# Supplementary material for: Identification of Pathogenic Bacteria from Public Libraries via Proteomics Analysis
Source: Int J Environ Res Public Health. 2019 Mar 14;16(6):912. doi: 10.3390/ijerph16060912 (PMC6466425; doi:10.3390/ijerph16060912)
Supplement: Supplementary file 1 [file ijerph-16-00912-s001.zip]

Archive with 9 entries (8 files):
- Table S3. Protein and peptide list detected from bacteria grown in kanamycin medium.xlsx
- __MACOSX/
- __MACOSX/._Table S3. Protein and peptide list detected from bacteria grown in kanamycin medium.xlsx
- Table S4. Bacteria species-specific unique peptides list.xlsx
- __MACOSX/._Table S4. Bacteria species-specific unique peptides list.xlsx
- Table S1. List of bacteria from each book samples grown in ampicillin or kanamycin medium.xlsx
- __MACOSX/._Table S1. List of bacteria from each book samples grown in ampicillin or kanamycin medium.xlsx
- Table S2. Protein and peptide list detected from bacteria grown in ampicillin medium.xlsx
- __MACOSX/._Table S2. Protein and peptide list detected from bacteria grown in ampicillin medium.xlsx
