# Supplementary material for: Identification of Pathogenic Bacteria from Public Libraries via Proteomics Analysis
Source: Int J Environ Res Public Health. 2019 Mar 14;16(6):912. doi: 10.3390/ijerph16060912 (PMC6466425; doi:10.3390/ijerph16060912)
Supplement: Supplementary file 1 [file ijerph-16-00912-s001.zip › Table S3. Protein and peptide list detected from bacteria grown in kanamycin medium.xlsx]

## Sheet: Kana_No2
Sample #2 - Protein and peptide list from bacteria grown in Kanamycin medium
Accession	Description	Score	Coverage	# Proteins	# Unique Peptides	# Peptides	# PSMs	Area	# AAs	MW [kDa]	calc. pI
488381136	MULTISPECIES: 30S ribosomal protein S3 [Bacilli]	3243.27	76.61	204	22	23	191	2.07742e+09	218	24.2441	9.70068
	A2	Sequence	# PSMs	# Proteins	# Protein Groups	Protein Group Accessions	Modifications	ΔCn	Area	q-Value	PEP	IonScore	Exp Value	Charge	MH+ [Da]	ΔM [ppm]	RT [min]	# Missed Cleavages
	High	AEQYSEGTVPLHTLR	16	65	1	488381136		0	3098934347	0	5.787e-16	79.36	1.24569e-07	2	1700.86	1.72	30.7093	0
	High	ADIDYAHAEADTTYGK	16	105	1	488381136		0	1.4997e+09	0	5.787e-16	77.45	1.16027e-07	2	1740.77	1.38781	26.8169	0
	High	ADIDYAHAEADTTYGKLGVK	11	104	1	488381136		0	1.76851e+08	0	5.787e-16	73.53	5.74473e-07	2	2138.04	0.554743	36.6499	1
	High	EASVSHVDIER	7	19	1	488381136		0	361529452	0	4.402e-11	72.96	1.09764e-06	2	1241.61	0.685671	15.9352	0
	High	GGSEIDKLR	12	3	1	488381136		0	710241931	0	1.487e-06	57.6	4.37926e-05	2	974.528	1.00885	12.5276	1
	High	LGGADIAR	11	227	2	446452101;488381136		0	1.61573e+09	0	8.862e-05	57.45	3.69668e-05	2	772.432	1.06564	12.5624	0
	High	LNALTDKK	7	34	1	488381136		0	1.73963e+08	0	0.0008459	53.66	4.30527e-05	2	902.532	1.10963	6.44015	1
	High	LVAENIAR	6	182	1	488381136		0	1517584330	0	0.0003309	52.81	6.85917e-05	2	885.516	1.18878	17.5721	0
	High	FIDNELKEASVSHVDIER	7	10	1	488381136		0	87611210	0	1.313e-09	50.74	3.33117e-05	4	2101.06	1.36092	39.9194	1
	High	KIDIDAR	6	7	1	488381136		0	639783076	0	0.00093	50.25	0.000672171	2	830.474	1.37082	9.86447	1
	High	WYAEKDFASLLHEDLK	21	50	1	488381136		0	5.68216e+08	0	2.035e-14	47.12	0.000258138	2	1964.98	1.39627	60.442	1
	High	VWIYRGEVLPTTK	10	7	1	488381136		0	7.78854e+08	0	0.000349	44.14	0.000196594	2	1561.88	2.08046	41.43	1
	High	INIAIHTGKPGMVIGK	17	71	1	488381136		0	5.81806e+08	0	5.787e-16	43.75	0.000480734	2	1648.96	2.09306	34.7768	0
	High	GEVLPTTK	8	7	1	488381136		0	4.86304e+08	0	0.003145	40.83	0.00420866	2	844.478	0.390184	12.792	0
	High	KFIDNELK	2	46	1	488381136		0	1.68586e+08	0	0.002848	40.16	0.0057396	2	1006.56	0.231616	18.354	1
	High	DFASLLHEDLK	2	57	1	488381136		0	7.22937e+06	0	2.065e-05	36.62	0.00339723	3	1287.66	2.38736	54.232	0
	High	LGGADIARAEQYSEGTVPLHTLR	2	60	1	488381136		0	5.39511e+07	0	6.833e-06	31.03	0.00528536	3	2454.28	3.45003	48.3347	1
	High	VGIIRDWEAK	4	41	1	488381136		0	3.98159e+08	0	2.902e-05	22.78	0.0912108	2	1186.66	1.17814	31.4846	1
	High	VHINVIEIK	9	59	1	488381136		0	2.88151e+08	0	0.002952	21.7	0.0412411	2	1064.65	1.82188	32.8475	0
	High	INPIGLR	9	76	1	488381136		0	1241662010	0.001	0.01378	43.89	0.0002307	2	782.489	0.530097	26.1977	0
	High	LNALTDK	4	34	1	488381136		0	7.27507e+07	0.001	0.004397	42.79	0.00271162	2	774.436	0.0312601	10.4691	0
	High	NKLNALTDK	2	33	1	488381136		0	9.47386e+07	0.001	0.00433	13.13	2.80657	2	1016.57	0.602984	10.3	1
	Medium	FIDNELK	2	46	1	488381136		0	434225068	0.023	0.2154	23.49	0.288775	2	878.463	1.37626	22.8053	0
488396413	MULTISPECIES: 30S ribosomal protein S1 [Bacilli]	3903.14	60.97	184	0	24	167	1.52065e+09	392	43.1429	4.57666
	A2	Sequence	# PSMs	# Proteins	# Protein Groups	Protein Group Accessions	Modifications	ΔCn	Area	q-Value	PEP	IonScore	Exp Value	Charge	MH+ [Da]	ΔM [ppm]	RT [min]	# Missed Cleavages
	High	ASLLDSLNAGDVIEGTVAR	20	5	2	488396413;970425831		0	1447610331	0	5.787e-16	113.5	8.24131e-11	2	1901	2.14793	67.0891	0
	High	KASLLDSLNAGDVIEGTVAR	11	5	2	488396413;970425831		0	482101670	0	5.787e-16	112.65	3.99289e-11	2	2029.1	2.79475	58.7011	1
	High	EGDKVTGEVQQVEDK	13	154	6	488396413;488364421;970425831;488398994;516233996;1006184881		0	7.87236e+08	0	1.853e-15	76.7	3.62385e-07	2	1660.81	2.87648	21.6665	1
	High	HIGTPGEVLEPGQQVSVK	19	9	3	488396413;516233996;970425831		0	1.66485e+09	0	5.787e-16	75.21	3.17872e-07	2	1875	2.59169	33.2343	0
	High	ATLPNEDVVESDASTTQSYLNNDTDEDNPTLGDVFGDK	4	5	2	488396413;970425831		0	6.59768e+07	0	5.787e-16	71.98	6.32368e-08	3	4086.81	0.72227	66.43	0
	High	GGLVVDVGQR	7	218	7	1006613382;488398994;488396413;488364421;970425831;1006184881;516233996		0	1449498457	0	2.827e-11	70.15	1.28485e-06	2	999.559	1.08191	27.3906	0
	High	GQFHENDVIEGTVVR	10	7	2	488396413;516233996		0	623273952	0	5.787e-16	65.85	2.08013e-06	2	1699.84	2.79484	32.768	0
	High	TEEFNESMINDIK	7	179	6	1006613382;488398994;488396413;488364421;970425831;1006184881		0	426944857	0	3.671e-13	64.39	5.82264e-06	2	1569.71	1.43889	45.8255	0
	High	IKVEELDPENNR	11	143	7	488396413;488364421;970425831;488398994;516233996;1006184881;1006613382		0	1.1559e+09	0	1.807e-13	61.37	1.72152e-05	2	1455.75	1.81093	26.1992	1
	High	ILGIDEENER	7	154	4	488396413;488364421;970425831;1006613382		0	721314500	0	4.586e-10	61.28	1.86928e-05	2	1187.59	1.79651	29.6276	0
	High	IEFDEENDSGAYILSKR	2	12	4	488396413;488364421;516233996;970425831		0	3.41809e+07	0	2.854e-13	58.9	4.6377e-06	3	1985.95	3.90428	43.1835	1
	High	ATLPNEDVVESDASTTQSYLNNDTDEDNPTLGDVFGDKFK	5	5	2	488396413;970425831		0	1.0401e+09	0	5.787e-16	53.13	4.85255e-06	4	4361.98	2.46492	67.0568	1
	High	KAVEQAENEVK	2	10	2	488396413;970425831		0	1.99885e+08	0	2.285e-06	52.24	0.00011075	2	1244.65	1.72326	7.7204	1
	High	RQLETEQSYDYLQEK	1	6	2	488396413;970425831		0	1.6666e+07	0	5e-09	48.8	0.000122598	2	1929.92	1.81333	29.8071	1
	High	LDNNEVIEAK	4	6	2	488396413;970425831		0	413284080	0	1.162e-06	48.04	0.000465613	2	1144.59	1.29636	17.3241	0
	High	ISLSIKDTLPTPFAQIK	16	7	2	488396413;970425831		0	4.29693e+08	0	1.963e-11	46.86	7.2122e-05	2	1872.09	2.66955	62.2685	1
	High	VEELDPENNR	3	176	7	488396413;488364421;970425831;1006613382;488398994;516233996;1006184881		0	56281753	0	0.0006837	43.26	0.00103146	2	1214.57	1.93894	16.3881	0
	High	QLETEQSYDYLQEKLDNNEVIEAK	7	6	2	488396413;970425831		0	5.69771e+08	0	6.454e-16	39.82	0.000203252	3	2899.39	1.38325	53.5289	1
	High	AVEQAENEVKK	5	10	2	488396413;970425831		0	1.8283e+08	0	4.892e-05	35.85	0.0048233	2	1244.65	1.42903	7.43587	1
	High	EGDEIEAYVTK	2	9	3	488396413;516233996;970425831		0	135223393	0	0.0009898	26.68	0.0216931	2	1253.59	2.24437	32.6783	0
	High	VTGEVQQVEDK	2	156	6	488396413;488364421;970425831;488398994;516233996;1006184881		0	6.33413e+07	0	0.0009815	26.45	0.0346491	2	1231.62	0.868784	13.6821	0
	High	DTLPTPFAQIK	6	7	2	488396413;970425831		0	529576080	0	0.0006846	23.75	0.0974119	2	1230.68	2.66013	48.7875	0
	High	ILGIDEENERVSLSIK	2	128	2	488396413;970425831		0	8.78024e+06	0.001	0.005975	17.57	0.384091	2	1814.99	0.995708	49.4723	1
	High	AVEQAENEVK	1	10	2	488396413;970425831		0	2.12573e+08	0.001	0.01094	11.01	0.919302	2	1116.56	2.24831	9.53729	0
970425831	30S ribosomal protein S1 [Staphylococcus warneri]	3636	60.97	181	1	24	158	1.52065e+09	392	43.1439	4.55127
	A2	Sequence	# PSMs	# Proteins	# Protein Groups	Protein Group Accessions	Modifications	ΔCn	Area	q-Value	PEP	IonScore	Exp Value	Charge	MH+ [Da]	ΔM [ppm]	RT [min]	# Missed Cleavages
	High	ASLLDSLNAGDVIEGTVAR	20	5	2	488396413;970425831		0	1447610331	0	5.787e-16	113.5	8.24131e-11	2	1901	2.14793	67.0891	0
	High	KASLLDSLNAGDVIEGTVAR	11	5	2	488396413;970425831		0	482101670	0	5.787e-16	112.65	3.99289e-11	2	2029.1	2.79475	58.7011	1
	High	EGDKVTGEVQQVEDK	13	154	6	488396413;488364421;970425831;488398994;516233996;1006184881		0	7.87236e+08	0	1.853e-15	76.7	3.62385e-07	2	1660.81	2.87648	21.6665	1
	High	HIGTPGEVLEPGQQVSVK	19	9	3	488396413;516233996;970425831		0	1.66485e+09	0	5.787e-16	75.21	3.17872e-07	2	1875	2.59169	33.2343	0
	High	ATLPNEDVVESDASTTQSYLNNDTDEDNPTLGDVFGDK	4	5	2	488396413;970425831		0	6.59768e+07	0	5.787e-16	71.98	6.32368e-08	3	4086.81	0.72227	66.43	0
	High	GGLVVDVGQR	7	218	7	1006613382;488398994;488396413;488364421;970425831;1006184881;516233996		0	1449498457	0	2.827e-11	70.15	1.28485e-06	2	999.559	1.08191	27.3906	0
	High	TEEFNESMINDIK	7	179	6	1006613382;488398994;488396413;488364421;970425831;1006184881		0	426944857	0	3.671e-13	64.39	5.82264e-06	2	1569.71	1.43889	45.8255	0
	High	IKVEELDPENNR	11	143	7	488396413;488364421;970425831;488398994;516233996;1006184881;1006613382		0	1.1559e+09	0	1.807e-13	61.37	1.72152e-05	2	1455.75	1.81093	26.1992	1
	High	ILGIDEENER	7	154	4	488396413;488364421;970425831;1006613382		0	721314500	0	4.586e-10	61.28	1.86928e-05	2	1187.59	1.79651	29.6276	0
	High	IEFDEENDSGAYILSKR	2	12	4	488396413;488364421;516233996;970425831		0	3.41809e+07	0	2.854e-13	58.9	4.6377e-06	3	1985.95	3.90428	43.1835	1
	High	ATLPNEDVVESDASTTQSYLNNDTDEDNPTLGDVFGDKFK	5	5	2	488396413;970425831		0	1.0401e+09	0	5.787e-16	53.13	4.85255e-06	4	4361.98	2.46492	67.0568	1
	High	KAVEQAENEVK	2	10	2	488396413;970425831		0	1.99885e+08	0	2.285e-06	52.24	0.00011075	2	1244.65	1.72326	7.7204	1
	High	RQLETEQSYDYLQEK	1	6	2	488396413;970425831		0	1.6666e+07	0	5e-09	48.8	0.000122598	2	1929.92	1.81333	29.8071	1
	High	LDNNEVIEAK	4	6	2	488396413;970425831		0	413284080	0	1.162e-06	48.04	0.000465613	2	1144.59	1.29636	17.3241	0
	High	ISLSIKDTLPTPFAQIK	16	7	2	488396413;970425831		0	4.29693e+08	0	1.963e-11	46.86	7.2122e-05	2	1872.09	2.66955	62.2685	1
	High	VEELDPENNR	3	176	7	488396413;488364421;970425831;1006613382;488398994;516233996;1006184881		0	56281753	0	0.0006837	43.26	0.00103146	2	1214.57	1.93894	16.3881	0
	High	QLETEQSYDYLQEKLDNNEVIEAK	7	6	2	488396413;970425831		0	5.69771e+08	0	6.454e-16	39.82	0.000203252	3	2899.39	1.38325	53.5289	1
	High	AVEQAENEVKK	5	10	2	488396413;970425831		0	1.8283e+08	0	4.892e-05	35.85	0.0048233	2	1244.65	1.42903	7.43587	1
	High	EGDEIEAYVTK	2	9	3	488396413;516233996;970425831		0	135223393	0	0.0009898	26.68	0.0216931	2	1253.59	2.24437	32.6783	0
	High	VTGEVQQVEDK	2	156	6	488396413;488364421;970425831;488398994;516233996;1006184881		0	6.33413e+07	0	0.0009815	26.45	0.0346491	2	1231.62	0.868784	13.6821	0
	High	DTLPTPFAQIK	6	7	2	488396413;970425831		0	529576080	0	0.0006846	23.75	0.0974119	2	1230.68	2.66013	48.7875	0
	High	ILGIDEENERVSLSIK	2	128	2	488396413;970425831		0	8.78024e+06	0.001	0.005975	17.57	0.384091	2	1814.99	0.995708	49.4723	1
	High	AVEQAENEVK	1	10	2	488396413;970425831		0	2.12573e+08	0.001	0.01094	11.01	0.919302	2	1116.56	2.24831	9.53729	0
	High	GQFHEDDVIEGTVVR	1	2	1	970425831		0	1.82565e+07	0.001	0.003972	10.7	0.77028	2	1700.83	3.21726	35.3279	0
488397085	MULTISPECIES: 50S ribosomal protein L5 [Staphylococcus]	2465.67	71.51	172	12	17	151	2.40997e+09	179	20.2097	9.31982
	A2	Sequence	# PSMs	# Proteins	# Protein Groups	Protein Group Accessions	Modifications	ΔCn	Area	q-Value	PEP	IonScore	Exp Value	Charge	MH+ [Da]	ΔM [ppm]	RT [min]	# Missed Cleavages
	High	VLDNAVEELELITGQKPLVTK	28	45	1	488397085		0	3.14592e+09	0	5.787e-16	85.32	8.07854e-09	2	2309.3	1.40166	72.3462	0
	High	IDKIVVNMGVGDAVQNSK	9	45	1	488397085		0	1.42476e+08	0	5.787e-16	80.64	1.79068e-07	2	1887	0.908088	38.1687	1
	High	IVVNMGVGDAVQNSK	15	78	2	488397085;850303736		0	1.76134e+09	0	5.787e-16	78.38	2.31612e-07	2	1530.8	2.67199	35.4403	0
	High	FNSEVTENLVK	7	8	1	488397085		0	2.32263e+09	0	1.308e-11	66.19	7.02074e-06	2	1279.66	1.88311	34.0774	0
	High	GMDIVIVTTANTDEEAR	10	164	5	488397085;850303736;953349394;755116295;873896880		0	2.08524e+07	0	1.842e-15	63.03	7.66515e-06	2	1834.89	1.30773	46.8874	0
	High	ELLSNFGMPFR	4	11	1	488397085		0	2.08683e+08	0	1.47e-07	56.54	5.12403e-05	2	1310.66	2.37137	62.1207	0
	High	FNYSSVMEVPKIDK	11	36	1	488397085		0	6.10102e+08	0	7.26e-10	53.37	4.83269e-05	2	1656.83	2.21423	47.3818	1
	High	LISVSLPR	13	115	2	488397085;850303736		0	677447814	0	4.033e-06	52.25	0.00015249	2	884.557	0.991768	39.3035	0
	High	EKFNSEVTENLVK	9	8	1	488397085		0	2.71286e+08	0	1.74e-09	50.18	0.0002883	2	1536.79	1.64957	31.1596	1
	High	ELLSNFGMPFRK	14	11	1	488397085		0	4.44757e+08	0	0.0001566	49.79	0.000249791	2	1438.75	2.16073	51.4017	1
	High	IVVNmGVGDAVQNSK	5	78	2	488397085;850303736	M5(Oxidation)	0	4.37276e+07	0	2.904e-11	49.27	0.00035018	2	1546.79	3.3275	24.7146	0
	High	FNSEVTENLVKK	12	8	1	488397085		0	3.95061e+08	0	5.667e-09	44.95	0.000516622	3	1407.75	1.03069	27.2629	1
	High	KFNYSSVMEVPK	4	58	1	488397085		0	600234526	0	0.0001802	32.17	0.0152594	2	1428.72	3.03561	37.3572	1
	High	FNYSSVMEVPK	1	63	5	488397085;755116295;491369190;873896880;228600971		0	5.76019e+08	0	3.855e-05	23.91	0.0532441	2	1300.63	1.55079	44.8363	0
	High	LREGMPIGAK	1	283	7	488397085;755116295;228600971;491369190;873896880;850303736;953349394		0	3.69812e+08	0.001	0.004918	39.12	0.0103786	2	1071.6	0.975479	16.4514	1
	High	KSVATFR	2	44	1	488397085		0	89528826	0.001	0.01093	36.51	0.00259094	2	808.468	0.498278	6.7268	1
	High	VRDFQGVSK	3	54	1	488397085		0	2.34629e+08	0.001	0.01474	29.01	0.023111	2	1035.56	1.34865	9.43817	1
	High	ELLSNFGmPFRK	1	11	1	488397085	M8(Oxidation)	0	4.91148e+07	0.002	0.02181	7.03	2.69488	3	1454.75	0.987064	43.1137	1
	High	DFQGVSKK	2	39	1	488397085		0	2.04773e+08	0.006	0.1002	20.86	0.171453	2	908.484	0.647445	6.22396	1
488381138	MULTISPECIES: 50S ribosomal protein L2 [Staphylococcus]	2552.78	58.84	349	3	13	134	3.41053e+09	277	30.1955	10.9019
	A2	Sequence	# PSMs	# Proteins	# Protein Groups	Protein Group Accessions	Modifications	ΔCn	Area	q-Value	PEP	IonScore	Exp Value	Charge	MH+ [Da]	ΔM [ppm]	RT [min]	# Missed Cleavages
	High	GLQVGQTVESGAEADIK	34	12	1	488381138		0	5.69267e+08	0	5.787e-16	89.04	1.06028e-08	2	1701.87	1.83126	37.3013	0
	High	GSVmNPNDHPHGGGEGR	9	223	6	488381138;487385029;494145541;736623314;488363505;510809450	M4(Oxidation)	0	3.96226e+07	0	6.525e-13	74.36	4.17739e-07	2	1733.74	1.30663	4.53688	0
	High	GSVMNPNDHPHGGGEGR	7	223	6	488381138;487385029;494145541;736623314;488363505;510809450		0	6.27294e+08	0	5.787e-16	73.52	5.66905e-07	2	1717.75	1.7696	7.57788	0
	High	VDSIQYDPNR	10	80	3	488381138;488363505;487385029		0	4.27017e+09	0	6.319e-12	72.65	1.12724e-06	2	1206.58	1.43087	20.3147	0
	High	VGNALPLQNIPVGTVIHNIELKPGKGGQIAR	7	7	1	488381138		0	5.72038e+07	0	1.641e-15	54.55	1.13994e-05	5	3203.85	2.38865	62.4035	1
	High	ATIGQVGNIQHELVNVGK	4	21	3	488381138;487385029;488363505		0	397833503	0	4.197e-14	52.7	5.82679e-05	2	1877.03	2.12059	45.4322	0
	High	NMTSLDFAEITKTTPEK	1	43	2	488381138;487385029		0	1.01625e+07	0	2.583e-10	51.11	8.63525e-05	2	1925.96	1.52165	46.9563	1
	High	SAGASSQVLGK	5	23	2	488381138;488363505		0	7.74917e+08	0	3.104e-06	46.85	0.000524607	2	1004.54	0.977799	9.69689	0
	High	SSDKLIVR	3	71	3	488381138;488363505;487385029		0	4.4205e+08	0	0.001751	39.94	0.00173379	2	917.543	1.71772	9.74013	1
	High	NMTSLDFAEITK	11	46	2	488381138;487385029		0	2606569864	0	2.685e-06	37.08	0.00154749	2	1369.67	2.89315	50.0368	0
	High	VGNALPLQNIPVGTVIHNIELKPGK	9	26	1	488381138		0	2389041957	0	8.773e-08	36.32	0.000443357	4	2621.52	2.96234	65.9787	0
	High	NmTSLDFAEITK	2	46	2	488381138;487385029	M2(Oxidation)	0	2.22449e+08	0	5.332e-05	29.56	0.0189233	2	1385.67	4.59137	42.8139	0
	High	APIGRPSPMSPWGKPTLGK	17	69	2	488381138;488363505		0	2.02967e+09	0	8.626e-09	29.17	0.0239698	3	1977.08	1.65007	34.9931	0
	High	APIGRPSPmSPWGKPTLGK	5	69	2	488381138;488363505	M9(Oxidation)	0	279764093	0	0.0001428	19.54	0.15731	4	1993.07	2.00714	30.6983	0
	High	GIRPTVR	6	269	3	490788335;488381138;487385029		0	1187755076	0.001	0.008247	37.62	0.00360667	2	798.494	0.00262936	6.58329	0
	High	SLLQPLPK	4	58	2	488381138;488363505		0	3.35485e+09	0.001	0.003255	30.38	0.00288609	2	895.561	-0.30333	32.965	0
686343727	30S ribosomal protein S5 [Staphylococcus aureus]	2903.78	72.29	171	7	13	120	5.33224e+09	166	17.7316	9.87646
	A2	Sequence	# PSMs	# Proteins	# Protein Groups	Protein Group Accessions	Modifications	ΔCn	Area	q-Value	PEP	IonScore	Exp Value	Charge	MH+ [Da]	ΔM [ppm]	RT [min]	# Missed Cleavages
	High	VEGTTPHTITGR	16	40	2	686343727;488401872		0	3709893518	0	1.746e-15	87.76	2.3198e-08	2	1268.66	2.17999	11.2255	0
	High	YGSGSVFmKPAAPGTGVIAGGPVR	10	28	1	686343727	M8(Oxidation)	0	576571621	0	5.787e-16	77.18	1.11984e-07	3	2292.19	2.499	39.9572	0
	High	SLGSNTPINMVR	11	103	5	738195995;686343727;518223845;488401872;374403048		0	5874078726	0	1.116e-13	69.53	2.46816e-06	2	1288.67	2.20428	34.7926	0
	High	YGSGSVFMKPAAPGTGVIAGGPVR	19	28	1	686343727		0	5.96612e+09	0	5.787e-16	68	1.67206e-06	3	2276.19	2.15959	44.1118	0
	High	AVLELAGITDILSK	4	82	4	738195995;686343727;488401872;374403048		0	685136920	0	3.792e-15	64.24	3.31499e-06	2	1442.85	3.92913	73.2241	0
	High	ATIDGIQNLK	20	1	3	686343727;488401872;374403048		0	4.15653e+09	0	1.03e-08	61.93	2.52316e-05	2	1072.6	1.61917	34.0005	0
	High	KDLVVVPR	2	46	1	686343727		0	262518906	0	0.003174	49.46	6.11496e-05	2	925.584	1.20109	20.205	1
	High	SLGSNTPINmVR	5	103	5	738195995;686343727;518223845;488401872;374403048	M10(Oxidation)	0	5.00581e+08	0	1.204e-05	49.04	0.000248853	2	1304.66	-0.287573	24.8802	0
	High	EEETKEFEER	5	36	1	686343727		0	4.70277e+07	0	4.202e-05	37.41	0.000753439	3	1325.59	1.08555	11.6203	1
	High	AQEVPEAIKK	8	65	1	686343727		0	9.23362e+08	0	0.003178	32.36	0.00627226	2	1112.63	1.28757	11.2995	1
	High	VGFGTGK	4	175	3	686343727;488401872;517182540		0	5.13292e+08	0.001	0.005029	37.85	0.00730883	2	665.362	0.734812	9.27045	0
	High	DLVVVPR	11	46	1	686343727		0	1727308591	0.001	0.00636	37.28	0.000748273	2	797.489	1.3166	30.1719	0
	High	AQEVPEAIK	2	65	1	686343727		0	0	0.001	0.01025	17.76	0.263804	2	984.538	1.45437	17.2742	0
	Medium	AVEAAKK	2	99	1	686343727		0	2.61275e+07	0.025	0.2251	22.59	0.364084	2	716.43	0.171845	0.161429	1
	Medium	NAEDVAK	1	48	3	686343727;488401872;374403048		0	183524243	0.026	0.2297	14.48	0.294072	2	746.368	0.430614	4.14511	0
488397739	MULTISPECIES: 30S ribosomal protein S4 [Bacilli]	2532.92	65.5	240	6	13	117	1.34179e+09	200	23.1622	9.87646
	A2	Sequence	# PSMs	# Proteins	# Protein Groups	Protein Group Accessions	Modifications	ΔCn	Area	q-Value	PEP	IonScore	Exp Value	Charge	MH+ [Da]	ΔM [ppm]	RT [min]	# Missed Cleavages
	High	SELPAEINEQLIVEYYSR	15	72	3	1002431986;488397739;973246117		0	7.4331e+07	0	5.787e-16	111.01	1.98918e-10	2	2153.08	1.16093	68.4172	0
	High	QLVNHGHIEVDGR	16	3	1	488397739		0	2.79711e+08	0	1.954e-15	83.32	6.12246e-08	2	1473.76	2.41806	17.1073	0
	High	RLGISLSGTGK	9	298	7	488397739;1002431986;973246117;754990405;516336527;446057459;737225299		0	7.90367e+08	0	4.599e-11	73.5	1.0095e-06	2	1088.64	1.76489	23.1975	1
	High	LDAVVYSLGLAR	5	59	3	1002431986;488397739;973246117		0	6.47445e+08	0	7.456e-15	69.67	1.48355e-06	2	1276.73	2.46902	53.9213	0
	High	VDIPSYSLKPGQEIAVR	11	1	1	488397739		0	633557579	0	5.787e-16	69.28	1.13311e-06	3	1872.03	1.88881	45.1894	0
	High	RPYAPGQHGPNQR	5	181	4	488397739;1002431986;973246117;754990405		0	1.09458e+08	0	5.787e-16	62.79	1.37817e-05	2	1477.74	2.39486	5.3282	0
	High	RVDIPSYSLKPGQEIAVR	21	1	1	488397739		0	1.26225e+09	0	6.961e-15	53.66	1.37769e-05	4	2028.13	2.55687	41.2388	1
	High	KLSEYGLQLR	11	61	3	1002431986;488397739;973246117		0	1.38931e+08	0	0.0005157	45.02	0.000368287	3	1206.68	0.687318	31.0959	1
	High	LGISLSGTGK	5	298	7	488397739;1002431986;973246117;754990405;516336527;446057459;737225299		0	1550450944	0	1.209e-06	44.89	0.00113357	2	932.542	0.604059	29.3958	0
	High	YLYGMTER	6	66	2	1002431986;488397739		0	1.21267e+09	0	0.002881	41.36	0.000782319	2	1032.48	1.24031	27.3121	0
	High	QYGVHGENFMILLASR	3	16	1	488397739		0	7.83487e+07	0	4.644e-10	41.21	0.00160449	3	1834.93	1.31566	59.3886	0
	High	FPERSELPAEINEQLIVEYYSR	1	18	1	488397739		0	0	0	4.063e-10	30.48	0.0118636	3	2682.34	-0.467664	66.4314	1
	High	NTFDIAAK	7	5	1	488397739		0	1075966376	0.001	0.003669	30.67	0.014184	2	879.458	0.66848	22.0795	0
	High	YLYGmTER	2	66	2	1002431986;488397739	M5(Oxidation)	0	6.25523e+07	0.008	0.168	33.15	0.00377654	2	1048.48	1.18137	16.9206	0
488396647	MULTISPECIES: 30S ribosomal protein S2 [Bacilli]	1666.7	46.95	669	4	13	117	1.07489e+09	262	29.7485	5.68115
	A2	Sequence	# PSMs	# Proteins	# Protein Groups	Protein Group Accessions	Modifications	ΔCn	Area	q-Value	PEP	IonScore	Exp Value	Charge	MH+ [Da]	ΔM [ppm]	RT [min]	# Missed Cleavages
	High	QAQDSVKAEAER	3	6	1	488396647		0	2.47568e+08	0	8.809e-08	68.89	2.74384e-06	2	1331.66	3.5026	7.46265	1
	High	QLLEAGVHFGHQTR	9	651	8	499595210;488396647;545089195;489449230;510800645;518635038;902561565;1009102996		0	1.87742e+08	0	1.432e-15	58.9	5.35268e-05	2	1592.83	1.30907	27.4054	0
	High	TMPQALFVVDPR	40	5	1	488396647		0	304624855	0	1.696e-05	50.94	0.000182418	2	1373.73	1.95179	54.4149	0
	High	ISEIEKMEEDGLFEVLPK	15	90	2	488396647;545089195		0	451221762	0	4.369e-10	49.36	0.000259566	2	2106.07	1.18451	69.1976	1
	High	WLGGILTNYK	13	53	4	488396647;499595210;545089195;510800645		0	1.3552e+09	0	1.912e-07	45.42	0.00071626	2	1164.64	2.15779	54.2642	0
	High	VLFVGTK	5	178	4	499595210;488396647;545089195;489449230		0	7.37271e+08	0	0.003206	42.23	0.000736046	2	763.472	1.13067	25.398	0
	High	QVSEDGGKVLFVGTK	4	24	1	488396647		0	162637590	0	0.0001306	42.07	0.00141558	2	1563.84	1.89568	28.8339	1
	High	QVSEDGGK	12	24	1	488396647		0	3.21198e+07	0	0.003171	37.05	0.0019527	2	819.385	0.439175	3.30247	0
	High	KVEEAYNFIK	1	27	3	499595210;488396647;545089195		0	7.61233e+08	0	3.694e-07	36.79	0.0030574	2	1240.66	2.56854	28.8423	1
	High	AGQFYVNQR	9	43	3	488396647;499595210;545089195		0	1.10825e+09	0	0.000213	34.5	0.00668823	2	1082.54	1.77282	18.6089	0
	High	NAIAEAR	1	112	3	488396647;499595210;545089195		0	99126970	0.001	0.006785	33.15	0.00946557	2	744.4	0.0384773	6.05231	0
	High	KYIFTER	4	217	3	499595210;510800645;488396647		0	2.06276e+08	0.004	0.06388	27.13	0.0425045	2	956.522	2.08982	17.4814	1
	Medium	FLGGIRDMK	1	117	3	488396647;499595210;545089195		0	52217545	0.014	0.1727	10	1.705	3	1036.56	-0.024711	27.2707	1
488381830	MULTISPECIES: 50S ribosomal protein L1 [Bacilli]	2124.16	66.23	558	11	18	114	2.38567e+09	231	24.9761	9.21729
	A2	Sequence	# PSMs	# Proteins	# Protein Groups	Protein Group Accessions	Modifications	ΔCn	Area	q-Value	PEP	IonScore	Exp Value	Charge	MH+ [Da]	ΔM [ppm]	RT [min]	# Missed Cleavages
	High	GDKITEAEEAGADYVGESDYVQK	15	8	1	488381830		0	1920343309	0	5.787e-16	99.28	1.59343e-10	2	2474.13	1.87963	44.7316	1
	High	ITEAEEAGADYVGESDYVQK	6	8	1	488381830		0	9.73068e+07	0	5.787e-16	81.38	2.14695e-08	2	2173.98	1.05267	37.9326	0
	High	SVAVTTTMGPGVK	10	81	2	488381830;518298364		0	3323944676	0	5.24e-12	73.23	5.68026e-07	2	1247.67	2.1189	25.1228	0
	High	TGTVTMDVK	10	93	1	488381830		0	1.66404e+09	0	1.006e-08	65.33	9.78918e-06	2	951.482	0.581196	15.3165	0
	High	YQEAANKVDR	7	12	1	488381830		0	452284205	0	5.725e-09	61.5	9.41568e-06	3	1193.59	1.0271	5.88002	1
	High	TGTVTMDVKK	6	92	1	488381830		0	1.85371e+08	0	2.601e-07	56.15	3.14246e-05	2	1079.58	1.58707	9.54092	1
	High	SVAVTTTmGPGVK	6	81	2	488381830;518298364	M8(Oxidation)	0	153122314	0	0.0002636	50.27	0.000226943	2	1263.66	1.67248	17.3272	0
	High	VSFSDEKLVENFK	5	8	1	488381830		0	2.47318e+08	0	4.48e-10	49.97	9.21342e-05	2	1541.79	2.00807	43.8707	1
	High	TQYYSVEEAIK	10	9	1	488381830		0	1.23162e+09	0	1.19e-05	34.49	0.00794836	2	1330.66	2.81538	35.6988	0
	High	VDRTQYYSVEEAIK	3	9	1	488381830		0	7.43277e+07	0	1.278e-05	34.41	0.00380355	2	1700.85	2.65862	34.3181	1
	High	AGIVHASIGK	11	80	2	488381830;518298364		0	3.10481e+08	0	0.002843	27.56	0.0165742	2	952.558	0.951026	12.9528	0
	High	GAVVLPNGTGK	4	277	5	488381830;489416787;651524298;518298364;488220428		0	45485142	0	0.002953	18.1	0.366295	2	1012.58	1.05392	19.702	0
	High	GLMPNPK	5	792	11	489416787;488220428;651524298;488381830;518298364;516364843;691038111;746593864;524701360;544799699;1011040146		0	640117038	0.001	0.008801	36.51	0.0108887	2	756.408	0.421826	16.2641	0
	High	ALQDVLAK	6	10	1	488381830		0	1.91273e+09	0.002	0.02239	33.22	0.0223446	2	857.51	0.854753	26.1063	0
	High	VSFSDEK	4	10	1	488381830		0	2.95887e+08	0.003	0.03718	27.85	0.0227222	2	811.384	0.408217	10.9433	0
	High	AVEEIKAGK	1	116	2	488381830;518298364		0	1.54002e+07	0.004	0.05273	26.54	0.130984	2	944.543	1.74893	6.20623	1
	Medium	ETSIANFDASVEVAFR	1	67	2	488381830;518298364		0	0	0.016	0.1727	7.71	1.2877	2	1755.87	6.75195	74.0019	0
	Medium	AGKVEYR	1	349	5	489416787;488381830;651524298;518298364;516364843		0	1.2604e+07	0.018	0.1729	26.07	0.123092	2	822.448	0.846333	4.21311	1
	Medium	GLmPNPK	1	792	11	489416787;488220428;651524298;488381830;518298364;516364843;691038111;746593864;524701360;544799699;1011040146	M3(Oxidation)	0	0	0.032	0.2506	23.41	0.208181	2	772.403	0.990934	6.57043	0
	Medium	VDTASFKL	2	4	1	488381830		0	1482941060	0.038	0.2635	17.87	0.274353	2	880.478	0.928794	36.3778	1
488381117	MULTISPECIES: 50S ribosomal protein L13 [Bacilli]	2113.78	78.62	101	4	14	110	2.21261e+09	145	16.3544	9.45166
	A2	Sequence	# PSMs	# Proteins	# Protein Groups	Protein Group Accessions	Modifications	ΔCn	Area	q-Value	PEP	IonScore	Exp Value	Charge	MH+ [Da]	ΔM [ppm]	RT [min]	# Missed Cleavages
	High	LSSEVASILR	8	55	2	488381117;517997706		0	1.77268e+09	0	1.667e-14	84.9	5.58199e-08	2	1074.62	1.59287	40.1301	0
	High	KWYVIDAEGQTLGR	8	53	1	488381117		0	4.09632e+08	0	8.345e-12	68.65	1.74667e-06	3	1635.85	2.92973	42.5256	1
	High	QTFMANESNIERK	14	63	2	488381117;517997706		0	941813378	0	3.85e-13	67.82	3.56824e-06	2	1567.76	1.52677	21.8619	1
	High	WYVIDAEGQTLGR	14	53	1	488381117		0	2192202174	0	6.609e-13	67.81	6.05184e-06	2	1507.76	1.56786	49.6434	0
	High	LFVYGGAEHPHAAQQPENYELRG	17	58	2	488381117;517997706		0	2.47524e+09	0	1.543e-15	65.15	4.7504e-06	4	2583.24	2.77573	36.0831	1
	High	QTFMANESNIER	5	63	2	488381117;517997706		0	705937900	0	2.062e-09	63.57	3.12075e-06	2	1439.66	2.42525	27.8582	0
	High	QTFmANESNIERK	3	63	2	488381117;517997706	M4(Oxidation)	0	4.58717e+07	0	6.913e-09	56.38	2.12883e-05	2	1583.75	1.25363	16.2989	1
	High	MRQTFMANESNIER	3	61	2	488381117;517997706		0	9.22477e+06	0	4.681e-07	43.6	0.00022044	2	1726.79	-6.33036	26.1019	1
	High	VTYTPHVDTGDYVIIINASK	11	17	2	488381117;517997706		0	5.4626e+08	0	3.712e-08	43.32	0.000207186	2	2206.14	1.15943	53.5419	0
	High	IQFTGNKEQDK	8	5	1	488381117		0	5.6904e+08	0	2.769e-06	36.45	0.00515207	2	1307.66	1.99394	9.5116	1
	High	LFVYGGAEHPHAAQQPENYELR	1	58	2	488381117;517997706		0	5.8411e+07	0	7.826e-05	26.73	0.0187907	3	2526.22	1.5575	35.9495	0
	High	GMLPSSR	7	21	2	488381117;517997706		0	1.08818e+09	0.001	0.01457	37.9	0.00445998	2	747.383	1.04987	13.4067	0
	High	LLETSIK	4	29	2	488381117;517997706		0	1970404822	0.001	0.005465	34.44	0.00395724	2	803.487	0.178045	20.1999	0
	High	SISAGELR	6	31	2	736858924;488381117		0	1.22126e+09	0.001	0.006218	34.05	0.00814649	2	832.453	0.546683	16.1137	0
	Medium	IQFTGNK	1	9	1	488381117		0	1.72483e+08	0.049	0.3115	1.51	19.6709	2	807.437	0.906333	11.987	0
488381116	MULTISPECIES: 30S ribosomal protein S9 [Bacilli]	2874.71	49.23	266	1	8	99	4.13589e+09	130	14.6489	10.521
	A2	Sequence	# PSMs	# Proteins	# Protein Groups	Protein Group Accessions	Modifications	ΔCn	Area	q-Value	PEP	IonScore	Exp Value	Charge	MH+ [Da]	ΔM [ppm]	RT [min]	# Missed Cleavages
	High	GNYDVLVNVHGGGFTGQAQAIR	55	80	2	488381116;488390655		0	681793456	0	5.787e-16	120.81	1.23648e-11	2	2273.15	1.66835	47.2651	0
	High	ALLEADPEYR	14	113	3	517538956;488381116;488390655		0	6.75603e+09	0	5.015e-13	77.66	2.27956e-07	2	1176.59	1.61225	31.1348	0
	High	LVPGEGNIKVNNR	7	1	1	488381116		0	137791793	0	7.986e-06	55.03	4.06696e-05	2	1409.79	1.15901	20.8219	1
	High	LVPGEGNIK	9	8	2	488381116;488390655		0	4969854544	0	0.002602	36.81	0.00733741	2	926.531	0.806593	17.5282	0
	High	RAGLLTR	4	323	4	517538956;488381116;488390655;755000269		0	2.45644e+08	0.001	0.008334	34.23	0.0188975	2	786.495	0.39069	8.1704	1
	High	RSPQFSK	4	92	2	488381116;488390655		0	1.62998e+08	0.003	0.03099	30.33	0.0397147	2	849.458	0.489938	4.94896	1
	Medium	AGLLTRDPR	5	107	4	517538956;488381116;488390655;755000269		0	4.27679e+08	0.018	0.1727	35.78	0.00225926	2	998.575	1.27757	14.4408	1
	Medium	VRLVPGEGNIK	1	8	2	488381116;488390655		0	2.30441e+07	0.029	0.2477	30.29	0.00584629	2	1181.7	1.00723	22.2083	1
488381838	MULTISPECIES: 30S ribosomal protein S7 [Bacilli]	1614.67	46.79	265	2	10	98	2.07419e+09	156	17.8125	9.87646
	A2	Sequence	# PSMs	# Proteins	# Protein Groups	Protein Group Accessions	Modifications	ΔCn	Area	q-Value	PEP	IonScore	Exp Value	Charge	MH+ [Da]	ΔM [ppm]	RT [min]	# Missed Cleavages
	High	ILYSAFDLVEER	16	1	1	488381838		0	2.00548e+09	0	5.787e-16	93.69	4.04047e-09	2	1454.76	1.99997	59.9148	0
	High	LANEILDAANNTGGAVK	14	37	2	488381838;896373202		0	2649810703	0	5.787e-16	70.16	1.24334e-06	2	1670.88	2.78571	39.6141	0
	High	VGGSNYQVPVEVRPER	15	208	2	488381838;896373202		0	1.56727e+09	0	2.768e-12	56.23	7.82592e-05	2	1785.93	2.63245	30.4375	0
	High	LANEILDAANNTGGAVKK	7	37	2	488381838;896373202		0	2.93274e+08	0	5.785e-10	53.13	6.17737e-05	2	1798.97	2.6556	33.9913	1
	High	RSTLGLR	5	20	1	488381838		0	215663280	0	0.0008105	45.05	0.000570509	2	802.49	0.641083	8.68343	1
	High	DVLPDPIHNSK	16	38	2	488381838;896373202		0	5.22209e+08	0	4.454e-05	41.76	0.00196708	2	1234.64	1.73466	28.1298	0
	High	RDVLPDPIHNSK	11	37	2	488381838;896373202		0	4.05795e+08	0	6.521e-07	35.57	0.0060597	3	1390.74	0.312432	21.9374	1
	High	RVGGSNYQVPVEVRPER	7	208	2	488381838;896373202		0	3.35223e+08	0	0.0003754	26.57	0.0621225	3	1942.03	-0.123924	26.1605	1
	High	VGGSNYQVPVEVRPERR	4	208	2	488381838;896373202		0	8.46094e+07	0.001	0.006107	17.49	0.500848	2	1942.03	1.39157	26.0486	1
	Medium	AFAHYRW	3	296	3	228705903;488381838;896373202		0	1.01261e+08	0.031	0.2498	3.83	15.6906	3	950.463	-0.259371	27.6446	1
556041214	50S ribosomal protein L11 [Staphylococcus pasteuri SP1]	2849.9	75.24	66	1	9	96	4.07695e+09	105	11.4078	5.5542
	A2	Sequence	# PSMs	# Proteins	# Protein Groups	Protein Group Accessions	Modifications	ΔCn	Area	q-Value	PEP	IonScore	Exp Value	Charge	MH+ [Da]	ΔM [ppm]	RT [min]	# Missed Cleavages
	High	EIANSKMQDLNAADEEAAMR	2	33	2	556041214;920539459		0	3.05599e+07	0	5.787e-16	117.29	6.53233e-12	2	2207.01	1.4572	34.4793	1
	High	MQDLNAADEEAAMR	9	51	2	556041214;920539459		0	7.45664e+09	0	5.787e-16	110.22	3.27959e-11	2	1564.68	2.5886	31.5827	0
	High	TQEQAGLIIPVEISVYEDR	31	16	1	556041214		0	359259944	0	5.787e-16	91.09	4.2792e-09	2	2160.12	1.72981	67.6606	0
	High	mQDLNAADEEAAMR	14	51	2	556041214;920539459	M1(Oxidation)	0	356970831	0	5.787e-16	78.21	4.60574e-08	2	1580.67	1.99528	26.9209	0
	High	VASVTKDQVR	8	9	2	556041214;973246327		0	2.9803e+08	0	6.114e-06	57.58	7.05312e-05	2	1102.62	1.73167	6.52682	1
	High	TPPAPVLLKK	11	61	3	556041214;920539459;973246327		0	4.77954e+08	0	5.197e-07	36.35	0.000706805	3	1063.69	0.364795	20.8806	1
	High	TPPAPVLLK	7	61	3	556041214;920539459;973246327		0	2.53937e+09	0	0.0005215	32.1	0.00194227	2	935.594	1.27644	29.6788	0
	High	IIEGTAR	7	58	3	556041214;920539459;1002494860		0	2.23485e+09	0.001	0.003606	46.66	0.00130975	2	759.436	0.0663912	6.69196	0
	High	mQDLNAADEEAAmR	1	51	2	556041214;920539459	M1(Oxidation); M13(Oxidation)	0	1.11015e+07	0.001	0.003989	36.65	0.000616375	2	1596.66	0.878669	18.7654	0
	Medium	KAAGVEK	2	136	2	556041214;1002494860		0	9.87341e+06	0.014	0.1727	40.01	0.00560209	2	702.413	-2.65662	0.347878	1
	Medium	SFTFITK	4	255	5	556041214;920539459;297140893;228705913;914621874		0	1497148818	0.036	0.2592	14.38	1.73805	2	843.463	2.02126	34.4884	0
488390655	30S ribosomal protein S9 [Staphylococcus lugdunensis]	2778.92	49.23	271	1	8	94	4.13589e+09	130	14.6779	10.4771
	A2	Sequence	# PSMs	# Proteins	# Protein Groups	Protein Group Accessions	Modifications	ΔCn	Area	q-Value	PEP	IonScore	Exp Value	Charge	MH+ [Da]	ΔM [ppm]	RT [min]	# Missed Cleavages
	High	GNYDVLVNVHGGGFTGQAQAIR	55	80	2	488381116;488390655		0	681793456	0	5.787e-16	120.81	1.23648e-11	2	2273.15	1.66835	47.2651	0
	High	ALLEADPEYR	14	113	3	517538956;488381116;488390655		0	6.75603e+09	0	5.015e-13	77.66	2.27956e-07	2	1176.59	1.61225	31.1348	0
	High	LVPGEGNIKVNDR	2	6	1	488390655		0	1.10554e+08	0	1.167e-06	39.02	0.00194237	3	1410.77	1.16235	23.538	1
	High	LVPGEGNIK	9	8	2	488381116;488390655		0	4969854544	0	0.002602	36.81	0.00733741	2	926.531	0.806593	17.5282	0
	High	RAGLLTR	4	323	4	517538956;488381116;488390655;755000269		0	2.45644e+08	0.001	0.008334	34.23	0.0188975	2	786.495	0.39069	8.1704	1
	High	RSPQFSK	4	92	2	488381116;488390655		0	1.62998e+08	0.003	0.03099	30.33	0.0397147	2	849.458	0.489938	4.94896	1
	Medium	AGLLTRDPR	5	107	4	517538956;488381116;488390655;755000269		0	4.27679e+08	0.018	0.1727	35.78	0.00225926	2	998.575	1.27757	14.4408	1
	Medium	VRLVPGEGNIK	1	8	2	488381116;488390655		0	2.30441e+07	0.029	0.2477	30.29	0.00584629	2	1181.7	1.00723	22.2083	1
488381125	MULTISPECIES: 30S ribosomal protein S13 [Bacilli]	2275.49	66.94	196	9	12	94	1.70312e+09	121	13.7396	10.4478
	A2	Sequence	# PSMs	# Proteins	# Protein Groups	Protein Group Accessions	Modifications	ΔCn	Area	q-Value	PEP	IonScore	Exp Value	Charge	MH+ [Da]	ΔM [ppm]	RT [min]	# Missed Cleavages
	High	IVEEANVSADTR	17	13	1	488381125		0	5.36224e+08	0	5.787e-16	88.92	1.17974e-08	2	1303.65	1.92804	19.038	0
	High	VKDLTDDELGR	16	44	1	488381125		0	1924670480	0	3.569e-14	77.88	4.26061e-07	3	1260.64	1.48403	19.7982	1
	High	IAGVDIPR	10	195	3	446012933;488381125;652000007		0	1190589378	0	8.694e-08	74.33	4.79671e-07	2	840.495	0.932986	30.1952	0
	High	KIVEEANVSADTR	9	4	1	488381125		0	1.86244e+08	0	1.375e-08	59.4	2.22742e-05	2	1431.75	1.32973	16.1017	1
	High	REQNLNIK	5	26	1	488381125		0	423968011	0	0.002852	57.84	3.9136e-05	2	1014.57	1.05039	7.22814	1
	High	DLTDDELGR	4	51	2	488381125;375027557		0	6.3472e+08	0	8.849e-07	56.56	2.06448e-05	2	1033.48	0.90676	24.8492	0
	High	EVVDSYKVEGDLR	3	15	1	488381125		0	2.46261e+08	0	2.062e-07	50.49	0.000232259	3	1508.76	1.64376	29.5024	1
	High	LMEISSYR	6	56	2	488381125;375027557		0	1994108259	0	0.001386	42.1	0.000866316	2	998.499	1.43085	29.6022	0
	High	EQNLNIKR	5	26	1	488381125		0	415128545	0.001	0.01247	31.77	0.0158335	2	1014.57	1.53166	8.3329	1
	High	EQNLNIK	6	26	1	488381125		0	6.94281e+08	0.001	0.01161	29.57	0.0474754	2	858.469	0.939229	10.7147	0
	High	IAGVDIPREK	10	81	1	488381125		0	1.42029e+08	0.001	0.01863	27.27	0.0178124	2	1097.63	2.32995	23.5848	1
	High	VVISLTYVYGIGTSTAK	1	4	1	488381125		0	2.24403e+06	0.001	0.009231	4.77	3.06752	2	1771.99	5.56592	66.6915	0
	High	LmEISSYR	2	56	2	488381125;375027557	M2(Oxidation)	0	2.89219e+07	0.002	0.02643	14.23	0.658863	2	1014.49	1.4271	20.9163	0
488381137	MULTISPECIES: 30S ribosomal protein S19 [Bacilli]	1791.95	57.61	277	3	7	94	3.25872e+09	92	10.5665	9.99365
	A2	Sequence	# PSMs	# Proteins	# Protein Groups	Protein Group Accessions	Modifications	ΔCn	Area	q-Value	PEP	IonScore	Exp Value	Charge	MH+ [Da]	ΔM [ppm]	RT [min]	# Missed Cleavages
	High	STVFPNFIGHTFAVYDGR	19	3	1	488381137		0	1300736931	0	5.787e-16	103.24	1.07179e-09	3	2028	2.23174	65.504	0
	High	RSTVFPNFIGHTFAVYDGR	11	3	1	488381137		0	1.73687e+08	0	5.787e-16	63.96	2.18976e-06	4	2184.1	2.32457	58.0533	1
	High	KGPFVDDHLMK	17	70	5	494990226;652000050;488381137;1011128861;738187283		0	1.8922e+09	0	8.114e-12	61.66	1.8969e-05	2	1286.66	1.37199	23.3662	1
	High	STVFPNFIGHTFAVYDGRK	10	3	1	488381137		0	3.41014e+08	0	5.372e-12	58.72	2.041e-05	4	2156.1	1.69693	58.8335	1
	High	LGEFAPTR	9	290	4	494990226;652000050;488381137;1011128861		0	4.47578e+09	0	6.271e-06	57.76	6.79189e-05	2	890.474	1.20991	21.1027	0
	High	HVPVYVTEDMVGHK	17	111	2	488381137;738187283		0	3.40819e+09	0	3.192e-09	43.2	0.00162974	3	1610.8	1.51155	27.9814	0
	High	KGPFVDDHLmK	2	70	5	494990226;652000050;488381137;1011128861;738187283	M10(Oxidation)	0	265050026	0	2.135e-08	33.36	0.0132859	2	1302.65	1.41665	16.3599	1
	High	HVPVYVTEDmVGHK	7	111	2	488381137;738187283	M10(Oxidation)	0	1.14405e+08	0	0.0001065	26.48	0.0517283	2	1626.8	5.231	20.1662	0
	High	GPFVDDHLMK	2	70	5	494990226;652000050;488381137;1011128861;738187283		0	159604494	0.001	0.01605	11.81	0.705316	3	1158.56	-0.227029	29.6132	0
757192734	50S ribosomal protein L7/L12 [Staphylococcus gallinarum]	1568.63	69.67	134	2	9	87	3.83084e+09	122	12.5557	4.58936
	A2	Sequence	# PSMs	# Proteins	# Protein Groups	Protein Group Accessions	Modifications	ΔCn	Area	q-Value	PEP	IonScore	Exp Value	Charge	MH+ [Da]	ΔM [ppm]	RT [min]	# Missed Cleavages
	High	AIEEEFGVTAAAPVAAAGAAGGADAAAEKTEFDVELTSAGSSK	9	1	1	757192734		0	1.05224e+09	0	5.787e-16	95.08	1.61437e-09	4	4037.96	3.5624	73.1232	1
	High	AIEEEFGVTAAAPVAAAGAAGGADAAAEK	11	1	1	757192734		0	19774053	0	5.787e-16	89.15	2.67561e-09	2	2586.27	1.21823	50.7721	0
	High	DAKELVDGAPK	7	44	4	488381832;757192734;686317050;488440033		0	6.88802e+08	0	1.934e-08	61.47	1.45422e-05	2	1142.61	1.40715	18.5509	1
	High	EATGLGLKDAK	12	62	5	488381832;757192734;686317050;488440033;739719262		0	1670954254	0	1.982e-08	57.7	6.48729e-05	2	1102.61	2.05433	12.1767	1
	High	ANQEQIIEAIK	6	38	4	488381832;757192734;488440033;739719262		0	8.25485e+08	0	2.768e-06	47.36	0.00050413	2	1256.69	1.99574	35.9356	0
	High	ELVDGAPK	18	44	4	488381832;757192734;686317050;488440033		0	7619263765	0	1.129e-05	47.31	0.000192283	2	828.446	-0.0697018	12.5129	0
	High	EATGLGLK	14	155	7	490775449;488381832;488440033;498447442;739719262;757192734;686317050		0	2.20229e+09	0	0.001377	46.3	0.00106311	2	788.452	0.837839	15.2944	0
	High	EMSVLELNDLVK	7	91	5	488381832;757192734;686317050;488440033;739719262		0	7.13402e+08	0	0.0001746	29.71	0.0236261	2	1389.73	2.15737	60.7902	0
	High	TEFDVELTSAGSSK	3	51	3	488381832;757192734;686317050		0	1.4749e+08	0	0.002814	13.77	0.195188	2	1470.68	-10.0861	37.9579	0
488381188	30S ribosomal protein S16 [Staphylococcus warneri]	2353.4	57.14	99	6	6	86	3.39744e+09	91	10.3586	9.90576
	A2	Sequence	# PSMs	# Proteins	# Protein Groups	Protein Group Accessions	Modifications	ΔCn	Area	q-Value	PEP	IonScore	Exp Value	Charge	MH+ [Da]	ΔM [ppm]	RT [min]	# Missed Cleavages
	High	IIEQIGTYNPAHVNAPEVK	21	5	1	488381188		0	5.05415e+09	0	5.787e-16	85.44	1.67169e-08	2	2093.11	1.71395	40.0323	0
	High	DGAKPTDTVHNILSR	36	14	1	488381188		0	2.72489e+09	0	5.787e-16	81.12	7.57227e-08	2	1623.85	2.65386	30.2084	0
	High	WLKDGAKPTDTVHNILSR	5	14	1	488381188		0	137837855	0	6.822e-16	62.18	4.93353e-06	4	2051.11	2.17809	37.6671	1
	High	IVVADAR	10	60	1	488381188		0	1.78039e+09	0	0.0009706	58.42	5.77678e-05	2	743.442	0.692212	10.5635	0
	High	IIEQIGTYNPAHVNAPEVKIDEELALK	11	5	1	488381188		0	11711085	0	0.00313	20.43	0.0181147	4	3004.6	1.59463	57.1987	1
	High	IDEELALK	3	54	1	488381188		0	2.41328e+09	0.001	0.003232	28.33	0.0450226	2	930.516	1.41885	27.9293	0
488397088	MULTISPECIES: 50S ribosomal protein L17 [Bacilli]	1903.22	59.84	99	4	8	85	2.56487e+09	122	13.6834	9.68604
	A2	Sequence	# PSMs	# Proteins	# Protein Groups	Protein Group Accessions	Modifications	ΔCn	Area	q-Value	PEP	IonScore	Exp Value	Charge	MH+ [Da]	ΔM [ppm]	RT [min]	# Missed Cleavages
	High	TLQNVEILNEDETTQTALQK	35	2	1	488397088		0	2.97648e+09	0	5.787e-16	105.12	1.06125e-10	2	2288.17	5.32059	45.9253	0
	High	RGDGAESVIIELV	14	45	3	488397088;942547204;488401924		0	1905365194	0	0.0004468	57.42	2.35474e-05	2	1357.74	2.85791	62.1155	1
	High	IETTEAR	3	115	3	488397088;738227648;942547204		0	1.03046e+08	0	0.001078	46.95	0.000871934	2	819.421	0.584409	5.19584	0
	High	LFGEIAER	11	43	3	488397088;942547204;488401924		0	2812749913	0	0.002378	45.33	0.00065652	2	934.501	1.7676	30.76	0
	High	NLATSLIVSER	9	2	1	488397088		0	1.09492e+09	0	8.365e-07	43.18	0.000608262	2	1202.68	1.84069	42.419	0
	High	NLATSLIVSERIETTEAR	8	2	1	488397088		0	1.44297e+07	0	0.001015	32.73	0.00450668	3	2003.08	1.96316	50.0687	1
	High	ILKEGPR	3	2	1	488397088		0	1.98491e+08	0.003	0.03459	33.29	0.00658683	2	812.5	1.47364	5.56618	1
	Medium	LITLGKK	2	53	3	488397088;942547204;488401924		0	8.32163e+07	0.017	0.1727	19.93	0.0787593	2	772.53	0.816046	11.3013	1
488381131	MULTISPECIES: 50S ribosomal protein L6 [Bacilli]	1163.84	76.4	88	4	12	84	2789182558	178	19.6282	9.45166
	A2	Sequence	# PSMs	# Proteins	# Protein Groups	Protein Group Accessions	Modifications	ΔCn	Area	q-Value	PEP	IonScore	Exp Value	Charge	MH+ [Da]	ΔM [ppm]	RT [min]	# Missed Cleavages
	High	VSGVSKEQVGAIASNIR	8	19	2	488381131;488374344		0	9.07952e+08	0	5.787e-16	77.52	3.2747e-07	3	1714.95	1.7229	33.5431	1
	High	AQMQGNDLVLNVGYSHPVEIK	10	10	2	488381131;488374344		0	1.90271e+09	0	5.787e-16	66.25	4.65975e-06	2	2312.17	1.59095	48.8792	0
	High	IIDIPSDVTVTFDKNNVTVK	16	1	1	488381131		0	1795219968	0	8.806e-14	59.31	2.28578e-06	2	2218.2	1.29348	56.9555	1
	High	ALLNNMVQGVSQGFEK	4	5	1	488381131		0	3287836637	0	1.076e-14	53.28	3.66517e-05	2	1734.89	1.98496	58.9146	0
	High	EQVGAIASNIR	7	29	3	488381131;488374344;496843419		0	2577224096	0	8.074e-06	45.33	0.000700483	2	1157.63	0.945267	26.3932	0
	High	YQGEYVR	7	79	3	496843419;488381131;488374344		0	2502486941	0	0.0002773	37.63	0.00168269	2	914.437	0.8248	11.2488	0
	High	SVRPPEPYK	14	64	2	488381131;488374344		0	839338654	0	0.002138	32.75	0.0235447	2	1072.58	1.63956	13.3514	0
	High	QEENTIEVVRPSDSKDDR	7	4	1	488381131		0	7.81183e+07	0	0.0001847	22.35	0.0442398	3	2117.02	2.43263	19.0725	1
	High	IIDIPSDVTVTFDK	1	1	1	488381131		0	87606247	0	3.181e-08	20.38	0.303727	2	1562.83	2.1442	57.9899	0
	High	TLELVGVGYR	7	39	3	488381131;488374344;496843419		0	1.40562e+09	0.001	0.003705	32.37	0.0064896	2	1106.62	1.47893	41.735	0
	High	AEDGITFAVEKNTTVK	1	7	2	488381131;488374344		0	4.01041e+07	0.001	0.00451	13.42	1.23302	3	1722.89	2.13892	33.7062	1
	High	SVRPPEPYKGK	2	63	2	488381131;488374344		0	5.21923e+07	0.007	0.1652	8.5	5.60071	3	1257.7	1.30248	9.49279	1
488381832	MULTISPECIES: 50S ribosomal protein L7/L12 [Bacilli]	1349.92	77.87	139	3	10	84	3.83084e+09	122	12.6707	4.58936
	A2	Sequence	# PSMs	# Proteins	# Protein Groups	Protein Group Accessions	Modifications	ΔCn	Area	q-Value	PEP	IonScore	Exp Value	Charge	MH+ [Da]	ΔM [ppm]	RT [min]	# Missed Cleavages
	High	AIEEEFGVTAAAPVAAAGAAGGGEAAAEK	2	1	1	488381832		0	9.77003e+06	0	5.787e-16	102.81	1.12574e-10	2	2586.28	2.9174	50.5695	0
	High	AIEEEFGVTAAAPVAAAGAAGGGEAAAEKTEFDVELTSAGSSK	10	1	1	488381832		0	1.05224e+09	0	5.787e-16	73.54	2.16868e-07	4	4037.95	1.86949	73.1915	1
	High	DAKELVDGAPK	7	44	4	488381832;757192734;686317050;488440033		0	6.88802e+08	0	1.934e-08	61.47	1.45422e-05	2	1142.61	1.40715	18.5509	1
	High	EATGLGLKDAK	12	62	5	488381832;757192734;686317050;488440033;739719262		0	1670954254	0	1.982e-08	57.7	6.48729e-05	2	1102.61	2.05433	12.1767	1
	High	ANQEQIIEAIK	6	38	4	488381832;757192734;488440033;739719262		0	8.25485e+08	0	2.768e-06	47.36	0.00050413	2	1256.69	1.99574	35.9356	0
	High	ELVDGAPK	18	44	4	488381832;757192734;686317050;488440033		0	7619263765	0	1.129e-05	47.31	0.000192283	2	828.446	-0.0697018	12.5129	0
	High	EATGLGLK	14	155	7	490775449;488381832;488440033;498447442;739719262;757192734;686317050		0	2.20229e+09	0	0.001377	46.3	0.00106311	2	788.452	0.837839	15.2944	0
	High	EMSVLELNDLVK	7	91	5	488381832;757192734;686317050;488440033;739719262		0	7.13402e+08	0	0.0001746	29.71	0.0236261	2	1389.73	2.15737	60.7902	0
	High	TEFDVELTSAGSSK	3	51	3	488381832;757192734;686317050		0	1.4749e+08	0	0.002814	13.77	0.195188	2	1470.68	-10.0861	37.9579	0
	High	EAMPKEDAEK	5	6	1	488381832		0	2.0292e+08	0.001	0.01089	24.13	0.00811371	2	1147.53	1.62667	6.22676	1
686317050	50S ribosomal protein L7/L12 [Staphylococcus aureus]	1174.02	53.28	105	1	7	82	3.83084e+09	122	12.6897	4.57666
	A2	Sequence	# PSMs	# Proteins	# Protein Groups	Protein Group Accessions	Modifications	ΔCn	Area	q-Value	PEP	IonScore	Exp Value	Charge	MH+ [Da]	ΔM [ppm]	RT [min]	# Missed Cleavages
	High	EEAENLKEQLEEVGATVELK	21	1	1	686317050		0	1.43811e+09	0	5.787e-16	91.2	5.3859e-09	2	2258.18	17.194	59.2414	1
	High	DAKELVDGAPK	7	44	4	488381832;757192734;686317050;488440033		0	6.88802e+08	0	1.934e-08	61.47	1.45422e-05	2	1142.61	1.40715	18.5509	1
	High	EATGLGLKDAK	12	62	5	488381832;757192734;686317050;488440033;739719262		0	1670954254	0	1.982e-08	57.7	6.48729e-05	2	1102.61	2.05433	12.1767	1
	High	ELVDGAPK	18	44	4	488381832;757192734;686317050;488440033		0	7619263765	0	1.129e-05	47.31	0.000192283	2	828.446	-0.0697018	12.5129	0
	High	EATGLGLK	14	155	7	490775449;488381832;488440033;498447442;739719262;757192734;686317050		0	2.20229e+09	0	0.001377	46.3	0.00106311	2	788.452	0.837839	15.2944	0
	High	EMSVLELNDLVK	7	91	5	488381832;757192734;686317050;488440033;739719262		0	7.13402e+08	0	0.0001746	29.71	0.0236261	2	1389.73	2.15737	60.7902	0
	High	TEFDVELTSAGSSK	3	51	3	488381832;757192734;686317050		0	1.4749e+08	0	0.002814	13.77	0.195188	2	1470.68	-10.0861	37.9579	0
488382136	MULTISPECIES: 30S ribosomal protein S6 [Bacilli]	1592.98	85.71	73	7	10	81	2.39308e+09	98	11.684	5.18604
	A2	Sequence	# PSMs	# Proteins	# Protein Groups	Protein Group Accessions	Modifications	ΔCn	Area	q-Value	PEP	IonScore	Exp Value	Charge	MH+ [Da]	ΔM [ppm]	RT [min]	# Missed Cleavages
	High	TYEIMYIVRPNIEEDAK	14	10	1	488382136		0	445666163	0	5.787e-16	82.36	4.64612e-08	2	2084.04	2.79308	53.9823	0
	High	LAYEINDFKEGFYNIVR	19	11	1	488382136		0	8.90302e+08	0	5.787e-16	69.59	9.0668e-07	2	2091.06	1.56267	63.9336	1
	High	SDNNKATDEFQR	4	20	1	488382136		0	97717832	0	8.436e-08	60.04	4.50829e-06	2	1424.64	2.18635	10.0879	1
	High	FNGILASEGSEVLEEKDWGK	9	14	1	488382136		0	2.04427e+08	0	5.787e-16	58.13	1.03825e-05	2	2208.09	2.45853	55.1037	1
	High	EGFYNIVR	6	16	2	488382136;488410937		0	9.04916e+08	0	1.058e-06	50.26	4.66235e-05	2	997.513	2.37441	37.5062	0
	High	INDDIIR	10	51	3	488382136;488436703;488410937		0	4000816952	0	0.003105	42.72	0.00229863	2	858.469	0.714287	22.0781	0
	High	LAYEINDFK	5	39	3	488382136;737415890;973246046		0	478986557	0	0.001416	40.92	0.000517821	2	1112.56	2.0956	38.6704	0
	High	YIVIREDQDK	12	16	1	488382136		0	2273511486	0	1.019e-06	34.77	0.00515144	2	1278.67	2.2752	17.5077	1
	High	TYEIMYIVRPNIEEDAKK	1	10	1	488382136		0	0	0	4.06e-11	29.23	0.0105071	2	2212.14	3.7353	48.3984	1
	High	ATDEFQR	1	33	1	488382136		0	8.81219e+08	0.001	0.004017	45.54	0.000365823	2	866.401	1.27364	8.54845	0
896373202	30S ribosomal protein S7 [Staphylococcus aureus]	876.681	49.36	256	1	9	78	1.57976e+09	156	17.8135	9.979
	A2	Sequence	# PSMs	# Proteins	# Protein Groups	Protein Group Accessions	Modifications	ΔCn	Area	q-Value	PEP	IonScore	Exp Value	Charge	MH+ [Da]	ΔM [ppm]	RT [min]	# Missed Cleavages
	High	LANEILDAANNTGGAVK	14	37	2	488381838;896373202		0	2649810703	0	5.787e-16	70.16	1.24334e-06	2	1670.88	2.78571	39.6141	0
	High	VGGSNYQVPVEVRPER	15	208	2	488381838;896373202		0	1.56727e+09	0	2.768e-12	56.23	7.82592e-05	2	1785.93	2.63245	30.4375	0
	High	LANEILDAANNTGGAVKK	7	37	2	488381838;896373202		0	2.93274e+08	0	5.785e-10	53.13	6.17737e-05	2	1798.97	2.6556	33.9913	1
	High	DVLPDPIHNSK	16	38	2	488381838;896373202		0	5.22209e+08	0	4.454e-05	41.76	0.00196708	2	1234.64	1.73466	28.1298	0
	High	RDVLPDPIHNSK	11	37	2	488381838;896373202		0	4.05795e+08	0	6.521e-07	35.57	0.0060597	3	1390.74	0.312432	21.9374	1
	High	RVGGSNYQVPVEVRPER	7	208	2	488381838;896373202		0	3.35223e+08	0	0.0003754	26.57	0.0621225	3	1942.03	-0.123924	26.1605	1
	High	VGGSNYQVPVEVRPERR	4	208	2	488381838;896373202		0	8.46094e+07	0.001	0.006107	17.49	0.500848	2	1942.03	1.39157	26.0486	1
	High	DALEVFEEAINNIMPVLEVKTR	1	1	1	896373202		0	0	0.002	0.02626	7.46	1.22042	4	2530.29	-13.1725	21.7833	1
	Medium	AFAHYRW	3	296	3	228705903;488381838;896373202		0	1.01261e+08	0.031	0.2498	3.83	15.6906	3	950.463	-0.259371	27.6446	1
488374344	MULTISPECIES: 50S ribosomal protein L6 [Staphylococcus]	1034.57	55.06	84	1	9	78	2.32747e+09	178	19.5772	9.37842
	A2	Sequence	# PSMs	# Proteins	# Protein Groups	Protein Group Accessions	Modifications	ΔCn	Area	q-Value	PEP	IonScore	Exp Value	Charge	MH+ [Da]	ΔM [ppm]	RT [min]	# Missed Cleavages
	High	VSGVSKEQVGAIASNIR	8	19	2	488381131;488374344		0	9.07952e+08	0	5.787e-16	77.52	3.2747e-07	3	1714.95	1.7229	33.5431	1
	High	AQMQGNDLVLNVGYSHPVEIK	10	10	2	488381131;488374344		0	1.90271e+09	0	5.787e-16	66.25	4.65975e-06	2	2312.17	1.59095	48.8792	0
	High	ALLNNmVLGVSQGFEK	22	3	1	488374344	M6(Oxidation)	0	1.00224e+09	0	3.84e-07	65.58	7.13871e-06	2	1735.87	-18.5613	53.78	0
	High	EQVGAIASNIR	7	29	3	488381131;488374344;496843419		0	2577224096	0	8.074e-06	45.33	0.000700483	2	1157.63	0.945267	26.3932	0
	High	YQGEYVR	7	79	3	496843419;488381131;488374344		0	2502486941	0	0.0002773	37.63	0.00168269	2	914.437	0.8248	11.2488	0
	High	SVRPPEPYK	14	64	2	488381131;488374344		0	839338654	0	0.002138	32.75	0.0235447	2	1072.58	1.63956	13.3514	0
	High	TLELVGVGYR	7	39	3	488381131;488374344;496843419		0	1.40562e+09	0.001	0.003705	32.37	0.0064896	2	1106.62	1.47893	41.735	0
	High	AEDGITFAVEKNTTVK	1	7	2	488381131;488374344		0	4.01041e+07	0.001	0.00451	13.42	1.23302	3	1722.89	2.13892	33.7062	1
	High	SVRPPEPYKGK	2	63	2	488381131;488374344		0	5.21923e+07	0.007	0.1652	8.5	5.60071	3	1257.7	1.30248	9.49279	1
488381124	MULTISPECIES: 30S ribosomal protein S11 [Bacilli]	2321.35	47.29	105	6	8	77	2205525241	129	13.8324	11.019
	A2	Sequence	# PSMs	# Proteins	# Protein Groups	Protein Group Accessions	Modifications	ΔCn	Area	q-Value	PEP	IonScore	Exp Value	Charge	MH+ [Da]	ΔM [ppm]	RT [min]	# Missed Cleavages
	High	KSTPFAAQMASETASK	17	24	1	488381124		0	607624759	0	5.787e-16	97.98	3.84518e-09	2	1654.81	2.66356	24.9694	1
	High	STPFAAQMASETASK	17	24	1	488381124		0	3.21688e+09	0	5.787e-16	79.37	6.06959e-08	2	1526.72	2.08702	33.1611	0
	High	NIESGVAHIR	12	29	3	510832637;488381124;503624027		0	1.3e+09	0	1.221e-11	74.52	8.05258e-07	3	1095.59	0.917848	18.9969	0
	High	STPFAAQmASETASK	6	24	1	488381124	M8(Oxidation)	0	2.00709e+08	0	2.247e-15	72.91	1.17687e-07	2	1542.71	1.4843	20.1335	0
	High	ALQSAGLEVTAIR	10	25	1	488381124		0	2.0997e+09	0	2.75e-12	72.47	9.99412e-07	2	1328.76	2.04533	39.3568	0
	High	TVEVTVKGPGPGR	5	19	1	488381124		0	2.65465e+08	0	1.704e-07	44.78	0.000242841	3	1296.73	-0.0832243	17.3702	1
	High	TVEVTVK	5	72	1	488381124		0	1.14993e+09	0	0.001016	44.48	0.00144006	2	775.456	0.406376	11.6113	0
	High	KSTPFAAQmASETASK	1	24	1	488381124	M9(Oxidation)	0	6.70047e+06	0	0.0001323	31.97	0.00603564	2	1670.81	2.17459	14.1048	1
	High	TAMEHGLK	3	13	1	488381124		0	1.31527e+08	0.001	0.003374	37.35	0.00146341	2	886.447	2.15217	5.91886	0
	High	KNIESGVAHIR	1	29	3	510832637;488381124;503624027		0	1.00857e+07	0.001	0.0158	34.68	0.00364237	2	1223.69	0.33455	11.7669	1
517997706	50S ribosomal protein L13 [Staphylococcus intermedius]	1637.99	65.52	42	1	10	75	2.07277e+09	145	16.2344	9.27588
	A2	Sequence	# PSMs	# Proteins	# Protein Groups	Protein Group Accessions	Modifications	ΔCn	Area	q-Value	PEP	IonScore	Exp Value	Charge	MH+ [Da]	ΔM [ppm]	RT [min]	# Missed Cleavages
	High	LSSEVASILR	8	55	2	488381117;517997706		0	1.77268e+09	0	1.667e-14	84.9	5.58199e-08	2	1074.62	1.59287	40.1301	0
	High	QTFMANESNIERK	14	63	2	488381117;517997706		0	941813378	0	3.85e-13	67.82	3.56824e-06	2	1567.76	1.52677	21.8619	1
	High	LFVYGGAEHPHAAQQPENYELRG	17	58	2	488381117;517997706		0	2.47524e+09	0	1.543e-15	65.15	4.7504e-06	4	2583.24	2.77573	36.0831	1
	High	QTFMANESNIER	5	63	2	488381117;517997706		0	705937900	0	2.062e-09	63.57	3.12075e-06	2	1439.66	2.42525	27.8582	0
	High	WYVVDAEGQTLGR	2	45	1	517997706		0	1.08104e+08	0	1.47e-07	62.81	8.42997e-06	2	1493.74	2.90685	45.2474	0
	High	QTFmANESNIERK	3	63	2	488381117;517997706	M4(Oxidation)	0	4.58717e+07	0	6.913e-09	56.38	2.12883e-05	2	1583.75	1.25363	16.2989	1
	High	MRQTFMANESNIER	3	61	2	488381117;517997706		0	9.22477e+06	0	4.681e-07	43.6	0.00022044	2	1726.79	-6.33036	26.1019	1
	High	VTYTPHVDTGDYVIIINASK	11	17	2	488381117;517997706		0	5.4626e+08	0	3.712e-08	43.32	0.000207186	2	2206.14	1.15943	53.5419	0
	High	LFVYGGAEHPHAAQQPENYELR	1	58	2	488381117;517997706		0	5.8411e+07	0	7.826e-05	26.73	0.0187907	3	2526.22	1.5575	35.9495	0
	High	GMLPSSR	7	21	2	488381117;517997706		0	1.08818e+09	0.001	0.01457	37.9	0.00445998	2	747.383	1.04987	13.4067	0
	High	LLETSIK	4	29	2	488381117;517997706		0	1970404822	0.001	0.005465	34.44	0.00395724	2	803.487	0.178045	20.1999	0
447019320	MULTISPECIES: 50S ribosomal protein L30 [Bacilli]	1689.44	74.58	47	4	9	74	2.74443e+09	59	6.56371	10.1108
	A2	Sequence	# PSMs	# Proteins	# Protein Groups	Protein Group Accessions	Modifications	ΔCn	Area	q-Value	PEP	IonScore	Exp Value	Charge	MH+ [Da]	ΔM [ppm]	RT [min]	# Missed Cleavages
	High	KTNSSVVVEDNPAIR	17	30	1	447019320		0	1748035340	0	5.787e-16	110.73	3.32617e-10	2	1628.86	1.55892	21.2268	1
	High	TNSSVVVEDNPAIR	11	31	1	447019320		0	2.72567e+09	0	9.426e-14	80.07	2.15498e-07	2	1500.77	1.61017	27.6108	0
	High	KTVEALGLK	3	39	2	447019320;916127929		0	1.49699e+08	0	5.556e-06	53.65	4.61725e-05	2	958.593	0.102251	16.3514	1
	High	HLLTVEEK	19	7	1	447019320		0	3759596881	0	0.001491	41.48	0.00154333	2	968.543	2.16737	13.4612	0
	High	TVEALGLK	7	39	2	447019320;916127929		0	4.06127e+08	0	0.002504	37.18	0.0177643	2	830.499	0.925589	23.737	0
	High	SVIGRPETQR	8	55	2	447019320;916127929		0	8.68844e+08	0	0.003171	20.69	0.0989596	3	1142.63	0.6571	8.86338	0
	High	TVEALGLKK	4	38	2	447019320;916127929		0	3.47728e+08	0.001	0.00374	19.71	0.114389	2	958.594	0.993653	15.2952	1
	High	VKHLLTVEEK	4	4	1	447019320		0	114132619	0.001	0.005929	14.25	0.234898	3	1195.71	0.724387	12.0371	1
	Medium	SVIGRPETQRK	1	54	2	447019320;916127929		0	5.3877e+07	0.022	0.2062	3.66	11.9686	3	1270.73	2.56071	5.93535	1
488382411	MULTISPECIES: 50S ribosomal protein L27 [Bacilli]	1818.82	55.32	234	7	8	73	4.7163e+09	94	10.3245	10.0962
	A2	Sequence	# PSMs	# Proteins	# Protein Groups	Protein Group Accessions	Modifications	ΔCn	Area	q-Value	PEP	IonScore	Exp Value	Charge	MH+ [Da]	ΔM [ppm]	RT [min]	# Missed Cleavages
	High	RADGQYVTGGSILYR	34	4	1	488382411		0	5.112e+09	0	5.787e-16	90.27	1.19345e-08	2	1655.85	2.93184	32.0911	1
	High	ADGQYVTGGSILYR	7	4	1	488382411		0	9.27378e+08	0	8.641e-14	63.08	7.20838e-06	2	1499.75	2.45359	37.557	0
	High	IDGVVKFER	8	43	1	488382411		0	587311131	0	4.717e-06	56.1	5.60901e-05	2	1062.6	1.38286	24.2573	1
	High	IYPGENVGR	9	72	1	488382411		0	5.44924e+09	0	1.117e-05	44.25	0.000892614	2	1004.52	2.03249	17.6136	0
	High	GGDDTLFAK	9	225	2	488382411;510828691		0	3.58764e+09	0	0.002745	35.3	0.00607949	2	923.448	1.1298	21.5423	0
	High	IYPGENVGRGGDDTLFAK	2	63	1	488382411		0	4.98165e+07	0	0.0001073	28.48	0.0214987	2	1908.95	2.04872	37.466	1
	High	GGDDTLFAKIDGVVK	3	43	1	488382411		0	3.89327e+07	0.001	0.009106	26.78	0.027811	3	1534.81	1.91606	52.9575	1
	Medium	KQVSVYAVAE	1	21	1	488382411		0	1.12087e+08	0.015	0.1727	23.61	0.11933	2	1093.59	1.62992	24.4279	1
516233996	30S ribosomal protein S1 [Staphylococcus sp. E463]	1459.21	28.57	31	1	10	73	1.42342e+09	392	43.3151	4.64014
	A2	Sequence	# PSMs	# Proteins	# Protein Groups	Protein Group Accessions	Modifications	ΔCn	Area	q-Value	PEP	IonScore	Exp Value	Charge	MH+ [Da]	ΔM [ppm]	RT [min]	# Missed Cleavages
	High	EGDKVTGEVQQVEDK	13	154	6	488396413;488364421;970425831;488398994;516233996;1006184881		0	7.87236e+08	0	1.853e-15	76.7	3.62385e-07	2	1660.81	2.87648	21.6665	1
	High	HIGTPGEVLEPGQQVSVK	19	9	3	488396413;516233996;970425831		0	1.66485e+09	0	5.787e-16	75.21	3.17872e-07	2	1875	2.59169	33.2343	0
	High	GGLVVDVGQR	7	218	7	1006613382;488398994;488396413;488364421;970425831;1006184881;516233996		0	1449498457	0	2.827e-11	70.15	1.28485e-06	2	999.559	1.08191	27.3906	0
	High	GQFHENDVIEGTVVR	10	7	2	488396413;516233996		0	623273952	0	5.787e-16	65.85	2.08013e-06	2	1699.84	2.79484	32.768	0
	High	IKVEELDPENNR	11	143	7	488396413;488364421;970425831;488398994;516233996;1006184881;1006613382		0	1.1559e+09	0	1.807e-13	61.37	1.72152e-05	2	1455.75	1.81093	26.1992	1
	High	IEFDEENDSGAYILSKR	2	12	4	488396413;488364421;516233996;970425831		0	3.41809e+07	0	2.854e-13	58.9	4.6377e-06	3	1985.95	3.90428	43.1835	1
	High	QLETEKSYDYLQEK	4	3	1	516233996		0	2.63427e+08	0	1.564e-09	50.71	2.67492e-05	2	1773.82	-18.7228	35.9643	1
	High	VEELDPENNR	3	176	7	488396413;488364421;970425831;1006613382;488398994;516233996;1006184881		0	56281753	0	0.0006837	43.26	0.00103146	2	1214.57	1.93894	16.3881	0
	High	EGDEIEAYVTK	2	9	3	488396413;516233996;970425831		0	135223393	0	0.0009898	26.68	0.0216931	2	1253.59	2.24437	32.6783	0
	High	VTGEVQQVEDK	2	156	6	488396413;488364421;970425831;488398994;516233996;1006184881		0	6.33413e+07	0	0.0009815	26.45	0.0346491	2	1231.62	0.868784	13.6821	0
896430181	50S ribosomal protein L22 [Staphylococcus epidermidis]	738.414	55.65	86	4	7	72	1.75649e+09	124	13.5534	10.1108
	A2	Sequence	# PSMs	# Proteins	# Protein Groups	Protein Group Accessions	Modifications	ΔCn	Area	q-Value	PEP	IonScore	Exp Value	Charge	MH+ [Da]	ΔM [ppm]	RT [min]	# Missed Cleavages
	High	EAYANEGPTLKR	10	66	4	896430181;647633976;512477050;581697751		0	699990417	0	1.427e-10	74.03	2.8071e-07	3	1348.69	0.362224	15.9538	1
	High	EAYANEGPTLK	8	66	4	896430181;647633976;512477050;581697751		0	6.47101e+08	0	4.362e-06	52.87	0.00011103	2	1192.59	1.662	19.6012	0
	High	VLMSALANAEHNYDMNTDELVVK	14	36	1	896430181		0	3.57677e+09	0	5.787e-16	48.88	8.21814e-05	2	2577.23	0.47294	58.823	0
	High	NAGEAIAILK	7	13	1	896430181		0	9.92704e+08	0	7.602e-05	41.94	0.00117711	2	999.584	0.589884	33.8496	0
	High	GKNAGEAIAILK	13	12	1	896430181		0	3.30689e+08	0	6.7e-06	40	0.00113	2	1184.7	1.28323	25.9189	1
	High	VLmSALANAEHNYDMNTDELVVK	4	36	1	896430181	M3(Oxidation)	0	1.14916e+08	0	3.188e-09	22.82	0.028993	3	2593.23	0.260369	51.391	0
	High	ASSPVIEK	5	43	1	896430181		0	6.32759e+08	0.001	0.003243	38.75	0.00552078	2	830.463	1.16183	8.33249	0
	High	ASAINKR	11	109	5	896430181;647633976;512477050;581697751;494760908		0	1.62688e+07	0.003	0.04135	37.01	0.0129792	2	759.448	0.549214	3.08826	1
488381128	MULTISPECIES: 50S ribosomal protein L15 [Bacilli]	1857.68	31.51	349	6	6	70	3.6894e+09	146	15.6464	10.2866
	A2	Sequence	# PSMs	# Proteins	# Protein Groups	Protein Group Accessions	Modifications	ΔCn	Area	q-Value	PEP	IonScore	Exp Value	Charge	MH+ [Da]	ΔM [ppm]	RT [min]	# Missed Cleavages
	High	FSTSAAEAIDAK	27	4	1	488381128		0	3851884908	0	1.548e-13	77.04	2.67879e-07	2	1210.6	1.67041	27.0434	0
	High	VRPGFEGGQLPLFR	28	14	1	488381128		0	5.34195e+09	0	2.438e-15	65.46	2.06223e-06	3	1572.87	1.85364	48.4393	0
	High	LHELKPAEGSR	6	250	1	488381128		0	302774367	0	2.605e-08	59.1	3.02646e-05	3	1236.67	0.459163	6.69456	0
	High	RGFTNINR	5	223	1	488381128		0	1.87438e+09	0	1.581e-06	52.2	0.000279588	2	977.529	1.92858	10.1669	1
	High	GFTNINR	2	223	1	488381128		0	163862157	0.003	0.03881	25.5	0.114849	2	821.428	1.45917	14.5841	0
	Medium	GFTNINRK	2	222	1	488381128		0	1.85789e+08	0.022	0.2062	17.13	0.657415	2	949.523	1.32734	8.49209	1
IonScore	Exp Value	Charge	MH+ [Da]	ΔM [ppm]	RT [min]	# Missed Cleavages
79.29	1.65454e-07	2	1663.83	1.90729	24.8956	1
54.54	3.3574e-05	2	1364.66	1.89572	57.4121	0
47.73	0.000286714	2	1503.84	1.89567	52.077	1
38.92	0.000801457	2	1380.65	2.19703	39.7877	0
16.3	0.366872	3	2342.28	-3.69749	73.599	1
39.16	0.00268766	2	770.488	0.142272	7.22852	0
35.89	0.00157156	2	880.392	0.974409	3.74915	0
17.14	0.6134	2	1364.75	1.10426	23.4771	1
IonScore	Exp Value	Charge	MH+ [Da]	ΔM [ppm]	RT [min]	# Missed Cleavages
126.08	3.57576e-13	2	2142.93	1.92889	48.8432	0
99.95	2.50872e-09	2	1594.76	3.38057	35.3384	0
57.03	2.19949e-05	2	1298.7	2.07786	50.2084	0
41.89	0.00256592	2	963.502	1.02153	5.71622	1
37.59	0.0106599	2	707.348	0.680731	6.31106	0
7.49	1.98735	3	1091.56	0.780975	10.9396	1
3.96	8.17644	3	1108.55	0.494275	6.12003	0
IonScore	Exp Value	Charge	MH+ [Da]	ΔM [ppm]	RT [min]	# Missed Cleavages
77.72	8.87481e-08	3	4037.96	12.9254	73.1017	0
61.47	1.45422e-05	2	1142.61	1.40715	18.5509	1
57.7	6.48729e-05	2	1102.61	2.05433	12.1767	1
47.36	0.00050413	2	1256.69	1.99574	35.9356	0
47.31	0.000192283	2	828.446	-0.0697018	12.5129	0
46.3	0.00106311	2	788.452	0.837839	15.2944	0
29.71	0.0236261	2	1389.73	2.15737	60.7902	0
IonScore	Exp Value	Charge	MH+ [Da]	ΔM [ppm]	RT [min]	# Missed Cleavages
74.36	4.17739e-07	2	1733.74	1.30663	4.53688	0
73.52	5.66905e-07	2	1717.75	1.7696	7.57788	0
72.65	1.12724e-06	2	1206.58	1.43087	20.3147	0
46.85	0.000524607	2	1004.54	0.977799	9.69689	0
44.66	3.41169e-05	5	3204.82	1.0132	64.3345	1
39.94	0.00173379	2	917.543	1.71772	9.74013	1
29.17	0.0239698	3	1977.08	1.65007	34.9931	0
19.54	0.15731	4	1993.07	2.00714	30.6983	0
30.38	0.00288609	2	895.561	-0.30333	32.965	0
2.49	0.562302	2	2622.52	7.34262	66.2223	0
IonScore	Exp Value	Charge	MH+ [Da]	ΔM [ppm]	RT [min]	# Missed Cleavages
80.52	1.37066e-07	2	1205.56	2.26056	13.5828	0
74.34	6.22138e-07	2	2041.98	2.50088	41.9195	1
50.24	4.49463e-05	2	1174.71	2.22473	30.1603	1
48.77	0.000459278	2	876.506	1.5219	9.53792	1
36.46	0.0016042	3	3213.73	3.04524	70.8231	1
28.22	0.015744	2	1046.61	2.72961	37.5113	0
22.08	0.0253971	2	2786.47	3.12746	69.8383	0
45.63	0.000644156	2	1221.55	1.09739	7.53975	0
24.8	0.0735111	2	905.521	0.596698	8.62174	1
10.06	0.463551	3	3357.59	0.256654	73.7206	0
33.66	0.0111076	2	668.374	1.77385	5.21857	0
14.8	0.913922	2	720.404	0.220755	13.1829	0
IonScore	Exp Value	Charge	MH+ [Da]	ΔM [ppm]	RT [min]	# Missed Cleavages
81.15	1.4695e-07	2	1548.76	2.28739	36.2951	0
75.38	9.2715e-07	2	1252.66	1.66825	35.3121	0
59.93	1.33637e-05	2	1564.76	2.2372	29.0557	0
56.72	1.43649e-05	2	1371.79	2.28156	41.6339	1
55.43	8.59253e-05	2	1243.69	2.41783	47.6235	0
45.55	0.000553045	3	1315.76	0.486293	35.004	1
19.67	0.176408	2	1187.67	2.81067	44.7923	0
36.45	0.0190683	2	731.43	0.382825	9.22454	0
34.72	0.00404745	2	954.49	0.949757	7.85113	0
27.32	0.0592203	2	795.389	0.552194	7.31492	0
26.34	0.033912	2	812.43	0.176157	21.4452	0
12.53	0.217803	2	1176.54	2.95624	5.27633	1
IonScore	Exp Value	Charge	MH+ [Da]	ΔM [ppm]	RT [min]	# Missed Cleavages
111.01	1.98918e-10	2	2153.08	1.16093	68.4172	0
73.5	1.0095e-06	2	1088.64	1.76489	23.1975	1
69.67	1.48355e-06	2	1276.73	2.46902	53.9213	0
62.79	1.37817e-05	2	1477.74	2.39486	5.3282	0
45.02	0.000368287	3	1206.68	0.687318	31.0959	1
44.89	0.00113357	2	932.542	0.604059	29.3958	0
41.36	0.000782319	2	1032.48	1.24031	27.3121	0
23.23	0.0991074	3	1834.93	-18.225	59.2186	1
33.15	0.00377654	2	1048.48	1.18137	16.9206	0
IonScore	Exp Value	Charge	MH+ [Da]	ΔM [ppm]	RT [min]	# Missed Cleavages
71.85	3.29831e-07	2	1595.9	2.70654	57.59	0
63.65	4.85459e-06	2	1153.63	2.07153	29.582	0
55.85	2.594e-06	2	1922.73	2.86548	10.2308	1
53.76	4.1973e-06	4	4803.13	-0.393739	72.8302	0
53.63	2.73112e-05	3	1523.82	1.74802	27.9112	1
40.54	0.00485252	3	1507.8	1.6028	36.8966	1
29.14	0.00969097	2	1457.7	2.78159	43.6648	0
16.08	0.691724	3	1346.77	0.60115	46.7962	1
IonScore	Exp Value	Charge	MH+ [Da]	ΔM [ppm]	RT [min]	# Missed Cleavages
86.05	2.66937e-08	2	1614.87	2.25986	31.0131	0
67.03	1.45642e-06	3	2488.23	1.71588	66.9412	1
60.86	3.10093e-05	2	1020.57	1.09121	33.1618	0
55.11	6.84468e-05	2	1066.56	1.96159	40.4128	0
52.21	0.000111818	2	999.589	1.17776	25.4973	1
32.23	0.0154989	2	1082.56	1.66833	32.4252	0
28.11	0.0187748	2	1322.65	2.6895	22.761	0
36.74	0.00324109	2	871.492	-0.190709	32.9645	0
31.73	0.00617715	3	1027.59	0.196398	25.5323	1
IonScore	Exp Value	Charge	MH+ [Da]	ΔM [ppm]	RT [min]	# Missed Cleavages
74.36	4.17739e-07	2	1733.74	1.30663	4.53688	0
73.52	5.66905e-07	2	1717.75	1.7696	7.57788	0
72.65	1.12724e-06	2	1206.58	1.43087	20.3147	0
66.08	4.40188e-06	2	1480.78	1.71464	31.9189	0
51.11	8.63525e-05	2	1925.96	1.52165	46.9563	1
39.94	0.00173379	2	917.543	1.71772	9.74013	1
37.08	0.00154749	2	1369.67	2.89315	50.0368	0
29.56	0.0189233	2	1385.67	4.59137	42.8139	0
37.62	0.00360667	2	798.494	0.00262936	6.58329	0
2.24	8.86597	3	1496.77	0.823356	25.9811	0
IonScore	Exp Value	Charge	MH+ [Da]	ΔM [ppm]	RT [min]	# Missed Cleavages
58.9	5.35268e-05	2	1592.83	1.30907	27.4054	0
49.36	0.000259566	2	2106.07	1.18451	69.1976	1
45.42	0.00071626	2	1164.64	2.15779	54.2642	0
42.23	0.000736046	2	763.472	1.13067	25.398	0
36.79	0.0030574	2	1240.66	2.56854	28.8423	1
34.5	0.00668823	2	1082.54	1.77282	18.6089	0
33.15	0.00946557	2	744.4	0.0384773	6.05231	0
2.69	0.536995	5	4999.25	13.8778	53.9404	1
10	1.705	3	1036.56	-0.024711	27.2707	1
IonScore	Exp Value	Charge	MH+ [Da]	ΔM [ppm]	RT [min]	# Missed Cleavages
117.29	6.53233e-12	2	2207.01	1.4572	34.4793	1
110.22	3.27959e-11	2	1564.68	2.5886	31.5827	0
78.21	4.60574e-08	2	1580.67	1.99528	26.9209	0
36.35	0.000706805	3	1063.69	0.364795	20.8806	1
32.1	0.00194227	2	935.594	1.27644	29.6788	0
46.66	0.00130975	2	759.436	0.0663912	6.69196	0
36.65	0.000616375	2	1596.66	0.878669	18.7654	0
28.16	0.0303222	2	1102.59	1.52214	6.28363	0
14.38	1.73805	2	843.463	2.02126	34.4884	0
IonScore	Exp Value	Charge	MH+ [Da]	ΔM [ppm]	RT [min]	# Missed Cleavages
74.29	2.81156e-07	2	1047.51	1.44432	15.6406	0
55.12	5.38317e-05	2	1347.7	1.98852	15.572	1
45.31	0.000398969	2	987.523	1.11844	5.09268	1
41.98	0.00202838	2	940.558	0.779115	28.8889	0
41.28	0.00105752	2	859.428	1.71043	7.31406	0
34.36	0.0150789	2	733.392	0.683082	6.17996	0
13.85	1.36198	3	1203.61	0.371077	12.3955	1
20.92	0.150492	2	1191.6	0.750803	20.0656	0
IonScore	Exp Value	Charge	MH+ [Da]	ΔM [ppm]	RT [min]	# Missed Cleavages
58.9	5.35268e-05	2	1592.83	1.30907	27.4054	0
45.42	0.00071626	2	1164.64	2.15779	54.2642	0
42.23	0.000736046	2	763.472	1.13067	25.398	0
36.79	0.0030574	2	1240.66	2.56854	28.8423	1
34.5	0.00668823	2	1082.54	1.77282	18.6089	0
14.57	0.0348313	4	4981.22	8.93378	54.0086	1
33.15	0.00946557	2	744.4	0.0384773	6.05231	0
27.13	0.0425045	2	956.522	2.08982	17.4814	1
10	1.705	3	1036.56	-0.024711	27.2707	1
IonScore	Exp Value	Charge	MH+ [Da]	ΔM [ppm]	RT [min]	# Missed Cleavages
76.7	3.62385e-07	2	1660.81	2.87648	21.6665	1
70.15	1.28485e-06	2	999.559	1.08191	27.3906	0
64.39	5.82264e-06	2	1569.71	1.43889	45.8255	0
61.37	1.72152e-05	2	1455.75	1.81093	26.1992	1
61.28	1.86928e-05	2	1187.59	1.79651	29.6276	0
58.9	4.6377e-06	3	1985.95	3.90428	43.1835	1
43.26	0.00103146	2	1214.57	1.93894	16.3881	0
35.76	0.00241569	2	1700.83	-18.8959	35.1962	1
26.45	0.0346491	2	1231.62	0.868784	13.6821	0
IonScore	Exp Value	Charge	MH+ [Da]	ΔM [ppm]	RT [min]	# Missed Cleavages
121.24	2.20601e-11	2	2064.06	1.99495	44.6511	1
68.83	7.33142e-07	2	1182.62	1.75887	6.696	0
66.04	3.64618e-06	3	1524.79	0.896116	6.37349	1
63.47	1.44829e-05	2	1162.61	0.383407	3.71125	1
52.59	4.70941e-05	2	935.444	0.671066	3.62522	0
26.28	0.047101	2	878.44	-0.0936831	7.53591	0
9.69	2.21242	2	1105.61	1.96916	7.09437	1
IonScore	Exp Value	Charge	MH+ [Da]	ΔM [ppm]	RT [min]	# Missed Cleavages
111.01	1.98918e-10	2	2153.08	1.16093	68.4172	0
73.5	1.0095e-06	2	1088.64	1.76489	23.1975	1
69.67	1.48355e-06	2	1276.73	2.46902	53.9213	0
62.79	1.37817e-05	2	1477.74	2.39486	5.3282	0
45.02	0.000368287	3	1206.68	0.687318	31.0959	1
44.89	0.00113357	2	932.542	0.604059	29.3958	0
32.51	0.00726557	3	2682.34	10.8812	66.5226	1
IonScore	Exp Value	Charge	MH+ [Da]	ΔM [ppm]	RT [min]	# Missed Cleavages
54.54	3.3574e-05	2	1364.66	1.89572	57.4121	0
47.73	0.000286714	2	1503.84	1.89567	52.077	1
38.92	0.000801457	2	1380.65	2.19703	39.7877	0
16.3	0.366872	3	2342.28	-3.69749	73.599	1
39.16	0.00268766	2	770.488	0.142272	7.22852	0
35.23	0.000839766	2	881.376	0.822101	4.02585	0
17.14	0.6134	2	1364.75	1.10426	23.4771	1
IonScore	Exp Value	Charge	MH+ [Da]	ΔM [ppm]	RT [min]	# Missed Cleavages
107.49	4.09947e-11	2	1964.86	0.866898	35.401	1
61.8	2.33225e-05	2	1162.64	1.52527	55.5083	0
55.83	2.2334e-05	2	1416.79	1.46627	30.6629	0
38.19	0.000659917	2	1016.47	2.51117	29.7819	0
36.22	0.00493083	2	1029.51	1.23114	5.09403	1
38.53	0.00713331	2	842.51	0.623173	5.42922	0
IonScore	Exp Value	Charge	MH+ [Da]	ΔM [ppm]	RT [min]	# Missed Cleavages
87.76	2.3198e-08	2	1268.66	2.17999	11.2255	0
69.53	2.46816e-06	2	1288.67	2.20428	34.7926	0
64.24	3.31499e-06	2	1442.85	3.92913	73.2241	0
49.04	0.000248853	2	1304.66	-0.287573	24.8802	0
40.58	0.00520178	2	1071.62	2.31459	30.1915	0
29.41	0.0148344	2	1798.97	1.30405	38.403	1
37.85	0.00730883	2	665.362	0.734812	9.27045	0
14.48	0.294072	2	746.368	0.430614	4.14511	0
7.6	1.69436	2	913.537	1.29751	11.3602	1
IonScore	Exp Value	Charge	MH+ [Da]	ΔM [ppm]	RT [min]	# Missed Cleavages
82.82	8.27998e-08	2	1467.77	2.70172	39.1178	0
48.57	0.000131351	2	1109.66	1.87052	35.5662	0
47.66	0.000251095	2	1530.84	1.99916	29.2275	1
41.23	0.000237307	2	1265.76	1.2179	33.3172	1
38.77	0.00110174	3	1623.87	0.300714	32.977	1
28.73	0.0544579	2	889.463	1.01886	5.02133	0
29.74	0.00849356	2	851.5	1.39885	29.5797	0
4.84	1.29598	3	1943.03	-11.9013	66.6213	0
IonScore	Exp Value	Charge	MH+ [Da]	ΔM [ppm]	RT [min]	# Missed Cleavages
71.85	3.29831e-07	2	1595.9	2.70654	57.59	0
63.65	4.85459e-06	2	1153.63	2.07153	29.582	0
53.63	2.73112e-05	3	1523.82	1.74802	27.9112	1
40.54	0.00485252	3	1507.8	1.6028	36.8966	1
36.05	0.000247725	4	4803.15	3.6726	73.0289	0
29.14	0.00969097	2	1457.7	2.78159	43.6648	0
16.08	0.691724	3	1346.77	0.60115	46.7962	1
IonScore	Exp Value	Charge	MH+ [Da]	ΔM [ppm]	RT [min]	# Missed Cleavages
61.66	1.8969e-05	2	1286.66	1.37199	23.3662	1
57.76	6.79189e-05	2	890.474	1.20991	21.1027	0
48.5	0.000145491	3	2028.99	3.21782	68.2091	0
42.25	0.000717773	4	2157.08	2.20027	59.5177	1
33.36	0.0132859	2	1302.65	1.41665	16.3599	1
31.01	0.00447763	4	2185.08	0.810034	59.1437	1
11.81	0.705316	3	1158.56	-0.227029	29.6132	0
IonScore	Exp Value	Charge	MH+ [Da]	ΔM [ppm]	RT [min]	# Missed Cleavages
61.66	1.8969e-05	2	1286.66	1.37199	23.3662	1
43.2	0.00162974	3	1610.8	1.51155	27.9814	0
33.36	0.0132859	2	1302.65	1.41665	16.3599	1
26.48	0.0517283	2	1626.8	5.231	20.1662	0
18.53	0.596897	2	876.458	0.839951	15.1784	0
11.81	0.705316	3	1158.56	-0.227029	29.6132	0
IonScore	Exp Value	Charge	MH+ [Da]	ΔM [ppm]	RT [min]	# Missed Cleavages
78.38	2.31612e-07	2	1530.8	2.67199	35.4403	0
63.03	7.66515e-06	2	1834.89	1.30773	46.8874	0
59.73	2.24002e-05	2	1887.01	2.97816	38.0927	1
52.25	0.00015249	2	884.557	0.991768	39.3035	0
49.27	0.00035018	2	1546.79	3.3275	24.7146	0
39.12	0.0103786	2	1071.6	0.975479	16.4514	1
IonScore	Exp Value	Charge	MH+ [Da]	ΔM [ppm]	RT [min]	# Missed Cleavages
76.7	3.62385e-07	2	1660.81	2.87648	21.6665	1
70.15	1.28485e-06	2	999.559	1.08191	27.3906	0
64.39	5.82264e-06	2	1569.71	1.43889	45.8255	0
61.37	1.72152e-05	2	1455.75	1.81093	26.1992	1
43.26	0.00103146	2	1214.57	1.93894	16.3881	0
26.45	0.0346491	2	1231.62	0.868784	13.6821	0
2.66	2.8997	2	1701.79	-9.48744	33.9717	0
IonScore	Exp Value	Charge	MH+ [Da]	ΔM [ppm]	RT [min]	# Missed Cleavages
76.7	3.62385e-07	2	1660.81	2.87648	21.6665	1
70.15	1.28485e-06	2	999.559	1.08191	27.3906	0
64.39	5.82264e-06	2	1569.71	1.43889	45.8255	0
61.37	1.72152e-05	2	1455.75	1.81093	26.1992	1
43.26	0.00103146	2	1214.57	1.93894	16.3881	0
26.45	0.0346491	2	1231.62	0.868784	13.6821	0
5.8	5.26054	2	1188.58	1.16938	31.7477	0
IonScore	Exp Value	Charge	MH+ [Da]	ΔM [ppm]	RT [min]	# Missed Cleavages
77.27	3.86249e-07	2	1629.85	2.44986	24.9471	1
62.48	5.87534e-06	2	1501.75	1.84551	30.6871	0
53.65	4.61725e-05	2	958.593	0.102251	16.3514	1
37.18	0.0177643	2	830.499	0.925589	23.737	0
20.69	0.0989596	3	1142.63	0.6571	8.86338	0
19.71	0.114389	2	958.594	0.993653	15.2952	1
3.66	11.9686	3	1270.73	2.56071	5.93535	1
IonScore	Exp Value	Charge	MH+ [Da]	ΔM [ppm]	RT [min]	# Missed Cleavages
62.4	5.69686e-06	2	1308.68	1.32855	25.871	1
56.93	0.00013038	2	1043.56	1.13019	26.1748	0
35.43	0.00362319	2	1142.64	2.06293	35.3863	0
32.79	0.00428704	2	1641.8	3.10924	64.5436	0
24.42	0.00885454	3	3195.71	0.317888	73.8226	0
26.2	0.117183	2	822.436	1.00636	20.7874	0
IonScore	Exp Value	Charge	MH+ [Da]	ΔM [ppm]	RT [min]	# Missed Cleavages
73.23	5.68026e-07	2	1247.67	2.1189	25.1228	0
50.27	0.000226943	2	1263.66	1.67248	17.3272	0
27.56	0.0165742	2	952.558	0.951026	12.9528	0
18.1	0.366295	2	1012.58	1.05392	19.702	0
36.51	0.0108887	2	756.408	0.421826	16.2641	0
12.42	0.524108	3	1541.79	1.99935	43.7914	1
26.54	0.130984	2	944.543	1.74893	6.20623	1
7.71	1.2877	2	1755.87	6.75195	74.0019	0
26.07	0.123092	2	822.448	0.846333	4.21311	1
23.41	0.208181	2	772.403	0.990934	6.57043	0
IonScore	Exp Value	Charge	MH+ [Da]	ΔM [ppm]	RT [min]	# Missed Cleavages
57.7	6.48729e-05	2	1102.61	2.05433	12.1767	1
47.36	0.00050413	2	1256.69	1.99574	35.9356	0
46.3	0.00106311	2	788.452	0.837839	15.2944	0
29.71	0.0236261	2	1389.73	2.15737	60.7902	0
28.85	0.00788416	2	2587.28	8.9078	49.9644	0
IonScore	Exp Value	Charge	MH+ [Da]	ΔM [ppm]	RT [min]	# Missed Cleavages
96.6	2.12213e-09	2	2053.06	1.78003	58.9242	1
61.99	6.00791e-06	2	2069.05	1.51	55.1005	1
47.41	0.000317715	2	828.401	1.16389	14.2757	0
30.05	0.024615	2	1221.61	4.09345	34.1376	0
17.28	0.641644	2	944.517	0.729364	9.24371	1
17.18	0.100498	2	877.417	0.806288	6.39998	0
23.02	0.171117	2	944.517	0.858605	9.17833	1
IonScore	Exp Value	Charge	MH+ [Da]	ΔM [ppm]	RT [min]	# Missed Cleavages
74.36	4.17739e-07	2	1733.74	1.30663	4.53688	0
73.52	5.66905e-07	2	1717.75	1.7696	7.57788	0
55.58	6.54382e-05	3	1662.88	1.78907	45.0127	1
43.46	8.56552e-05	4	2621.52	-11.3846	65.8359	1
IonScore	Exp Value	Charge	MH+ [Da]	ΔM [ppm]	RT [min]	# Missed Cleavages
99.95	2.50872e-09	2	1594.76	3.38057	35.3384	0
65.58	3.56935e-06	2	1299.69	2.34943	52.2752	0
41.89	0.00256592	2	963.502	1.02153	5.71622	1
33.94	0.00958658	2	1377.65	2.26522	37.1749	0
37.59	0.0106599	2	707.348	0.680731	6.31106	0
7.49	1.98735	3	1091.56	0.780975	10.9396	1
3.96	8.17644	3	1108.55	0.494275	6.12003	0
IonScore	Exp Value	Charge	MH+ [Da]	ΔM [ppm]	RT [min]	# Missed Cleavages
94.07	1.15956e-08	3	1559.85	1.99386	53.7305	0
84.17	3.33058e-08	2	1438.82	1.67917	45.9064	0
3.65	8.37147	3	1103.59	0.674796	24.4769	0
IonScore	Exp Value	Charge	MH+ [Da]	ΔM [ppm]	RT [min]	# Missed Cleavages
88.07	1.54396e-08	2	1603.82	2.13682	26.2066	0
57.42	2.35474e-05	2	1357.74	2.85791	62.1155	1
45.33	0.00065652	2	934.501	1.7676	30.76	0
21.65	0.0649716	2	1203.66	2.6412	49.4618	0
19.93	0.0787593	2	772.53	0.816046	11.3013	1
IonScore	Exp Value	Charge	MH+ [Da]	ΔM [ppm]	RT [min]	# Missed Cleavages
26.47	0.0162305	2	1457.75	2.09611	38.432	1
40.9	0.00229625	2	819.47	1.68624	0.635194	1
38.5	0.00469669	2	874.5	0.713812	11.2251	1
36.61	0.00140786	2	903.546	1.33983	14.581	1
31.8	0.00369988	2	747.444	0.537679	19.3756	0
IonScore	Exp Value	Charge	MH+ [Da]	ΔM [ppm]	RT [min]	# Missed Cleavages
61.66	1.8969e-05	2	1286.66	1.37199	23.3662	1
57.76	6.79189e-05	2	890.474	1.20991	21.1027	0
33.36	0.0132859	2	1302.65	1.41665	16.3599	1
29.83	0.013103	4	2157.08	0.615738	59.4231	1
19.42	0.124574	3	2028.98	1.32269	68.388	0
11.81	0.705316	3	1158.56	-0.227029	29.6132	0
IonScore	Exp Value	Charge	MH+ [Da]	ΔM [ppm]	RT [min]	# Missed Cleavages
72.86	5.40899e-07	2	1945.98	-16.7608	39.0992	1
57.42	2.35474e-05	2	1357.74	2.85791	62.1155	1
46.95	0.000871934	2	819.421	0.584409	5.19584	0
45.33	0.00065652	2	934.501	1.7676	30.76	0
19.93	0.0787593	2	772.53	0.816046	11.3013	1
IonScore	Exp Value	Charge	MH+ [Da]	ΔM [ppm]	RT [min]	# Missed Cleavages
89.49	3.65497e-09	2	2234.04	2.34733	43.1545	0
74.03	2.8071e-07	3	1348.69	0.362224	15.9538	1
52.87	0.00011103	2	1192.59	1.662	19.6012	0
37.01	0.0129792	2	759.448	0.549214	3.08826	1
IonScore	Exp Value	Charge	MH+ [Da]	ΔM [ppm]	RT [min]	# Missed Cleavages
73.24	6.28371e-07	2	1578.88	0.474235	27.4182	0
69.53	2.46816e-06	2	1288.67	2.20428	34.7926	0
64.24	3.31499e-06	2	1442.85	3.92913	73.2241	0
49.04	0.000248853	2	1304.66	-0.287573	24.8802	0
40.58	0.00520178	2	1071.62	2.31459	30.1915	0
29.41	0.0148344	2	1798.97	1.30405	38.403	1
14.48	0.294072	2	746.368	0.430614	4.14511	0
IonScore	Exp Value	Charge	MH+ [Da]	ΔM [ppm]	RT [min]	# Missed Cleavages
61.66	1.8969e-05	2	1286.66	1.37199	23.3662	1
57.76	6.79189e-05	2	890.474	1.20991	21.1027	0
33.36	0.0132859	2	1302.65	1.41665	16.3599	1
17.79	0.566392	3	1610.8	1.17053	28.4513	0
11.81	0.705316	3	1158.56	-0.227029	29.6132	0
IonScore	Exp Value	Charge	MH+ [Da]	ΔM [ppm]	RT [min]	# Missed Cleavages
87.11	4.03662e-08	2	1750.88	-18.1437	40.6488	1
70.12	7.58743e-07	2	1734.89	-19.0608	58.9684	1
37.63	0.00168269	2	914.437	0.8248	11.2488	0
32.37	0.0064896	2	1106.62	1.47893	41.735	0
IonScore	Exp Value	Charge	MH+ [Da]	ΔM [ppm]	RT [min]	# Missed Cleavages
74.36	4.17739e-07	2	1733.74	1.30663	4.53688	0
73.52	5.66905e-07	2	1717.75	1.7696	7.57788	0
16.24	0.0237121	4	2622.5	2.25875	68.103	0
IonScore	Exp Value	Charge	MH+ [Da]	ΔM [ppm]	RT [min]	# Missed Cleavages
74.03	2.8071e-07	3	1348.69	0.362224	15.9538	1
52.87	0.00011103	2	1192.59	1.662	19.6012	0
37.01	0.0129792	2	759.448	0.549214	3.08826	1
21.17	0.316228	2	830.462	0.206387	6.88975	0
IonScore	Exp Value	Charge	MH+ [Da]	ΔM [ppm]	RT [min]	# Missed Cleavages
74.03	2.8071e-07	3	1348.69	0.362224	15.9538	1
52.87	0.00011103	2	1192.59	1.662	19.6012	0
22.62	0.0330945	2	1913.98	19.4287	24.8409	1
37.01	0.0129792	2	759.448	0.549214	3.08826	1
IonScore	Exp Value	Charge	MH+ [Da]	ΔM [ppm]	RT [min]	# Missed Cleavages
107.49	4.09947e-11	2	1964.86	0.866898	35.401	1
38.19	0.000659917	2	1016.47	2.51117	29.7819	0
36.22	0.00493083	2	1029.51	1.23114	5.09403	1
38.53	0.00713331	2	842.51	0.623173	5.42922	0
3.76	8.12002	2	1019.55	-1.96453	24.5662	1
IonScore	Exp Value	Charge	MH+ [Da]	ΔM [ppm]	RT [min]	# Missed Cleavages
62.53	1.54975e-05	3	958.532	-0.0218425	4.1871	0
45.89	0.000450856	3	1187.68	0.846882	4.40592	1
45.29	0.000740982	2	845.51	1.01126	4.71945	1
43.36	0.000401346	2	1390.7	2.20396	41.6388	1
42.52	0.000996369	2	1191.59	1.24726	5.29709	1
27.25	0.0518945	2	1681.85	2.00773	35.1353	1
37.44	0.00235294	2	701.395	0.579579	5.72687	0
18.45	0.314357	2	991.507	1.0762	7.15969	0
26.39	0.12801	2	717.415	1.53114	6.94714	0
IonScore	Exp Value	Charge	MH+ [Da]	ΔM [ppm]	RT [min]	# Missed Cleavages
68.19	6.26542e-06	2	1174.61	1.72199	22.7323	1
64.08	1.35622e-05	2	889.475	0.882137	8.79626	0
46.27	0.000571236	2	1126.58	0.530376	16.3339	0
26.35	0.096056	3	1282.68	0.205526	13.1081	1
IonScore	Exp Value	Charge	MH+ [Da]	ΔM [ppm]	RT [min]	# Missed Cleavages
68.53	9.18843e-07	2	1564.68	-19.3423	31.2435	1
57.58	7.05312e-05	2	1102.62	1.73167	6.52682	1
36.35	0.000706805	3	1063.69	0.364795	20.8806	1
32.1	0.00194227	2	935.594	1.27644	29.6788	0
IonScore	Exp Value	Charge	MH+ [Da]	ΔM [ppm]	RT [min]	# Missed Cleavages
66.54	3.49366e-06	2	1193.62	1.93765	47.1549	0
58.88	4.98912e-05	2	917.495	1.12191	18.7037	0
47.86	0.000295445	2	1135.59	1.49855	15.7424	1
33.79	0.00844017	3	1321.72	1.30152	40.5828	1
7.87	3.72336	2	1295.65	1.0699	23.3603	1
20.17	0.0230787	2	849.52	0.542253	20.2149	1
IonScore	Exp Value	Charge	MH+ [Da]	ΔM [ppm]	RT [min]	# Missed Cleavages
57.38	1.06944e-05	2	2092.04	1.84832	61.9207	1
50.26	4.66235e-05	2	997.513	2.37441	37.5062	0
42.72	0.00229863	2	858.469	0.714287	22.0781	0
IonScore	Exp Value	Charge	MH+ [Da]	ΔM [ppm]	RT [min]	# Missed Cleavages
62.91	1.14105e-05	2	1463.75	2.41687	39.4878	0
55.1	5.29986e-05	2	1405.71	2.34094	43.059	0
50.38	7.78787e-05	2	1222.65	3.04962	30.3001	1
28.34	0.0312894	3	1803.94	2.28662	42.7133	1
31.28	0.0134796	2	1018.52	1.7916	3.6973	1
IonScore	Exp Value	Charge	MH+ [Da]	ΔM [ppm]	RT [min]	# Missed Cleavages
54.54	3.3574e-05	2	1364.66	1.89572	57.4121	0
38.92	0.000801457	2	1380.65	2.19703	39.7877	0
39.89	0.00203079	3	971.59	1.67789	25.9374	1
39.16	0.00268766	2	770.488	0.142272	7.22852	0
IonScore	Exp Value	Charge	MH+ [Da]	ΔM [ppm]	RT [min]	# Missed Cleavages
77.66	2.27956e-07	2	1176.59	1.61225	31.1348	0
34.23	0.0188975	2	786.495	0.39069	8.1704	1
27.8	0.0382535	2	1142.56	0.823372	15.4701	0
35.78	0.00225926	2	998.575	1.27757	14.4408	1
IonScore	Exp Value	Charge	MH+ [Da]	ΔM [ppm]	RT [min]	# Missed Cleavages
70.15	1.28485e-06	2	999.559	1.08191	27.3906	0
64.39	5.82264e-06	2	1569.71	1.43889	45.8255	0
61.28	1.86928e-05	2	1187.59	1.79651	29.6276	0
43.26	0.00103146	2	1214.57	1.93894	16.3881	0
21.09	0.208903	2	845.437	0.970016	4.11922	0
IonScore	Exp Value	Charge	MH+ [Da]	ΔM [ppm]	RT [min]	# Missed Cleavages
2.01	1.95147	3	2343.29	-11.5681	66.029	1
39.16	0.00268766	2	770.488	0.142272	7.22852	0
IonScore	Exp Value	Charge	MH+ [Da]	ΔM [ppm]	RT [min]	# Missed Cleavages
49.8	0.000277489	2	1030.57	1.03805	5.75652	1
41.07	0.00230189	2	789.386	1.07618	3.38673	0
38.8	0.00617603	2	759.452	1.0292	21.7372	0
38.13	0.00279944	2	905.453	2.22893	5.91794	0
26.95	0.146533	2	645.368	0.212678	4.5321	0
6.99	2.81981	3	2050.04	-16.8918	48.545	1
IonScore	Exp Value	Charge	MH+ [Da]	ΔM [ppm]	RT [min]	# Missed Cleavages
50.33	0.000177488	2	1123.58	1.62526	32.2662	0
45.16	0.00180131	2	903.486	-4.10181	11.3197	0
37.1	0.00456264	2	1031.59	1.25986	8.26894	1
26.18	0.115916	2	773.477	0.50178	14.6266	0
24.8	0.0552989	2	858.531	1.69024	10.2103	1
IonScore	Exp Value	Charge	MH+ [Da]	ΔM [ppm]	RT [min]	# Missed Cleavages
69.53	2.46816e-06	2	1288.67	2.20428	34.7926	0
64.24	3.31499e-06	2	1442.85	3.92913	73.2241	0
49.04	0.000248853	2	1304.66	-0.287573	24.8802	0
15.36	0.326	2	1126.62	0.494053	13.2975	1
15.35	0.167752	3	2258.19	-10.9602	59.155	1
IonScore	Exp Value	Charge	MH+ [Da]	ΔM [ppm]	RT [min]	# Missed Cleavages
62.4	5.69686e-06	2	1308.68	1.32855	25.871	1
26.2	0.117183	2	822.436	1.00636	20.7874	0
2.15	4.602	3	1976	-0.0490057	38.1388	0
IonScore	Exp Value	Charge	MH+ [Da]	ΔM [ppm]	RT [min]	# Missed Cleavages
70.7	2.63853e-07	2	1488.7	2.28331	7.74411	1
58.02	2.57939e-05	2	1367.72	0.809864	23.2996	1
51.01	6.93439e-05	2	1390.7	1.26	26.9928	0
40.39	0.00185108	2	838.468	1.49791	19.4206	0
32.35	0.0162116	2	949.537	1.58024	24.9183	0
IonScore	Exp Value	Charge	MH+ [Da]	ΔM [ppm]	RT [min]	# Missed Cleavages
74.36	4.17739e-07	2	1733.74	1.30663	4.53688	0
73.52	5.66905e-07	2	1717.75	1.7696	7.57788	0
55.58	6.54382e-05	3	1662.88	1.78907	45.0127	1
37.39	0.00528018	2	1622.85	1.00728	27.5238	0
IonScore	Exp Value	Charge	MH+ [Da]	ΔM [ppm]	RT [min]	# Missed Cleavages
73.5	1.0095e-06	2	1088.64	1.76489	23.1975	1
62.79	1.37817e-05	2	1477.74	2.39486	5.3282	0
44.89	0.00113357	2	932.542	0.604059	29.3958	0
3.85	4.47126	3	1693.86	2.09404	41.5511	0
IonScore	Exp Value	Charge	MH+ [Da]	ΔM [ppm]	RT [min]	# Missed Cleavages
61.89	9.54535e-06	2	1140.55	1.57637	20.2473	0
44.17	0.000386653	3	1714.88	2.3125	49.6252	0
10.68	1.08593	3	1473.75	1.53065	32.7184	0
IonScore	Exp Value	Charge	MH+ [Da]	ΔM [ppm]	RT [min]	# Missed Cleavages
58.29	3.45427e-05	2	1041.61	1.96238	30.3154	0
46.83	0.00036311	2	991.484	2.27515	18.9362	0
21.63	0.116458	2	1007.48	1.10691	10.0655	0
21.68	0.029885	2	1197.71	1.56648	25.5072	1
IonScore	Exp Value	Charge	MH+ [Da]	ΔM [ppm]	RT [min]	# Missed Cleavages
58.02	2.57939e-05	2	1367.72	0.809864	23.2996	1
51.01	6.93439e-05	2	1390.7	1.26	26.9928	0
40.39	0.00185108	2	838.468	1.49791	19.4206	0
32.35	0.0162116	2	949.537	1.58024	24.9183	0
6.28	7.71279	3	916.511	0.898502	9.5895	0
IonScore	Exp Value	Charge	MH+ [Da]	ΔM [ppm]	RT [min]	# Missed Cleavages
68.83	7.33142e-07	2	1182.62	1.75887	6.696	0
66.04	3.64618e-06	3	1524.79	0.896116	6.37349	1
1.6	9.92777	3	2065.05	-15.901	46.9727	1
IonScore	Exp Value	Charge	MH+ [Da]	ΔM [ppm]	RT [min]	# Missed Cleavages
41.24	0.000293133	2	1183.74	2.01263	24.9178	1
33.25	0.00402179	3	1463.83	1.32681	28.0363	1
37.99	0.00334389	2	1055.65	2.02491	33.9996	0
24.77	0.0251737	2	977.455	1.06815	3.96852	1
33.83	0.011385	2	743.43	0.869242	5.52398	0
IonScore	Exp Value	Charge	MH+ [Da]	ΔM [ppm]	RT [min]	# Missed Cleavages
61.8	2.33225e-05	2	1162.64	1.52527	55.5083	0
38.19	0.000659917	2	1016.47	2.51117	29.7819	0
36.22	0.00493083	2	1029.51	1.23114	5.09403	1
38.53	0.00713331	2	842.51	0.623173	5.42922	0
11.27	0.119432	2	1963.87	-0.618751	35.2798	1
IonScore	Exp Value	Charge	MH+ [Da]	ΔM [ppm]	RT [min]	# Missed Cleavages
69.53	2.46816e-06	2	1288.67	2.20428	34.7926	0
49.04	0.000248853	2	1304.66	-0.287573	24.8802	0
25.1	0.0186963	3	1328.71	1.53946	30.9848	1
15.36	0.326	2	1126.62	0.494053	13.2975	1
IonScore	Exp Value	Charge	MH+ [Da]	ΔM [ppm]	RT [min]	# Missed Cleavages
73.5	1.0095e-06	2	1088.64	1.76489	23.1975	1
44.89	0.00113357	2	932.542	0.604059	29.3958	0
34.9	0.00449795	2	1084.65	2.15231	11.572	0
13.82	0.709571	2	822.415	0.130202	20.0989	0
IonScore	Exp Value	Charge	MH+ [Da]	ΔM [ppm]	RT [min]	# Missed Cleavages
57.93	3.14881e-05	2	1330.75	2.22335	31.8171	1
25.17	0.00729812	2	726.426	0.87671	14.6256	0
IonScore	Exp Value	Charge	MH+ [Da]	ΔM [ppm]	RT [min]	# Missed Cleavages
71.63	1.16115e-06	2	1772.91	1.96974	21.9426	0
61.24	1.80014e-05	2	1663.85	4.19168	67.2376	0
44.62	0.000788653	2	1062.6	1.62203	42.1205	0
IonScore	Exp Value	Charge	MH+ [Da]	ΔM [ppm]	RT [min]	# Missed Cleavages
44.17	0.000386653	3	1714.88	2.3125	49.6252	0
39.68	0.0022229	3	1472.77	2.65823	31.5938	0
IonScore	Exp Value	Charge	MH+ [Da]	ΔM [ppm]	RT [min]	# Missed Cleavages
50.33	0.000177488	2	1123.58	1.62526	32.2662	0
45.16	0.00180131	2	903.486	-4.10181	11.3197	0
37.1	0.00456264	2	1031.59	1.25986	8.26894	1
37.72	0.00185949	2	803.488	0.32997	19.804	0
IonScore	Exp Value	Charge	MH+ [Da]	ΔM [ppm]	RT [min]	# Missed Cleavages
48.7	0.000298795	2	1288.67	1.91235	26.2119	0
18.1	0.366295	2	1012.58	1.05392	19.702	0
36.51	0.0108887	2	756.408	0.421826	16.2641	0
20.24	0.236559	2	1068.56	2.02373	26.9251	0
9.27	5.1344	3	1005.58	0.948493	18.4146	0
26.07	0.123092	2	822.448	0.846333	4.21311	1
23.41	0.208181	2	772.403	0.990934	6.57043	0
IonScore	Exp Value	Charge	MH+ [Da]	ΔM [ppm]	RT [min]	# Missed Cleavages
41.38	0.000622252	2	869.546	0.547149	8.65995	0
30.38	0.0279905	2	845.501	1.7477	9.79764	1
21.6	0.23038	2	1029.56	1.07116	11.8815	1
7.84	2.59811	2	873.459	1.0355	16.6396	0
IonScore	Exp Value	Charge	MH+ [Da]	ΔM [ppm]	RT [min]	# Missed Cleavages
73.5	1.0095e-06	2	1088.64	1.76489	23.1975	1
44.89	0.00113357	2	932.542	0.604059	29.3958	0
21.15	0.239417	3	1478.73	1.09706	5.88277	0
IonScore	Exp Value	Charge	MH+ [Da]	ΔM [ppm]	RT [min]	# Missed Cleavages
73.5	1.0095e-06	2	1088.64	1.76489	23.1975	1
44.89	0.00113357	2	932.542	0.604059	29.3958	0
5.24	1.40636	3	1994.01	-6.93672	46.3432	0
IonScore	Exp Value	Charge	MH+ [Da]	ΔM [ppm]	RT [min]	# Missed Cleavages
58.9	5.35268e-05	2	1592.83	1.30907	27.4054	0
42.23	0.000736046	2	763.472	1.13067	25.398	0
16.64	0.343581	2	1606.86	1.43154	55.1727	0
IonScore	Exp Value	Charge	MH+ [Da]	ΔM [ppm]	RT [min]	# Missed Cleavages
46.3	0.00106311	2	788.452	0.837839	15.2944	0
0.91	2.71672	3	3651.8	1.82384	73.8578	0
IonScore	Exp Value	Charge	MH+ [Da]	ΔM [ppm]	RT [min]	# Missed Cleavages
46.3	0.00106311	2	788.452	0.837839	15.2944	0
26.43	0.0302588	2	1384.77	1.63501	72.4475	0
IonScore	Exp Value	Charge	MH+ [Da]	ΔM [ppm]	RT [min]	# Missed Cleavages
57.45	3.69668e-05	2	772.432	1.06564	12.5624	0
36.8	0.00130581	2	768.472	-0.380791	22.0868	0
25.1	0.0485176	2	871.5	0.886413	17.5461	0
10.14	2.41585	3	1216.64	-1.66915	27.4266	1
IonScore	Exp Value	Charge	MH+ [Da]	ΔM [ppm]	RT [min]	# Missed Cleavages
57.15	2.12028e-05	3	2053.06	1.86023	59.2065	1
47.41	0.000317715	2	828.401	1.16389	14.2757	0
IonScore	Exp Value	Charge	MH+ [Da]	ΔM [ppm]	RT [min]	# Missed Cleavages
58.9	5.35268e-05	2	1592.83	1.30907	27.4054	0
27.13	0.0425045	2	956.522	2.08982	17.4814	1
4.46	0.895241	3	1805.86	-9.69228	12.141	0
IonScore	Exp Value	Charge	MH+ [Da]	ΔM [ppm]	RT [min]	# Missed Cleavages
74.52	8.05258e-07	3	1095.59	0.917848	18.9969	0
42.89	0.000953551	2	1312.76	2.19139	42.5904	0
34.68	0.00364237	2	1223.69	0.33455	11.7669	1
IonScore	Exp Value	Charge	MH+ [Da]	ΔM [ppm]	RT [min]	# Missed Cleavages
38.8	0.00617603	2	759.452	1.0292	21.7372	0
38.13	0.00279944	2	905.453	2.22893	5.91794	0
15.7	0.356628	2	842.475	2.14821	7.69336	0
26.95	0.146533	2	645.368	0.212678	4.5321	0
6.79	1.424	2	1030.53	2.35374	5.55922	0
IonScore	Exp Value	Charge	MH+ [Da]	ΔM [ppm]	RT [min]	# Missed Cleavages
56.56	2.06448e-05	2	1033.48	0.90676	24.8492	0
42.1	0.000866316	2	998.499	1.43085	29.6022	0
14.23	0.658863	2	1014.49	1.4271	20.9163	0
24.45	0.0156131	2	1161.58	0.59719	19.7931	1
IonScore	Exp Value	Charge	MH+ [Da]	ΔM [ppm]	RT [min]	# Missed Cleavages
18.1	0.366295	2	1012.58	1.05392	19.702	0
36.51	0.0108887	2	756.408	0.421826	16.2641	0
20.24	0.236559	2	1068.56	2.02373	26.9251	0
8.15	2.43443	2	1248.63	7.69159	25.6074	0
26.07	0.123092	2	822.448	0.846333	4.21311	1
23.41	0.208181	2	772.403	0.990934	6.57043	0
IonScore	Exp Value	Charge	MH+ [Da]	ΔM [ppm]	RT [min]	# Missed Cleavages
46.66	0.00130975	2	759.436	0.0663912	6.69196	0
31.52	0.015609	2	909.579	2.14566	29.7318	0
40.01	0.00560209	2	702.413	-2.65662	0.347878	1
5.18	2.83669	4	2841.46	-4.36572	60.5189	1
IonScore	Exp Value	Charge	MH+ [Da]	ΔM [ppm]	RT [min]	# Missed Cleavages
74.52	8.05258e-07	3	1095.59	0.917848	18.9969	0
34.68	0.00364237	2	1223.69	0.33455	11.7669	1
20.79	0.336807	2	775.456	0.485085	11.68	0
IonScore	Exp Value	Charge	MH+ [Da]	ΔM [ppm]	RT [min]	# Missed Cleavages
12.39	0.279732	3	3466.7	-1.31704	57.7845	0
IonScore	Exp Value	Charge	MH+ [Da]	ΔM [ppm]	RT [min]	# Missed Cleavages
45.14	0.000402648	2	1376.67	1.3648	24.8568	1
40.92	0.000517821	2	1112.56	2.0956	38.6704	0
7.29	0.709224	2	1666.74	2.77888	12.7782	0
IonScore	Exp Value	Charge	MH+ [Da]	ΔM [ppm]	RT [min]	# Missed Cleavages
55.58	6.54382e-05	3	1662.88	1.78907	45.0127	1
52.75	7.69782e-06	4	2634.55	2.05831	72.4222	0
45.37	0.000840715	2	1622.85	1.15771	27.4519	0
23.54	0.0221294	2	1718.73	-19.2655	8.35921	0
IonScore	Exp Value	Charge	MH+ [Da]	ΔM [ppm]	RT [min]	# Missed Cleavages
72.47	6.76656e-07	2	1691.86	1.05247	35.8477	1
39.89	0.00203079	3	971.59	1.67789	25.9374	1
39.16	0.00268766	2	770.488	0.142272	7.22852	0
36.53	0.0142292	2	786.52	0.153403	8.35802	1
13.14	1.33212	2	743.43	0.376646	16.4037	0
IonScore	Exp Value	Charge	MH+ [Da]	ΔM [ppm]	RT [min]	# Missed Cleavages
30.26	0.0170011	2	1135.59	1.08714	27.5606	0
26.69	0.00364291	2	879.53	0.464681	12.0358	1
IonScore	Exp Value	Charge	MH+ [Da]	ΔM [ppm]	RT [min]	# Missed Cleavages
18.1	0.366295	2	1012.58	1.05392	19.702	0
36.51	0.0108887	2	756.408	0.421826	16.2641	0
9.27	5.1344	3	1005.58	0.948493	18.4146	0
5.55	3.53837	2	1867.81	3.78521	36.675	0
23.41	0.208181	2	772.403	0.990934	6.57043	0
IonScore	Exp Value	Charge	MH+ [Da]	ΔM [ppm]	RT [min]	# Missed Cleavages
74.33	4.79671e-07	2	840.495	0.932986	30.1952	0
43.97	0.000723564	2	1047.5	2.73532	25.1141	0
IonScore	Exp Value	Charge	MH+ [Da]	ΔM [ppm]	RT [min]	# Missed Cleavages
37.01	0.0129792	2	759.448	0.549214	3.08826	1
3.81	6.69616	3	1468.85	8.99518	33.4129	0
IonScore	Exp Value	Charge	MH+ [Da]	ΔM [ppm]	RT [min]	# Missed Cleavages
41.98	0.00202838	2	940.558	0.779115	28.8889	0
34.36	0.0150789	2	733.392	0.683082	6.17996	0
13.83	0.37467	2	1088.54	1.89479	16.2771	0
IonScore	Exp Value	Charge	MH+ [Da]	ΔM [ppm]	RT [min]	# Missed Cleavages
72.47	6.76656e-07	2	1691.86	1.05247	35.8477	1
39.89	0.00203079	3	971.59	1.67789	25.9374	1
39.16	0.00268766	2	770.488	0.142272	7.22852	0
35.89	0.00157156	2	880.392	0.974409	3.74915	0
25.48	0.0244915	2	1493.7	-10.3368	59.7643	0
IonScore	Exp Value	Charge	MH+ [Da]	ΔM [ppm]	RT [min]	# Missed Cleavages
58.9	5.35268e-05	2	1592.83	1.30907	27.4054	0
10.81	1.11615	2	1177.65	1.49246	55.1982	0
IonScore	Exp Value	Charge	MH+ [Da]	ΔM [ppm]	RT [min]	# Missed Cleavages
46.27	0.000571236	2	1126.58	0.530376	16.3339	0
26.35	0.096056	3	1282.68	0.205526	13.1081	1
25.06	0.064717	2	831.432	0.197454	6.28805	0
IonScore	Exp Value	Charge	MH+ [Da]	ΔM [ppm]	RT [min]	# Missed Cleavages
33.34	0.00641874	2	1272.62	1.74717	13.5932	0
31.52	0.015609	2	909.579	2.14566	29.7318	0
14.38	1.73805	2	843.463	2.02126	34.4884	0
IonScore	Exp Value	Charge	MH+ [Da]	ΔM [ppm]	RT [min]	# Missed Cleavages
63.03	7.66515e-06	2	1834.89	1.30773	46.8874	0
9.22	2.47725	3	1887	1.6449	38.1377	1
39.12	0.0103786	2	1071.6	0.975479	16.4514	1
IonScore	Exp Value	Charge	MH+ [Da]	ΔM [ppm]	RT [min]	# Missed Cleavages
74.33	4.79671e-07	2	840.495	0.932986	30.1952	0
12.67	0.137892	3	996.559	0.546246	8.32233	1
IonScore	Exp Value	Charge	MH+ [Da]	ΔM [ppm]	RT [min]	# Missed Cleavages
42.72	0.00229863	2	858.469	0.714287	22.0781	0
3.21	1.98175	3	1665.75	7.24314	11.8053	0
IonScore	Exp Value	Charge	MH+ [Da]	ΔM [ppm]	RT [min]	# Missed Cleavages
36.45	0.0190683	2	731.43	0.382825	9.22454	0
27.32	0.0592203	2	795.389	0.552194	7.31492	0
26.34	0.033912	2	812.43	0.176157	21.4452	0
13.76	0.509079	2	1576.77	-13.1137	18.3243	0
IonScore	Exp Value	Charge	MH+ [Da]	ΔM [ppm]	RT [min]	# Missed Cleavages
80.12	1.97954e-07	2	1473.8	3.80854	32.073	0
51.51	3.07248e-05	2	2282.23	-0.858547	60.3993	0
41.86	0.00173985	2	870.542	1.45712	33.9676	0
39.12	0.0103786	2	1071.6	0.975479	16.4514	1
IonScore	Exp Value	Charge	MH+ [Da]	ΔM [ppm]	RT [min]	# Missed Cleavages
34.23	0.0188975	2	786.495	0.39069	8.1704	1
35.78	0.00225926	2	998.575	1.27757	14.4408	1
6.06	0.309678	3	3120.58	-17.1727	62.4801	1
IonScore	Exp Value	Charge	MH+ [Da]	ΔM [ppm]	RT [min]	# Missed Cleavages
58.9	5.35268e-05	2	1592.83	1.30907	27.4054	0
3.99	10.215	2	1490.76	-0.247168	23.4514	0
IonScore	Exp Value	Charge	MH+ [Da]	ΔM [ppm]	RT [min]	# Missed Cleavages
58.9	5.35268e-05	2	1592.83	1.30907	27.4054	0
0.29	3.18038	3	2717.33	3.18345	64.5381	1
IonScore	Exp Value	Charge	MH+ [Da]	ΔM [ppm]	RT [min]	# Missed Cleavages
36.51	0.0108887	2	756.408	0.421826	16.2641	0
21.55	0.039891	3	1684.86	4.52751	37.5709	1
9.27	5.1344	3	1005.58	0.948493	18.4146	0
26.07	0.123092	2	822.448	0.846333	4.21311	1
23.41	0.208181	2	772.403	0.990934	6.57043	0
IonScore	Exp Value	Charge	MH+ [Da]	ΔM [ppm]	RT [min]	# Missed Cleavages
35.3	0.00607949	2	923.448	1.1298	21.5423	0
19.4	0.262353	3	1062.59	0.652213	24.3493	1
IonScore	Exp Value	Charge	MH+ [Da]	ΔM [ppm]	RT [min]	# Missed Cleavages
34.05	0.00814649	2	832.453	0.546683	16.1137	0
14.65	1.07458	2	1508.72	-0.268485	52.01	0
IonScore	Exp Value	Charge	MH+ [Da]	ΔM [ppm]	RT [min]	# Missed Cleavages
34.51	0.00888533	2	988.544	1.27797	6.37501	1
39.16	0.00268766	2	770.488	0.142272	7.22852	0
25.48	0.0244915	2	1493.7	-10.3368	59.7643	0
IonScore	Exp Value	Charge	MH+ [Da]	ΔM [ppm]	RT [min]	# Missed Cleavages
31.52	0.015609	2	909.579	2.14566	29.7318	0
26.2	0.0491761	2	971.579	0.426888	48.6548	0
14.38	1.73805	2	843.463	2.02126	34.4884	0
IonScore	Exp Value	Charge	MH+ [Da]	ΔM [ppm]	RT [min]	# Missed Cleavages
31.52	0.015609	2	909.579	2.14566	29.7318	0
10.89	0.167014	2	2208.02	-4.9077	34.4047	1
14.38	1.73805	2	843.463	2.02126	34.4884	0
IonScore	Exp Value	Charge	MH+ [Da]	ΔM [ppm]	RT [min]	# Missed Cleavages
50.33	0.000177488	2	1123.58	1.62526	32.2662	0
23.59	0.0380644	3	954.515	-0.301557	16.2525	0
17.98	0.171162	2	1107.62	1.13727	17.8612	1
10.03	4.93082	2	1174.65	2.0705	41.6479	0
IonScore	Exp Value	Charge	MH+ [Da]	ΔM [ppm]	RT [min]	# Missed Cleavages
80.12	1.97954e-07	2	1473.8	3.80854	32.073	0
41.86	0.00173985	2	870.542	1.45712	33.9676	0
39.12	0.0103786	2	1071.6	0.975479	16.4514	1
31.93	0.00814336	2	1851.83	-18.4426	35.5036	0
IonScore	Exp Value	Charge	MH+ [Da]	ΔM [ppm]	RT [min]	# Missed Cleavages
16.7	0.106898	3	1718.73	-9.233	8.33511	0
37.62	0.00360667	2	798.494	0.00262936	6.58329	0
IonScore	Exp Value	Charge	MH+ [Da]	ΔM [ppm]	RT [min]	# Missed Cleavages
38.94	0.00269967	2	1243.7	1.43668	10.3644	0
28.24	0.0757341	2	921.472	0.601121	4.60272	1
IonScore	Exp Value	Charge	MH+ [Da]	ΔM [ppm]	RT [min]	# Missed Cleavages
36.51	0.0108887	2	756.408	0.421826	16.2641	0
15.77	0.663449	2	770.453	0.938432	13.2849	0
23.41	0.208181	2	772.403	0.990934	6.57043	0
IonScore	Exp Value	Charge	MH+ [Da]	ΔM [ppm]	RT [min]	# Missed Cleavages
36.51	0.0108887	2	756.408	0.421826	16.2641	0
23.41	0.208181	2	772.403	0.990934	6.57043	0
13.61	0.426802	3	1241.72	9.94097	15.5503	0
IonScore	Exp Value	Charge	MH+ [Da]	ΔM [ppm]	RT [min]	# Missed Cleavages
36.51	0.0108887	2	756.408	0.421826	16.2641	0
17.81	0.0554683	2	1830.81	-10.0339	29.4226	1
23.41	0.208181	2	772.403	0.990934	6.57043	0
IonScore	Exp Value	Charge	MH+ [Da]	ΔM [ppm]	RT [min]	# Missed Cleavages
30.04	0.0197671	2	763.447	1.22835	19.419	0
IonScore	Exp Value	Charge	MH+ [Da]	ΔM [ppm]	RT [min]	# Missed Cleavages
22.29	0.0634466	2	1430.73	-5.12149	43.7381	1
7.24	3.7571	2	1765.87	17.8012	37.4499	0
IonScore	Exp Value	Charge	MH+ [Da]	ΔM [ppm]	RT [min]	# Missed Cleavages
33.66	0.0111076	2	668.374	1.77385	5.21857	0
3.74	6.72043	3	2273.17	-1.63283	52.3567	0
IonScore	Exp Value	Charge	MH+ [Da]	ΔM [ppm]	RT [min]	# Missed Cleavages
42.11	0.000827413	2	1782.9	0.819311	64.5102	0
38.13	0.00152277	2	1070.61	2.59204	45.4917	0
6.73	6.61391	3	1606.82	0.644533	49.8937	1
3.83	15.6906	3	950.463	-0.259371	27.6446	1
IonScore	Exp Value	Charge	MH+ [Da]	ΔM [ppm]	RT [min]	# Missed Cleavages
40.19	0.00140708	2	1885.01	1.44382	64.762	0
39.58	0.00102443	2	1453.79	2.239	39.092	0
24.19	0.0268651	2	865.515	1.13576	30.7434	0
IonScore	Exp Value	Charge	MH+ [Da]	ΔM [ppm]	RT [min]	# Missed Cleavages
36.51	0.0108887	2	756.408	0.421826	16.2641	0
23.41	0.208181	2	772.403	0.990934	6.57043	0
12.2	0.590508	3	1241.72	9.79351	15.6931	0
IonScore	Exp Value	Charge	MH+ [Da]	ΔM [ppm]	RT [min]	# Missed Cleavages
36.51	0.0108887	2	756.408	0.421826	16.2641	0
0.2	5.68221	3	2075.06	-6.423	38.3559	1
23.41	0.208181	2	772.403	0.990934	6.57043	0
IonScore	Exp Value	Charge	MH+ [Da]	ΔM [ppm]	RT [min]	# Missed Cleavages
38.58	0.00332821	2	1062.58	1.72708	62.7951	0
30.09	0.0169942	2	870.517	1.04052	6.25881	0
IonScore	Exp Value	Charge	MH+ [Da]	ΔM [ppm]	RT [min]	# Missed Cleavages
39.16	0.00268766	2	770.488	0.142272	7.22852	0
27.2	0.0257237	2	1664.81	0.432956	27.9722	1
IonScore	Exp Value	Charge	MH+ [Da]	ΔM [ppm]	RT [min]	# Missed Cleavages
39.16	0.00268766	2	770.488	0.142272	7.22852	0
10.98	1.58003	2	1678.84	4.6317	31.9327	1
IonScore	Exp Value	Charge	MH+ [Da]	ΔM [ppm]	RT [min]	# Missed Cleavages
37.85	0.00730883	2	665.362	0.734812	9.27045	0
26.94	0.0468329	2	659.409	0.812828	12.1556	0
IonScore	Exp Value	Charge	MH+ [Da]	ΔM [ppm]	RT [min]	# Missed Cleavages
40.92	0.000517821	2	1112.56	2.0956	38.6704	0
5.68	1.97389	3	1827.99	-6.61134	24.237	1
IonScore	Exp Value	Charge	MH+ [Da]	ΔM [ppm]	RT [min]	# Missed Cleavages
31.99	0.00442688	3	2092.1	2.37948	69.3852	1
41.86	0.00173985	2	870.542	1.45712	33.9676	0
39.12	0.0103786	2	1071.6	0.975479	16.4514	1
IonScore	Exp Value	Charge	MH+ [Da]	ΔM [ppm]	RT [min]	# Missed Cleavages
46.69	0.000350363	2	827.536	1.10441	41.9072	0
15.62	0.282382	3	2374.14	2.48624	57.9626	0
36.5	0.00207082	3	1262.65	-18.4468	25.0194	1
IonScore	Exp Value	Charge	MH+ [Da]	ΔM [ppm]	RT [min]	# Missed Cleavages
25.57	0.0567144	3	1142.61	1.15501	18.4693	1
IonScore	Exp Value	Charge	MH+ [Da]	ΔM [ppm]	RT [min]	# Missed Cleavages
46.69	0.000350363	2	827.536	1.10441	41.9072	0
13.45	0.131038	2	2363.09	-14.1585	44.0705	0
IonScore	Exp Value	Charge	MH+ [Da]	ΔM [ppm]	RT [min]	# Missed Cleavages
34.87	0.0031932	2	928.538	1.41508	28.1036	0
IonScore	Exp Value	Charge	MH+ [Da]	ΔM [ppm]	RT [min]	# Missed Cleavages
41.86	0.00173985	2	870.542	1.45712	33.9676	0
39.12	0.0103786	2	1071.6	0.975479	16.4514	1
18.79	0.21405	2	945.44	1.76523	36.2424	0
IonScore	Exp Value	Charge	MH+ [Da]	ΔM [ppm]	RT [min]	# Missed Cleavages
46.95	0.000871934	2	819.421	0.584409	5.19584	0
6.31	1.2045	3	2312.11	2.30595	15.6272	1
IonScore	Exp Value	Charge	MH+ [Da]	ΔM [ppm]	RT [min]	# Missed Cleavages
23.79	0.0267411	2	885.422	-11.0811	29.9355	0
IonScore	Exp Value	Charge	MH+ [Da]	ΔM [ppm]	RT [min]	# Missed Cleavages
16.34	0.0801344	2	1863.88	1.32461	46.2442	1
IonScore	Exp Value	Charge	MH+ [Da]	ΔM [ppm]	RT [min]	# Missed Cleavages
41.86	0.00173985	2	870.542	1.45712	33.9676	0
8.26	1.45547	3	1975.02	-15.9227	52.3212	1
IonScore	Exp Value	Charge	MH+ [Da]	ΔM [ppm]	RT [min]	# Missed Cleavages
28.56	0.0121205	2	802.504	0.560051	21.5205	0
IonScore	Exp Value	Charge	MH+ [Da]	ΔM [ppm]	RT [min]	# Missed Cleavages
25.91	0.237984	2	830.499	0.925589	28.1075	0
7.05	2.94877	2	1503.76	2.14417	27.7606	1
IonScore	Exp Value	Charge	MH+ [Da]	ΔM [ppm]	RT [min]	# Missed Cleavages
25.91	0.237984	2	830.499	0.925589	28.1075	0
19.11	0.247329	2	998.522	-0.839356	43.6296	0
IonScore	Exp Value	Charge	MH+ [Da]	ΔM [ppm]	RT [min]	# Missed Cleavages
44.96	0.000772352	2	1662.88	3.36917	47.7436	0
IonScore	Exp Value	Charge	MH+ [Da]	ΔM [ppm]	RT [min]	# Missed Cleavages
3.67	0.493967	2	1369.61	-2.23997	57.7185	0
IonScore	Exp Value	Charge	MH+ [Da]	ΔM [ppm]	RT [min]	# Missed Cleavages
58.21	1.91025e-05	2	1058.62	2.11309	41.5845	0
6.96	2.46681	3	1635.85	-0.316313	42.8785	1
IonScore	Exp Value	Charge	MH+ [Da]	ΔM [ppm]	RT [min]	# Missed Cleavages
22.89	0.0755644	2	1032.52	3.13662	30.2493	0
14	0.346353	3	1255.72	1.58731	13.7294	0
IonScore	Exp Value	Charge	MH+ [Da]	ΔM [ppm]	RT [min]	# Missed Cleavages
27.32	0.0592203	2	795.389	0.552194	7.31492	0
3.83	2.7945	3	1726.95	0.603868	73.3385	0
IonScore	Exp Value	Charge	MH+ [Da]	ΔM [ppm]	RT [min]	# Missed Cleavages
40.61	0.00390163	2	958.542	3.16055	37.6016	0
20.37	0.168514	2	1283.73	1.63041	39.973	1
IonScore	Exp Value	Charge	MH+ [Da]	ΔM [ppm]	RT [min]	# Missed Cleavages
13.39	1.73407	2	1592.86	17.6245	44.3899	0
IonScore	Exp Value	Charge	MH+ [Da]	ΔM [ppm]	RT [min]	# Missed Cleavages
21.6	0.179184	2	1082.56	1.56943	31.538	0
17.93	0.227906	2	1314.73	1.25018	24.1155	0
13.65	0.507035	3	1206.64	3.34507	16.4066	0
IonScore	Exp Value	Charge	MH+ [Da]	ΔM [ppm]	RT [min]	# Missed Cleavages
33.83	0.011385	2	743.43	0.869242	5.52398	0
30.32	0.00362297	3	1183.74	0.609116	24.8529	1
IonScore	Exp Value	Charge	MH+ [Da]	ΔM [ppm]	RT [min]	# Missed Cleavages
37.44	0.00235294	2	701.395	0.579579	5.72687	0
6.17	2.06522	3	998.575	0.316712	14.5598	0
IonScore	Exp Value	Charge	MH+ [Da]	ΔM [ppm]	RT [min]	# Missed Cleavages
40.39	0.00185108	2	838.468	1.49791	19.4206	0
22.47	0.0925801	3	1367.72	19.4115	23.1084	1
IonScore	Exp Value	Charge	MH+ [Da]	ΔM [ppm]	RT [min]	# Missed Cleavages
39.4	0.00105056	2	1541.79	2.00807	43.7921	1
IonScore	Exp Value	Charge	MH+ [Da]	ΔM [ppm]	RT [min]	# Missed Cleavages
0.47	6.55123	3	2099.11	0.147645	68.6304	1
IonScore	Exp Value	Charge	MH+ [Da]	ΔM [ppm]	RT [min]	# Missed Cleavages
9.89	2.8667	2	1330.69	-6.67162	27.0709	0
IonScore	Exp Value	Charge	MH+ [Da]	ΔM [ppm]	RT [min]	# Missed Cleavages
11.33	0.677311	3	1311.75	0.160717	30.0986	1
IonScore	Exp Value	Charge	MH+ [Da]	ΔM [ppm]	RT [min]	# Missed Cleavages
0.64	4.87583	3	2209.07	-2.43938	58.1531	1
IonScore	Exp Value	Charge	MH+ [Da]	ΔM [ppm]	RT [min]	# Missed Cleavages
22.49	0.126818	2	926.499	1.0489	38.333	0
IonScore	Exp Value	Charge	MH+ [Da]	ΔM [ppm]	RT [min]	# Missed Cleavages
30.19	0.0230205	2	789.455	1.26837	41.7782	0
IonScore	Exp Value	Charge	MH+ [Da]	ΔM [ppm]	RT [min]	# Missed Cleavages
16.11	0.581653	2	1302.69	3.75438	40.2361	0
3.71	2.76639	6	2332.23	-10.9834	14.9819	1
IonScore	Exp Value	Charge	MH+ [Da]	ΔM [ppm]	RT [min]	# Missed Cleavages
22.92	0.0561555	2	944.506	-10.698	35.6226	0
IonScore	Exp Value	Charge	MH+ [Da]	ΔM [ppm]	RT [min]	# Missed Cleavages
3.59	2.99703	3	1944.03	-8.50064	61.0766	1
IonScore	Exp Value	Charge	MH+ [Da]	ΔM [ppm]	RT [min]	# Missed Cleavages
19.01	0.207245	2	880.442	1.57892	8.52808	0
IonScore	Exp Value	Charge	MH+ [Da]	ΔM [ppm]	RT [min]	# Missed Cleavages
19.69	0.0660503	2	1182.63	4.23614	5.94456	0
IonScore	Exp Value	Charge	MH+ [Da]	ΔM [ppm]	RT [min]	# Missed Cleavages
37.99	0.0010961	4	2928.49	2.8785	73.0909	0
IonScore	Exp Value	Charge	MH+ [Da]	ΔM [ppm]	RT [min]	# Missed Cleavages
18.37	0.326751	2	892.453	-2.66747	16.9039	0
IonScore	Exp Value	Charge	MH+ [Da]	ΔM [ppm]	RT [min]	# Missed Cleavages
13.16	0.193224	2	2018.01	-16.657	59.5091	0
IonScore	Exp Value	Charge	MH+ [Da]	ΔM [ppm]	RT [min]	# Missed Cleavages
7.71	0.372754	2	1250.55	-1.59694	24.4738	0
IonScore	Exp Value	Charge	MH+ [Da]	ΔM [ppm]	RT [min]	# Missed Cleavages
32.69	0.018651	2	699.477	0.239842	28.5258	0
IonScore	Exp Value	Charge	MH+ [Da]	ΔM [ppm]	RT [min]	# Missed Cleavages
15.32	1.02083	2	1303.7	2.11963	45.2687	0
IonScore	Exp Value	Charge	MH+ [Da]	ΔM [ppm]	RT [min]	# Missed Cleavages
19.47	0.202798	2	1474.77	1.08206	39.2963	0
IonScore	Exp Value	Charge	MH+ [Da]	ΔM [ppm]	RT [min]	# Missed Cleavages
5.73	3.67538	3	1276.73	-7.36526	47.7068	1
IonScore	Exp Value	Charge	MH+ [Da]	ΔM [ppm]	RT [min]	# Missed Cleavages
19.02	0.169801	2	987.523	-5.88061	5.79932	1
IonScore	Exp Value	Charge	MH+ [Da]	ΔM [ppm]	RT [min]	# Missed Cleavages
28.24	0.0757341	2	921.472	0.601121	4.60272	1
15.21	0.986759	3	901.547	0.386414	8.74626	1
IonScore	Exp Value	Charge	MH+ [Da]	ΔM [ppm]	RT [min]	# Missed Cleavages
9.71	7.09852	2	931.51	0.95788	6.99718	0
IonScore	Exp Value	Charge	MH+ [Da]	ΔM [ppm]	RT [min]	# Missed Cleavages
9.04	2.43863	3	1098.62	0.314494	23.4191	0
IonScore	Exp Value	Charge	MH+ [Da]	ΔM [ppm]	RT [min]	# Missed Cleavages
58.14	3.68308e-06	2	2103.95	0.859752	51.0292	0
IonScore	Exp Value	Charge	MH+ [Da]	ΔM [ppm]	RT [min]	# Missed Cleavages
0.05	14.8777	2	1887.02	0.364171	53.1627	1
IonScore	Exp Value	Charge	MH+ [Da]	ΔM [ppm]	RT [min]	# Missed Cleavages
18.68	0.0338797	2	1752.98	-11.9507	37.4687	0
IonScore	Exp Value	Charge	MH+ [Da]	ΔM [ppm]	RT [min]	# Missed Cleavages
2.98	1.78743	3	3698.91	-2.48169	69.4195	0
IonScore	Exp Value	Charge	MH+ [Da]	ΔM [ppm]	RT [min]	# Missed Cleavages
6.02	2.11279	3	1757.93	1.84721	47.1894	1
IonScore	Exp Value	Charge	MH+ [Da]	ΔM [ppm]	RT [min]	# Missed Cleavages
13.65	0.418574	3	1016.55	10.2493	14.5325	1
IonScore	Exp Value	Charge	MH+ [Da]	ΔM [ppm]	RT [min]	# Missed Cleavages
1.59	3.95253	3	1999.97	-3.33388	20.8496	1
IonScore	Exp Value	Charge	MH+ [Da]	ΔM [ppm]	RT [min]	# Missed Cleavages
29.34	0.00768323	2	841.388	-2.70624	16.5035	0
IonScore	Exp Value	Charge	MH+ [Da]	ΔM [ppm]	RT [min]	# Missed Cleavages
20	0.2075	2	729.451	0.0655592	13.4491	0
IonScore	Exp Value	Charge	MH+ [Da]	ΔM [ppm]	RT [min]	# Missed Cleavages
2.31	9.45858	2	1699.93	2.41307	26.4138	0
IonScore	Exp Value	Charge	MH+ [Da]	ΔM [ppm]	RT [min]	# Missed Cleavages
0.58	6.51863	3	3643.76	3.92978	53.9633	0
IonScore	Exp Value	Charge	MH+ [Da]	ΔM [ppm]	RT [min]	# Missed Cleavages
14.89	0.543269	2	1036.54	-0.410649	16.4133	0
IonScore	Exp Value	Charge	MH+ [Da]	ΔM [ppm]	RT [min]	# Missed Cleavages
8.39	1.06485	2	953.459	-0.227144	11.9364	0
IonScore	Exp Value	Charge	MH+ [Da]	ΔM [ppm]	RT [min]	# Missed Cleavages
22.64	0.0133403	4	2984.52	11.1403	73.2604	0
IonScore	Exp Value	Charge	MH+ [Da]	ΔM [ppm]	RT [min]	# Missed Cleavages
10.79	1.87161	3	1473.77	-1.01219	18.7743	1
IonScore	Exp Value	Charge	MH+ [Da]	ΔM [ppm]	RT [min]	# Missed Cleavages
4.26	1.10617	4	2354.13	-7.44242	27.6456	1
IonScore	Exp Value	Charge	MH+ [Da]	ΔM [ppm]	RT [min]	# Missed Cleavages
1.89	1.61786	4	3525.79	9.90402	65.855	1
IonScore	Exp Value	Charge	MH+ [Da]	ΔM [ppm]	RT [min]	# Missed Cleavages
8.33	8.1452	3	1507.77	2.91497	21.7909	1
IonScore	Exp Value	Charge	MH+ [Da]	ΔM [ppm]	RT [min]	# Missed Cleavages
11.99	4.14862	2	744.462	0.521573	5.09055	0
IonScore	Exp Value	Charge	MH+ [Da]	ΔM [ppm]	RT [min]	# Missed Cleavages
1.26	14.4397	3	2086.09	0.306486	55.2563	1
IonScore	Exp Value	Charge	MH+ [Da]	ΔM [ppm]	RT [min]	# Missed Cleavages
11.28	0.700048	2	832.493	-3.73906	15.831	1
IonScore	Exp Value	Charge	MH+ [Da]	ΔM [ppm]	RT [min]	# Missed Cleavages
24.63	0.0268593	3	1885.02	2.98823	64.4653	0
IonScore	Exp Value	Charge	MH+ [Da]	ΔM [ppm]	RT [min]	# Missed Cleavages
6.43	0.432269	3	1937.11	7.16367	40.2962	0
IonScore	Exp Value	Charge	MH+ [Da]	ΔM [ppm]	RT [min]	# Missed Cleavages
16.14	1.23678	2	842.511	1.40819	37.6825	0
IonScore	Exp Value	Charge	MH+ [Da]	ΔM [ppm]	RT [min]	# Missed Cleavages
32.46	0.0101023	2	906.48	0.8337	3.66294	1
IonScore	Exp Value	Charge	MH+ [Da]	ΔM [ppm]	RT [min]	# Missed Cleavages
15.2	0.673449	3	1349.7	1.5212	9.97421	1
IonScore	Exp Value	Charge	MH+ [Da]	ΔM [ppm]	RT [min]	# Missed Cleavages
22.05	0.181819	2	775.395	0.887161	8.88555	0
IonScore	Exp Value	Charge	MH+ [Da]	ΔM [ppm]	RT [min]	# Missed Cleavages
5.8	2.24888	3	2069.04	6.00762	42.2311	0
IonScore	Exp Value	Charge	MH+ [Da]	ΔM [ppm]	RT [min]	# Missed Cleavages
5.43	1.00246	3	2487.26	-4.92035	71.934	1
IonScore	Exp Value	Charge	MH+ [Da]	ΔM [ppm]	RT [min]	# Missed Cleavages
17.68	0.104924	3	1741.87	15.4281	60.3353	1
IonScore	Exp Value	Charge	MH+ [Da]	ΔM [ppm]	RT [min]	# Missed Cleavages
10.7	1.28096	2	813.415	1.2877	28.9705	0
IonScore	Exp Value	Charge	MH+ [Da]	ΔM [ppm]	RT [min]	# Missed Cleavages
16.64	0.880088	2	900.454	0.333849	2.8891	1
IonScore	Exp Value	Charge	MH+ [Da]	ΔM [ppm]	RT [min]	# Missed Cleavages
14.54	0.409568	2	903.442	0.505888	7.39913	0
IonScore	Exp Value	Charge	MH+ [Da]	ΔM [ppm]	RT [min]	# Missed Cleavages
3.78	4.18794	3	1813.92	-0.317035	36.4183	1
IonScore	Exp Value	Charge	MH+ [Da]	ΔM [ppm]	RT [min]	# Missed Cleavages
1.64	4.07865	3	2307.11	6.20374	56.0401	0
IonScore	Exp Value	Charge	MH+ [Da]	ΔM [ppm]	RT [min]	# Missed Cleavages
3.82	3.34038	2	1206.57	2.96709	23.7236	0
IonScore	Exp Value	Charge	MH+ [Da]	ΔM [ppm]	RT [min]	# Missed Cleavages
1.83	5.08513	3	3110.55	2.08526	71.2032	1
IonScore	Exp Value	Charge	MH+ [Da]	ΔM [ppm]	RT [min]	# Missed Cleavages
15.56	0.542044	3	947.534	0.0101423	18.032	1
IonScore	Exp Value	Charge	MH+ [Da]	ΔM [ppm]	RT [min]	# Missed Cleavages
9.55	9.11187	2	1071.61	8.17068	40.5458	0
IonScore	Exp Value	Charge	MH+ [Da]	ΔM [ppm]	RT [min]	# Missed Cleavages
0.02	8.41118	3	2027.04	-10.4443	49.075	0
IonScore	Exp Value	Charge	MH+ [Da]	ΔM [ppm]	RT [min]	# Missed Cleavages
3.64	1.66518	3	1809.04	-3.54339	43.9325	1
IonScore	Exp Value	Charge	MH+ [Da]	ΔM [ppm]	RT [min]	# Missed Cleavages
1.22	0.753304	5	2851.3	-1.54939	46.8261	0
IonScore	Exp Value	Charge	MH+ [Da]	ΔM [ppm]	RT [min]	# Missed Cleavages
13.41	0.175574	2	962.466	4.7644	13.1186	0
IonScore	Exp Value	Charge	MH+ [Da]	ΔM [ppm]	RT [min]	# Missed Cleavages
0.88	5.83856	3	2035.11	-3.66924	64.8472	1
IonScore	Exp Value	Charge	MH+ [Da]	ΔM [ppm]	RT [min]	# Missed Cleavages
11.89	1.00954	2	1495.76	-1.16227	40.0312	0
IonScore	Exp Value	Charge	MH+ [Da]	ΔM [ppm]	RT [min]	# Missed Cleavages
19.43	0.165906	2	1091.57	17.3363	15.2717	1
IonScore	Exp Value	Charge	MH+ [Da]	ΔM [ppm]	RT [min]	# Missed Cleavages
9.84	3.06071	2	1071.57	1.54611	57.881	0
IonScore	Exp Value	Charge	MH+ [Da]	ΔM [ppm]	RT [min]	# Missed Cleavages
15.1	0.686046	2	1373.72	-3.95569	33.9645	0
IonScore	Exp Value	Charge	MH+ [Da]	ΔM [ppm]	RT [min]	# Missed Cleavages
7.6	1.15564	3	3617.85	1.67126	68.6332	1
IonScore	Exp Value	Charge	MH+ [Da]	ΔM [ppm]	RT [min]	# Missed Cleavages
10.52	2.48404	2	759.4	0.954508	8.02097	0
IonScore	Exp Value	Charge	MH+ [Da]	ΔM [ppm]	RT [min]	# Missed Cleavages
7.19	3.47593	3	1527.81	1.24131	23.9531	1
IonScore	Exp Value	Charge	MH+ [Da]	ΔM [ppm]	RT [min]	# Missed Cleavages
6.84	2.67048	3	1557.8	-5.61559	65.7465	0
IonScore	Exp Value	Charge	MH+ [Da]	ΔM [ppm]	RT [min]	# Missed Cleavages
2.38	1.90772	2	2700.28	0.235555	73.3101	0
IonScore	Exp Value	Charge	MH+ [Da]	ΔM [ppm]	RT [min]	# Missed Cleavages
13.22	1.31733	2	945.562	0.645212	12.4404	1
IonScore	Exp Value	Charge	MH+ [Da]	ΔM [ppm]	RT [min]	# Missed Cleavages
2.4	6.38738	3	2314.1	11.8817	53.039	1
IonScore	Exp Value	Charge	MH+ [Da]	ΔM [ppm]	RT [min]	# Missed Cleavages
10.84	0.865345	3	1667.89	-18.0815	71.9972	1
IonScore	Exp Value	Charge	MH+ [Da]	ΔM [ppm]	RT [min]	# Missed Cleavages
7.35	3.51587	3	1031.55	-8.24084	13.3598	0
IonScore	Exp Value	Charge	MH+ [Da]	ΔM [ppm]	RT [min]	# Missed Cleavages
3.32	3.4919	3	1696.89	-9.59531	20.603	0
IonScore	Exp Value	Charge	MH+ [Da]	ΔM [ppm]	RT [min]	# Missed Cleavages
20.52	0.110007	2	1391.68	-5.78012	44.5169	1
IonScore	Exp Value	Charge	MH+ [Da]	ΔM [ppm]	RT [min]	# Missed Cleavages
1	5.63973	2	1840.96	-5.07272	54.9158	1
IonScore	Exp Value	Charge	MH+ [Da]	ΔM [ppm]	RT [min]	# Missed Cleavages
3.93	8.07129	4	1721.89	-0.162843	44.2403	1
IonScore	Exp Value	Charge	MH+ [Da]	ΔM [ppm]	RT [min]	# Missed Cleavages
14.12	0.604122	3	1027.61	-12.6235	5.92126	1
IonScore	Exp Value	Charge	MH+ [Da]	ΔM [ppm]	RT [min]	# Missed Cleavages
9.88	0.935495	3	1661.89	1.30081	64.0179	1
IonScore	Exp Value	Charge	MH+ [Da]	ΔM [ppm]	RT [min]	# Missed Cleavages
7.66	2.63949	3	1144.62	0.0491606	12.058	1
IonScore	Exp Value	Charge	MH+ [Da]	ΔM [ppm]	RT [min]	# Missed Cleavages
13.25	0.681338	2	1456.84	-10.9292	21.1802	1
IonScore	Exp Value	Charge	MH+ [Da]	ΔM [ppm]	RT [min]	# Missed Cleavages
4.03	5.89096	3	1425.75	2.02637	37.4351	1
IonScore	Exp Value	Charge	MH+ [Da]	ΔM [ppm]	RT [min]	# Missed Cleavages
1.02	5.33708	4	2680.33	16.7136	67.1457	1
IonScore	Exp Value	Charge	MH+ [Da]	ΔM [ppm]	RT [min]	# Missed Cleavages
5.43	2.49183	3	2195.13	3.88391	60.1121	0
IonScore	Exp Value	Charge	MH+ [Da]	ΔM [ppm]	RT [min]	# Missed Cleavages
4.89	4.94618	3	1144.62	0.449086	11.9339	1
IonScore	Exp Value	Charge	MH+ [Da]	ΔM [ppm]	RT [min]	# Missed Cleavages
3.55	8.80933	3	1721.89	3.89624	44.501	1
IonScore	Exp Value	Charge	MH+ [Da]	ΔM [ppm]	RT [min]	# Missed Cleavages
11.31	1.43853	3	1217.67	0.916915	7.56648	0
IonScore	Exp Value	Charge	MH+ [Da]	ΔM [ppm]	RT [min]	# Missed Cleavages
0.84	13.7219	3	2578.27	-15.8806	64.1763	0
IonScore	Exp Value	Charge	MH+ [Da]	ΔM [ppm]	RT [min]	# Missed Cleavages
3.3	3.06367	3	2109.07	8.33436	37.6229	0
IonScore	Exp Value	Charge	MH+ [Da]	ΔM [ppm]	RT [min]	# Missed Cleavages
6.39	1.40065	3	928.592	2.58464	10.3356	0
IonScore	Exp Value	Charge	MH+ [Da]	ΔM [ppm]	RT [min]	# Missed Cleavages
3.67	1.54633	4	2691.28	5.56102	50.6429	0
IonScore	Exp Value	Charge	MH+ [Da]	ΔM [ppm]	RT [min]	# Missed Cleavages
0.82	17.6766	3	1749.89	-8.39577	58.7205	0
IonScore	Exp Value	Charge	MH+ [Da]	ΔM [ppm]	RT [min]	# Missed Cleavages
0.58	7.21862	3	2023.05	0.701362	59.9057	0
IonScore	Exp Value	Charge	MH+ [Da]	ΔM [ppm]	RT [min]	# Missed Cleavages
14.61	0.752418	3	936.515	0.114788	17.063	1
IonScore	Exp Value	Charge	MH+ [Da]	ΔM [ppm]	RT [min]	# Missed Cleavages
6.61	1.84441	2	1112.59	0.560359	33.9636	0
IonScore	Exp Value	Charge	MH+ [Da]	ΔM [ppm]	RT [min]	# Missed Cleavages
4.51	0.654895	5	3512.72	3.47068	62.0294	1
IonScore	Exp Value	Charge	MH+ [Da]	ΔM [ppm]	RT [min]	# Missed Cleavages
11.74	0.261255	3	2425.27	6.62777	73.3894	1
IonScore	Exp Value	Charge	MH+ [Da]	ΔM [ppm]	RT [min]	# Missed Cleavages
0.45	10.7738	3	1070.54	4.19385	13.5884	0
IonScore	Exp Value	Charge	MH+ [Da]	ΔM [ppm]	RT [min]	# Missed Cleavages
2.31	12.0729	3	1074.56	-1.68853	18.8982	0
IonScore	Exp Value	Charge	MH+ [Da]	ΔM [ppm]	RT [min]	# Missed Cleavages
15.06	0.835862	2	746.442	1.15832	4.67255	0
IonScore	Exp Value	Charge	MH+ [Da]	ΔM [ppm]	RT [min]	# Missed Cleavages
10.34	1.24834	2	1230.63	1.57294	11.0353	0
IonScore	Exp Value	Charge	MH+ [Da]	ΔM [ppm]	RT [min]	# Missed Cleavages
0.59	5.71796	3	2718.34	-0.790099	68.7879	1
IonScore	Exp Value	Charge	MH+ [Da]	ΔM [ppm]	RT [min]	# Missed Cleavages
26.13	0.022306	3	1541.79	1.88059	43.928	1
IonScore	Exp Value	Charge	MH+ [Da]	ΔM [ppm]	RT [min]	# Missed Cleavages
0.86	9.5571	2	1771.88	-4.15351	55.1151	1
IonScore	Exp Value	Charge	MH+ [Da]	ΔM [ppm]	RT [min]	# Missed Cleavages
39.65	0.00043899	2	1043.52	2.57479	40.4833	0
IonScore	Exp Value	Charge	MH+ [Da]	ΔM [ppm]	RT [min]	# Missed Cleavages
7.46	4.25352	2	1270.68	1.38045	20.6411	1
IonScore	Exp Value	Charge	MH+ [Da]	ΔM [ppm]	RT [min]	# Missed Cleavages
2.14	1.0997	3	2901.52	3.1078	72.7138	1
IonScore	Exp Value	Charge	MH+ [Da]	ΔM [ppm]	RT [min]	# Missed Cleavages
2.54	1.30939	4	4447.24	7.195	71.4085	1
IonScore	Exp Value	Charge	MH+ [Da]	ΔM [ppm]	RT [min]	# Missed Cleavages
5.46	5.13425	2	1413.8	1.37872	42.5314	1
IonScore	Exp Value	Charge	MH+ [Da]	ΔM [ppm]	RT [min]	# Missed Cleavages
3.28	9.16294	3	1321.68	6.23996	14.1794	0
IonScore	Exp Value	Charge	MH+ [Da]	ΔM [ppm]	RT [min]	# Missed Cleavages
6.35	1.44837	3	2520.25	4.8697	50.4034	1
IonScore	Exp Value	Charge	MH+ [Da]	ΔM [ppm]	RT [min]	# Missed Cleavages
11.75	0.44779	2	1840.95	-8.72241	43.5165	1
IonScore	Exp Value	Charge	MH+ [Da]	ΔM [ppm]	RT [min]	# Missed Cleavages
4.47	2.751	2	2076.04	4.13762	61.515	1
IonScore	Exp Value	Charge	MH+ [Da]	ΔM [ppm]	RT [min]	# Missed Cleavages
7.89	2.23513	4	2011.09	2.38955	48.7192	1
IonScore	Exp Value	Charge	MH+ [Da]	ΔM [ppm]	RT [min]	# Missed Cleavages
19.14	0.143231	2	836.419	0.850783	11.3041	0
IonScore	Exp Value	Charge	MH+ [Da]	ΔM [ppm]	RT [min]	# Missed Cleavages
10.72	0.567642	3	1509.82	-1.10932	27.9918	0
IonScore	Exp Value	Charge	MH+ [Da]	ΔM [ppm]	RT [min]	# Missed Cleavages
2	5.61552	4	2841.46	-13.3075	60.8763	1
IonScore	Exp Value	Charge	MH+ [Da]	ΔM [ppm]	RT [min]	# Missed Cleavages
10.85	0.230228	3	2877.44	-0.413053	39.2955	1
IonScore	Exp Value	Charge	MH+ [Da]	ΔM [ppm]	RT [min]	# Missed Cleavages
2.01	30.3422	3	1174.63	2.17516	16.2192	0
IonScore	Exp Value	Charge	MH+ [Da]	ΔM [ppm]	RT [min]	# Missed Cleavages
9.69	1.25657	3	1322.67	1.28808	19.1792	1
IonScore	Exp Value	Charge	MH+ [Da]	ΔM [ppm]	RT [min]	# Missed Cleavages
3.34	3.56854	3	2006.99	-3.63384	42.3327	0
IonScore	Exp Value	Charge	MH+ [Da]	ΔM [ppm]	RT [min]	# Missed Cleavages
0.55	10.881	3	1956.06	-17.6872	58.2873	0
IonScore	Exp Value	Charge	MH+ [Da]	ΔM [ppm]	RT [min]	# Missed Cleavages
5.97	3.47778	3	1276.73	1.29508	48.6669	0
IonScore	Exp Value	Charge	MH+ [Da]	ΔM [ppm]	RT [min]	# Missed Cleavages
7.88	1.18124	3	1259.65	0.0440822	11.7203	0
IonScore	Exp Value	Charge	MH+ [Da]	ΔM [ppm]	RT [min]	# Missed Cleavages
6.14	0.267542	4	4461.24	19.0864	68.873	1
IonScore	Exp Value	Charge	MH+ [Da]	ΔM [ppm]	RT [min]	# Missed Cleavages
7.69	1.94897	3	1628.92	-10.4709	36.5428	1
IonScore	Exp Value	Charge	MH+ [Da]	ΔM [ppm]	RT [min]	# Missed Cleavages
4.37	10.7485	3	1730.92	1.72615	55.2013	0
IonScore	Exp Value	Charge	MH+ [Da]	ΔM [ppm]	RT [min]	# Missed Cleavages
13.01	0.590041	3	1824.92	18.3006	48.443	0
IonScore	Exp Value	Charge	MH+ [Da]	ΔM [ppm]	RT [min]	# Missed Cleavages
0.44	4.51825	3	2155.04	-0.361189	51.6248	0
IonScore	Exp Value	Charge	MH+ [Da]	ΔM [ppm]	RT [min]	# Missed Cleavages
16.57	0.66969	3	915.552	1.03026	13.9578	0
IonScore	Exp Value	Charge	MH+ [Da]	ΔM [ppm]	RT [min]	# Missed Cleavages
3.03	3.68325	2	1768.97	-4.23597	49.7098	1
IonScore	Exp Value	Charge	MH+ [Da]	ΔM [ppm]	RT [min]	# Missed Cleavages
9.72	1.00793	2	861.426	0.955867	8.19559	0
IonScore	Exp Value	Charge	MH+ [Da]	ΔM [ppm]	RT [min]	# Missed Cleavages
0.22	3.6123	3	2012.09	-12.9708	48.6964	0

## Sheet: Kana_No3
Sample #3 - Protein and peptide list from bacteria grown in Kanamycin medium
Accession	Description	Score	Coverage	# Proteins	# Unique Peptides	# Peptides	# PSMs	Area	# AAs	MW [kDa]	calc. pI
488397085	MULTISPECIES: 50S ribosomal protein L5 [Staphylococcus]	1423.73	65.36	193	12	16	112	1.05635e+09	179	20.2097	9.31982
	A2	Sequence	# PSMs	# Proteins	# Protein Groups	Protein Group Accessions	Modifications	ΔCn	Area	q-Value	PEP	IonScore	Exp Value	Charge	MH+ [Da]	ΔM [ppm]	RT [min]	# Missed Cleavages
	High	IVVNMGVGDAVQNSK	15	78	2	488397085;850303736		0	1249099050	0	8.49e-05	85.2	4.81682e-08	2	1530.8	1.95431	34.9937	0
	High	FNYSSVMEVPKIDK	11	36	1	488397085		0	5.30024e+08	0	0.0006727	69.23	1.25369e-06	2	1656.83	2.21423	47.3643	1
	High	VLDNAVEELELITGQKPLVTK	21	45	1	488397085		0	8.70475e+08	0	0.0001581	66.7	5.8794e-07	2	2309.3	0.555892	72.6357	0
	High	IDKIVVNMGVGDAVQNSK	2	45	2	488397085;850303736		0	1.98954e+07	0	0.0002222	60.93	1.67501e-05	2	1887.01	4.20727	38.1606	1
	High	ELLSNFGMPFR	4	11	1	488397085		0	1.05199e+08	0	0.002769	55.82	3.24655e-05	2	1310.66	1.99882	62.3638	0
	High	ELLSNFGMPFRK	11	11	1	488397085		0	1.58407e+08	0	0.007711	44.26	0.000892436	3	1438.75	1.64232	51.4634	1
	High	FNSEVTENLVK	7	8	1	488397085		0	1049482013	0	0.0105	34.69	0.00991706	2	1279.66	3.02783	33.9385	0
	High	EKFNSEVTENLVK	6	8	1	488397085		0	1.12099e+08	0	0.009546	31.89	0.0194466	2	1536.79	1.64957	30.6475	1
	High	FNSEVTENLVKK	10	8	1	488397085		0	1.12172e+08	0	0.01702	28.27	0.0146702	2	1407.75	2.83953	26.7393	1
	High	GMDIVIVTTANTDEEAR	1	164	3	488397085;850303736;737695776		0	3.98469e+06	0	0.02194	25.36	0.0509375	2	1834.89	2.90438	47.1309	0
	High	KSVATFR	2	44	1	488397085		0	1.89881e+08	0.001	0.03303	46.72	0.000246864	2	808.468	0.573773	6.88604	1
	High	LISVSLPR	9	115	2	488397085;850303736		0	2.81749e+08	0.001	0.03981	44.75	0.000857512	2	884.557	0.646764	38.9791	0
	High	FNYSSVMEVPK	2	63	1	488397085		0	5.61865e+08	0.002	0.06237	12.21	0.787538	2	1300.63	1.7385	44.7119	0
	High	IVVNmGVGDAVQNSK	1	78	2	488397085;850303736	M5(Oxidation)	0	2.37149e+07	0.003	0.09981	23.4	0.135298	2	1546.79	2.93291	24.4294	0
	High	KFNYSSVMEVPK	7	58	1	488397085		0	6.57262e+07	0.003	0.0779	21.87	0.154081	3	1428.72	1.53099	37.0439	1
	Medium	VRDFQGVSK	2	54	1	488397085		0	103141846	0.017	0.2387	28.45	0.0262916	2	1035.56	1.34865	9.41318	1
	Medium	DFQGVSK	1	55	1	488397085		0	1.82445e+08	0.047	0.36	11.62	1.16727	2	780.39	1.22208	10.0094	0
686343727	30S ribosomal protein S5 [Staphylococcus aureus]	2724.52	55.42	139	1	11	111	2.96077e+09	166	17.7316	9.87646
	A2	Sequence	# PSMs	# Proteins	# Protein Groups	Protein Group Accessions	Modifications	ΔCn	Area	q-Value	PEP	IonScore	Exp Value	Charge	MH+ [Da]	ΔM [ppm]	RT [min]	# Missed Cleavages
	High	YGSGSVFMKPAAPGTGVIAGGPVR	21	28	1	686343727		0	3.07546e+09	0	1.167e-05	92.6	5.77018e-09	3	2276.19	2.56181	44.4913	0
	High	VEGTTPHTITGR	22	40	4	686343727;739683192;896370594;488401872		0	1619995220	0	0.0002005	87.3	2.57899e-08	2	1268.66	1.79511	10.8714	0
	High	YGSGSVFmKPAAPGTGVIAGGPVR	6	28	1	686343727	M8(Oxidation)	0	2.3791e+08	0	0.0001283	70.77	4.9833e-07	3	2292.19	2.01971	39.9182	0
	High	SLGSNTPINMVR	8	103	5	488401872;686343727;739683192;896370594;374403048		0	3258560211	0	0.004257	58.63	3.0365e-05	2	1288.67	2.01483	34.5442	0
	High	ATIDGIQNLK	19	1	5	686343727;739683192;896370594;488401872;374403048		0	2.54831e+09	0	0.004016	55.5	0.000110903	2	1072.6	1.39156	29.0082	0
	High	KDLVVVPR	6	46	3	686343727;896370594;739683192		0	2.24561e+08	0	0.02048	42.86	0.000279508	2	925.584	1.59674	20.0197	1
	High	SLGSNTPINmVR	5	103	5	488401872;686343727;739683192;896370594;374403048	M10(Oxidation)	0	3.11485e+08	0	0.009883	38.49	0.00278911	2	1304.67	2.05154	24.7507	0
	High	ATIDGIQNLKNAEDVAK	2	1	5	686343727;488401872;739683192;896370594;374403048		0	7.84434e+07	0.002	0.06707	9.26	1.90316	2	1799.95	0.754561	38.7877	1
	High	DLVVVPR	10	46	3	686343727;896370594;739683192		0	805641544	0.003	0.07733	47.36	7.34615e-05	2	797.49	2.0054	29.4912	0
	High	AQEVPEAIK	2	65	3	686343727;739683192;896370594		0	5.25607e+07	0.003	0.08027	25.82	0.0405818	2	984.538	2.01232	16.9309	0
	High	AQEVPEAIKK	7	65	3	686343727;739683192;896370594		0	2.54056e+08	0.003	0.08581	18.91	0.138811	2	1112.63	1.28757	11.0524	1
	High	VGFGTGK	2	175	4	686343727;739683192;896370594;488401872		0	1.63245e+08	0.006	0.1548	29.95	0.0450659	2	665.362	0.459615	9.21578	0
	Medium	NAEDVAKLR	1	47	5	686343727;896370594;739683192;488401872;374403048		0	2.77363e+07	0.018	0.2432	14.54	0.914057	2	1015.55	-0.774527	13.2202	1
488396413	MULTISPECIES: 30S ribosomal protein S1 [Bacilli]	2469.98	54.85	204	7	16	108	7.30853e+08	392	43.1429	4.57666
	A2	Sequence	# PSMs	# Proteins	# Protein Groups	Protein Group Accessions	Modifications	ΔCn	Area	q-Value	PEP	IonScore	Exp Value	Charge	MH+ [Da]	ΔM [ppm]	RT [min]	# Missed Cleavages
	High	ASLLDSLNAGDVIEGTVAR	19	5	1	488396413		0	6.42625e+08	0	7.885e-07	118.45	2.63631e-11	2	1901	2.91849	67.5993	0
	High	KASLLDSLNAGDVIEGTVAR	12	5	1	488396413		0	1.50176e+08	0	3.967e-05	81.33	5.44793e-08	2	2029.1	1.95252	59.1047	1
	High	GQFHENDVIEGTVVR	5	7	2	488396413;516233996		0	3.89037e+07	0	0.002733	69.84	8.30023e-07	2	1699.84	2.07671	32.2892	0
	High	EGDKVTGEVQQVEDK	5	154	2	488396413;516233996		0	3.17767e+08	0	0.0009326	69.47	1.71164e-06	2	1660.81	1.70047	21.1975	1
	High	HIGTPGEVLEPGQQVSVK	14	9	2	488396413;516233996		0	747220008	0	0.0002846	64.36	3.86592e-06	2	1875	2.52659	32.9166	0
	High	TEEFNESMINDIK	6	179	4	1006613382;488396413;488389690;973245721		0	1.99763e+08	0	0.001232	58.66	2.17831e-05	2	1569.71	2.68314	45.7234	0
	High	ILGIDEENER	4	154	3	488396413;1006613382;973245721		0	1.74865e+08	0	0.004244	58.28	3.64797e-05	2	1187.59	2.31045	29.1932	0
	High	GGLVVDVGQR	9	218	5	1006613382;488396413;488389690;973245721;516233996		0	802714616	0	0.01968	51.82	8.68108e-05	2	999.56	2.18103	26.8872	0
	High	IKVEELDPENNR	8	143	5	488396413;516233996;1006613382;488389690;973245721		0	448630024	0	0.01308	44.31	0.000872953	2	1455.75	1.22396	26.214	1
	High	ATLPNEDVVESDASTTQSYLNNDTDEDNPTLGDVFGDKFK	4	5	1	488396413		0	203017823	0	0.0001365	39.03	0.00012473	4	4361.98	1.5694	67.3907	1
	High	QLETEQSYDYLQEKLDNNEVIEAK	4	6	1	488396413		0	1.46837e+08	0	0.003038	38.67	0.000380328	3	2899.39	2.52001	53.5212	1
	High	ISLSIKDTLPTPFAQIK	10	7	1	488396413		0	1.1534e+08	0	0.006666	26.41	0.00868528	3	1872.09	2.07552	62.8677	1
	High	DTLPTPFAQIK	5	7	1	488396413		0	2.63589e+08	0.001	0.03888	12.16	1.40479	2	1230.68	2.85851	48.6932	0
	High	LDNNEVIEAK	1	6	1	488396413		0	2.04535e+08	0.003	0.09859	40.55	0.00259909	2	1144.59	1.61631	16.8794	0
	High	AVEQAENEVKK	1	10	2	488396413;488389690		0	3.36453e+07	0.003	0.1064	20.7	0.146821	2	1244.65	0.840575	7.19093	1
	High	EGDEIEAYVTK	1	9	2	488396413;516233996		0	2.72367e+07	0.003	0.09906	12.68	0.544906	2	1253.59	1.46536	32.2672	0
488381137	MULTISPECIES: 30S ribosomal protein S19 [Bacilli]	1620.61	68.48	306	5	8	88	1514187051	92	10.5665	9.99365
	A2	Sequence	# PSMs	# Proteins	# Protein Groups	Protein Group Accessions	Modifications	ΔCn	Area	q-Value	PEP	IonScore	Exp Value	Charge	MH+ [Da]	ΔM [ppm]	RT [min]	# Missed Cleavages
	High	STVFPNFIGHTFAVYDGR	23	3	1	488381137		0	5.66112e+08	0	2.504e-05	90.58	1.98184e-08	3	2028	2.77347	65.798	0
	High	RSTVFPNFIGHTFAVYDGR	5	3	1	488381137		0	3.11326e+07	0	0.0003135	62.43	3.08598e-06	4	2184.1	1.76567	58.867	1
	High	STVFPNFIGHTFAVYDGRK	18	3	1	488381137		0	111883814	0	0.001369	56.71	3.23156e-05	4	2156.1	2.82925	59.7407	1
	High	KGPFVDDHLMK	21	70	2	494990226;488381137		0	243689448	0	0.01067	47.16	0.000600966	2	1286.66	2.60535	23.8459	1
	High	HVPVYVTEDMVGHK	8	111	1	488381137		0	1.68123e+09	0	0.01715	35.05	0.0106443	3	1610.8	1.51155	27.9026	0
	High	LGEFAPTR	8	290	4	494990226;476066678;1011041083;488381137		0	2.29522e+09	0.001	0.03904	45.06	0.00126471	2	890.475	1.62116	21.0537	0
	High	KVEAQDGSEK	1	7	1	488381137		0	7643682	0.001	0.03416	35.4	0.00204766	2	1090.54	2.101	3.4984	1
	High	KGPFVDDHLmK	2	70	2	494990226;488381137	M10(Oxidation)	0	1.73724e+08	0.004	0.136	7.09	5.6285	3	1302.65	1.50003	16.4681	1
	Medium	GPFVDDHLMK	2	70	2	494990226;488381137		0	122920450	0.014	0.2073	6.61	2.54288	3	1158.56	2.14365	29.4582	0
488381116	MULTISPECIES: 30S ribosomal protein S9 [Bacilli]	2362.02	50.77	328	1	8	83	2.22491e+09	130	14.6489	10.521
	A2	Sequence	# PSMs	# Proteins	# Protein Groups	Protein Group Accessions	Modifications	ΔCn	Area	q-Value	PEP	IonScore	Exp Value	Charge	MH+ [Da]	ΔM [ppm]	RT [min]	# Missed Cleavages
	High	GNYDVLVNVHGGGFTGQAQAIR	44	80	2	488381116;488390655		0	105733058	0	2.377e-06	96.15	3.63992e-09	2	2273.15	3.17197	47.6451	0
	High	ALLEADPEYR	15	113	2	488381116;488390655		0	1950387176	0	0.003018	73.14	6.4786e-07	2	1176.59	2.131	30.835	0
	High	LVPGEGNIKVNNR	9	1	1	488381116		0	1.98154e+08	0	0.00934	52.11	7.87426e-05	2	1409.79	1.85171	20.5157	1
	High	LVPGEGNIK	7	8	2	488381116;488390655		0	4218022656	0.001	0.05479	32.74	0.0187302	2	926.532	1.26772	17.4708	0
	High	RSPQFSK	4	92	2	488381116;488390655		0	1.6044e+08	0.005	0.1403	42.6	0.00235478	2	849.459	1.1366	4.61485	1
	Medium	ALLEADPEYRGSLK	2	81	2	488381116;488390655		0	15536580	0.017	0.2405	12.1	1.45825	3	1561.84	11.2127	32.6056	1
	Medium	AGLLTRDPR	1	107	2	488381116;488390655		0	5.06317e+08	0.023	0.2719	34.8	0.00241726	2	998.576	1.52206	14.288	1
	Medium	RAGLLTR	1	323	2	488381116;488390655		0	2.0851e+08	0.034	0.3155	28.21	0.0755795	2	786.495	0.468294	8.51863	1
488381138	MULTISPECIES: 50S ribosomal protein L2 [Staphylococcus]	982.522	50.54	289	3	11	82	1.88819e+09	277	30.1955	10.9019
	A2	Sequence	# PSMs	# Proteins	# Protein Groups	Protein Group Accessions	Modifications	ΔCn	Area	q-Value	PEP	IonScore	Exp Value	Charge	MH+ [Da]	ΔM [ppm]	RT [min]	# Missed Cleavages
	High	VDSIQYDPNR	9	80	3	488381138;487385029;488363505		0	2.09108e+09	0	0.003817	64.32	7.67393e-06	2	1206.58	1.83555	19.8645	0
	High	GLQVGQTVESGAEADIK	7	12	1	488381138		0	6.9774e+07	0	0.0008854	60.68	7.31082e-06	2	1701.87	3.48099	36.9003	0
	High	NmTSLDFAEITK	3	46	2	488381138;487385029	M2(Oxidation)	0	1.14863e+08	0	0.004393	49.58	0.000186711	2	1385.66	1.86044	42.675	0
	High	VGNALPLQNIPVGTVIHNIELKPGK	7	26	1	488381138		0	9.60818e+07	0	0.008655	45.89	4.89501e-05	4	2621.52	3.1486	66.4423	0
	High	NMTSLDFAEITK	11	46	2	488381138;487385029		0	1.6912e+09	0	0.02005	40.81	0.000655582	2	1369.67	2.80403	50.5959	0
	High	GSVmNPNDHPHGGGEGR	4	223	5	488381138;487385029;488363505;651938865;510809450	M4(Oxidation)	0	2.43157e+07	0	0.01378	39.57	0.00126969	3	1733.75	3.2351	4.3365	0
	High	VGNALPLQNIPVGTVIHNIELKPGKGGQIAR	5	7	1	488381138		0	3.66364e+07	0	0.0009285	39.37	0.000375736	5	3203.84	1.53138	63.1436	1
	High	APIGRPSPMSPWGKPTLGK	23	69	2	488381138;488363505		0	1096794341	0	0.006076	28.34	0.0289446	4	1977.08	2.66203	35.0888	0
	High	APIGRPSPmSPWGKPTLGK	2	69	2	488381138;488363505	M9(Oxidation)	0	228539583	0	0.004326	16.29	0.332473	4	1993.07	2.00714	30.4358	0
	High	SAGASSQVLGK	3	23	2	488381138;488363505		0	2.18845e+08	0.001	0.05266	28.88	0.0328726	2	1004.54	1.52463	9.5953	0
	High	GSVMNPNDHPHGGGEGR	1	223	5	488381138;487385029;488363505;651938865;510809450		0	297868435	0.001	0.0528	15.46	0.362669	3	1717.75	1.51305	7.37915	0
	Medium	SLLQPLPK	3	58	2	488381138;488363505		0	1882287831	0.013	0.2023	18.24	0.0472401	2	895.562	1.19603	32.7178	0
	Medium	GIRPTVR	3	269	4	488381138;487385029;446435060;488198393		0	616839804	0.016	0.2273	26.21	0.0499006	2	798.494	-0.0738084	6.43248	0
	Medium	NKDGINAK	1	41	2	488381138;487385029		0	0	0.035	0.3199	21.51	0.237323	2	859.476	14.6198	2.99712	1
488381136	MULTISPECIES: 30S ribosomal protein S3 [Bacilli]	1218.55	66.97	234	5	16	82	1.75516e+09	218	24.2441	9.70068
	A2	Sequence	# PSMs	# Proteins	# Protein Groups	Protein Group Accessions	Modifications	ΔCn	Area	q-Value	PEP	IonScore	Exp Value	Charge	MH+ [Da]	ΔM [ppm]	RT [min]	# Missed Cleavages
	High	AEQYSEGTVPLHTLR	10	65	2	488381136;872526232		0	867026238	0	0.0001241	77.16	2.06732e-07	2	1700.86	2.29415	30.3779	0
	High	EASVSHVDIER	3	19	1	488381136		0	84955988	0	0.003472	67.47	3.89457e-06	2	1241.61	1.27557	15.7479	0
	High	ADIDYAHAEADTTYGK	8	105	2	488381136;872526232		0	8.40409e+08	0	0.0001055	60.54	5.65171e-06	2	1740.78	2.93054	25.9971	0
	High	GGSEIDKLR	5	3	1	488381136		0	235376558	0	0.01125	56.98	4.82076e-05	2	974.529	2.51198	12.7299	1
	High	WYAEKDFASLLHEDLK	9	50	2	488381136;872526232		0	4.44872e+07	0	0.00796	18.38	0.193131	4	1964.98	1.13409	60.9852	1
	High	ADIDYAHAEADTTYGKLGVK	1	104	2	488381136;872526232		0	3.05651e+07	0	0.01927	14.06	0.484916	3	2138.04	1.80453	36.4754	1
	High	LGGADIAR	8	227	3	503252100;488381136;872526232		0	6.27969e+08	0.001	0.02579	57.5	3.65436e-05	2	772.432	1.22367	12.5126	0
	High	LNALTDKK	4	34	2	488381136;872526232		0	3558051287	0.001	0.03057	43.72	0.00042462	2	902.532	1.38013	6.38477	1
	High	GEVLPTTK	9	7	1	488381136		0	3.89431e+08	0.001	0.05332	41.12	0.00393681	2	844.479	1.32977	12.7949	0
	High	INIAIHTGKPGMVIGK	7	71	2	488381136;872526232		0	9.00538e+07	0.001	0.04352	20.13	0.112094	4	1648.96	1.11438	34.6553	0
	High	VWIYRGEVLPTTK	6	7	1	488381136		0	207158785	0.002	0.0691	31.83	0.00334634	2	1561.88	2.23677	41.4136	1
	High	INPIGLR	5	76	2	488381136;872526232		0	6.41907e+08	0.003	0.08059	40.37	0.000518858	2	782.489	1.15411	26.2034	0
	High	KIDIDAR	4	7	1	488381136		0	289609864	0.004	0.1364	40.86	0.0058409	2	830.474	1.44431	10.3011	1
	High	DFASLLHEDLK	1	57	2	488381136;872526232		0	3.56983e+06	0.005	0.1491	10.07	1.53506	3	1287.66	0.823162	54.46	0
	Medium	VHINVIEIK	1	59	2	488381136;872526232		0	23384962	0.016	0.2286	35.45	0.00172487	3	1064.65	0.261366	33.0077	0
	Medium	FIDNELK	1	46	2	488381136;872526232		0	142193779	0.047	0.3604	8.33	9.47457	2	878.463	1.86262	22.488	0
556041214	50S ribosomal protein L11 [Staphylococcus pasteuri SP1]	2035.52	69.52	257	4	8	77	2.12976e+09	105	11.4078	5.5542
	A2	Sequence	# PSMs	# Proteins	# Protein Groups	Protein Group Accessions	Modifications	ΔCn	Area	q-Value	PEP	IonScore	Exp Value	Charge	MH+ [Da]	ΔM [ppm]	RT [min]	# Missed Cleavages
	High	MQDLNAADEEAAMR	21	51	1	556041214		0	2.9979e+09	0	0.0001692	91.57	2.40336e-09	2	1564.68	1.88645	30.7094	0
	High	EIANSKMQDLNAADEEAAMR	3	33	1	556041214		0	4.09956e+06	0	7.487e-05	86.69	7.9287e-09	2	2207.01	3.22713	34.0818	1
	High	mQDLNAADEEAAMR	8	51	1	556041214	M1(Oxidation)	0	2.84677e+08	0	0.000128	78.39	4.41875e-08	2	1580.67	2.14973	26.2136	0
	High	TQEQAGLIIPVEISVYEDR	15	16	1	556041214		0	9.17425e+07	0	8.509e-05	76.34	1.28912e-07	2	2160.13	3.08607	68.2315	0
	High	VASVTKDQVR	8	9	2	556041214;973246327		0	156014774	0	0.01626	56.34	9.38386e-05	3	1102.62	0.999872	6.38286	1
	High	TPPAPVLLKK	9	61	3	556041214;488402129;973246327		0	4.82184e+08	0.001	0.02444	32.86	0.0015787	3	1063.69	0.881221	20.6052	1
	High	TPPAPVLLK	6	61	3	556041214;488402129;973246327		0	1558719962	0.001	0.04622	29.55	0.0034939	2	935.594	1.47215	29.2398	0
	High	IIEGTAR	6	58	1	556041214		0	1.83266e+09	0.003	0.1117	36.48	0.0136518	2	759.437	1.03082	6.3294	0
	High	SFTFITK	1	255	2	556041214;914621874		0	1.08824e+09	0.005	0.1484	25.12	0.0719807	2	843.463	1.65944	34.42	0
488390655	30S ribosomal protein S9 [Staphylococcus lugdunensis]	2222.27	50.77	333	1	8	76	2.22491e+09	130	14.6779	10.4771
	A2	Sequence	# PSMs	# Proteins	# Protein Groups	Protein Group Accessions	Modifications	ΔCn	Area	q-Value	PEP	IonScore	Exp Value	Charge	MH+ [Da]	ΔM [ppm]	RT [min]	# Missed Cleavages
	High	GNYDVLVNVHGGGFTGQAQAIR	44	80	2	488381116;488390655		0	105733058	0	2.377e-06	96.15	3.63992e-09	2	2273.15	3.17197	47.6451	0
	High	ALLEADPEYR	15	113	2	488381116;488390655		0	1950387176	0	0.003018	73.14	6.4786e-07	2	1176.59	2.131	30.835	0
	High	LVPGEGNIKVNDR	2	6	1	488390655		0	8.18495e+07	0	0.01383	29.34	0.0179857	3	1410.77	2.20068	23.0575	1
	High	LVPGEGNIK	7	8	2	488381116;488390655		0	4218022656	0.001	0.05479	32.74	0.0187302	2	926.532	1.26772	17.4708	0
	High	RSPQFSK	4	92	2	488381116;488390655		0	1.6044e+08	0.005	0.1403	42.6	0.00235478	2	849.459	1.1366	4.61485	1
	Medium	ALLEADPEYRGSLK	2	81	2	488381116;488390655		0	15536580	0.017	0.2405	12.1	1.45825	3	1561.84	11.2127	32.6056	1
	Medium	AGLLTRDPR	1	107	2	488381116;488390655		0	5.06317e+08	0.023	0.2719	34.8	0.00241726	2	998.576	1.52206	14.288	1
	Medium	RAGLLTR	1	323	2	488381116;488390655		0	2.0851e+08	0.034	0.3155	28.21	0.0755795	2	786.495	0.468294	8.51863	1
488381117	MULTISPECIES: 50S ribosomal protein L13 [Bacilli]	1539	77.24	118	11	12	72	9.26743e+08	145	16.3544	9.45166
	A2	Sequence	# PSMs	# Proteins	# Protein Groups	Protein Group Accessions	Modifications	ΔCn	Area	q-Value	PEP	IonScore	Exp Value	Charge	MH+ [Da]	ΔM [ppm]	RT [min]	# Missed Cleavages
	High	LFVYGGAEHPHAAQQPENYELRG	18	58	1	488381117		0	462401728	0	4.857e-05	78.15	2.38084e-07	2	2583.24	2.45536	36.2192	1
	High	LSSEVASILR	8	55	2	488381117;652001270		0	481385170	0	0.001658	75.65	4.69666e-07	2	1074.62	1.70647	39.7695	0
	High	QTFMANESNIER	5	63	1	488381117		0	276559529	0	0.002583	63.32	3.30566e-06	2	1439.66	2.67962	27.2525	0
	High	WYVIDAEGQTLGR	10	53	1	488381117		0	9.57919e+08	0	0.02007	62.83	1.8763e-05	2	1507.76	1.08209	49.7937	0
	High	QTFMANESNIERK	5	63	1	488381117		0	3.24442e+08	0	0.0006846	61.52	1.52214e-05	2	1567.76	1.52677	21.3083	1
	High	KWYVIDAEGQTLGR	4	53	1	488381117		0	344999347	0	0.004539	46.92	0.000260142	3	1635.85	2.70587	42.4584	1
	High	SISAGELR	5	31	1	488381117		0	5.83714e+08	0.001	0.03655	52.2	0.00012473	2	832.454	1.64648	15.8398	0
	High	VTYTPHVDTGDYVIIINASK	1	17	1	488381117		0	1.24115e+08	0.001	0.04797	15.88	0.114911	3	2206.14	1.98331	53.6688	0
	High	LFVYGGAEHPHAAQQPENYELR	3	58	1	488381117		0	1.4095e+07	0.002	0.06129	15.57	0.245439	3	2526.22	2.13736	35.9598	0
	High	LLETSIK	4	29	1	488381117		0	870631656	0.003	0.1067	36.8	0.00229823	2	803.488	0.481896	19.7703	0
	High	GMLPSSR	6	21	1	488381117		0	9.51678e+08	0.004	0.1373	38.16	0.00420081	2	747.383	1.4582	13.3876	0
	High	GmLPSSR	2	21	1	488381117	M2(Oxidation)	0	37973016	0.006	0.1633	25.78	0.0618324	2	763.378	1.21278	6.11942	0
	Medium	IQFTGNKEQDK	1	5	1	488381117		0	1.70694e+08	0.037	0.3337	13.23	1.07426	3	1307.66	1.09683	9.50618	1
686317050	50S ribosomal protein L7/L12 [Staphylococcus aureus]	1121.47	44.26	115	1	7	72	2.65308e+09	122	12.6897	4.57666
	A2	Sequence	# PSMs	# Proteins	# Protein Groups	Protein Group Accessions	Modifications	ΔCn	Area	q-Value	PEP	IonScore	Exp Value	Charge	MH+ [Da]	ΔM [ppm]	RT [min]	# Missed Cleavages
	High	EEAENLKEQLEEVGATVELK	25	1	1	686317050		0	870781730	0	4.199e-05	86.43	1.39918e-08	2	2258.18	18.3833	59.8245	1
	High	EATGLGLKDAK	9	62	5	488381832;488440033;739719262;757192734;686317050		0	7.22097e+08	0	0.005312	61.98	2.42138e-05	2	1102.61	1.50078	12.1426	1
	High	DAKELVDGAPK	5	44	4	488381832;488440033;757192734;686317050		0	548883120	0	0.008288	60.7	1.74058e-05	2	1142.61	0.979813	18.196	1
	High	EMSVLELNDLVK	6	91	5	488381832;488440033;739719262;757192734;686317050		0	2.4898e+08	0	0.01165	24.85	0.0723423	2	1389.73	2.15737	60.9698	0
	High	EATGLGLK	9	155	6	488381832;488440033;510803121;739719262;757192734;686317050		0	1.13688e+09	0.001	0.04285	41.11	0.00351218	2	788.452	1.45713	14.9491	0
	High	ELVDGAPK	17	44	4	488381832;488440033;757192734;686317050		0	5.95159e+09	0.002	0.0666	35.27	0.00307567	2	828.447	0.740714	12.2289	0
	Medium	AVKEATGLGLK	1	63	5	488381832;488440033;739719262;757192734;686317050		0	1.09238e+07	0.013	0.203	16.53	0.502468	2	1086.65	1.32935	16.1624	1
488382411	MULTISPECIES: 50S ribosomal protein L27 [Bacilli]	1643.34	55.32	235	7	7	70	4.01231e+09	94	10.3245	10.0962
	A2	Sequence	# PSMs	# Proteins	# Protein Groups	Protein Group Accessions	Modifications	ΔCn	Area	q-Value	PEP	IonScore	Exp Value	Charge	MH+ [Da]	ΔM [ppm]	RT [min]	# Missed Cleavages
	High	RADGQYVTGGSILYR	31	4	1	488382411		0	3538666987	0	1.911e-05	96.71	2.70897e-09	2	1655.85	2.48952	31.8484	1
	High	ADGQYVTGGSILYR	9	4	1	488382411		0	6.73494e+08	0	0.000125	80.66	1.25845e-07	2	1499.75	2.45359	37.254	0
	High	GGDDTLFAK	8	225	1	488382411		0	3053148778	0	0.02234	50.5	0.000183598	2	923.449	2.12122	21.0033	0
	High	IYPGENVGR	8	72	1	488382411		0	5.44511e+09	0	0.01647	45.45	0.000677117	2	1004.52	1.30336	16.9488	0
	High	IDGVVKFER	8	43	1	488382411		0	4.59941e+08	0.001	0.05362	42.88	0.0011773	2	1062.6	1.49774	24.1618	1
	High	IYPGENVGRGGDDTLFAK	5	63	1	488382411		0	3.74108e+07	0.001	0.03522	22.56	0.0826392	2	1908.95	3.90316	37.3338	1
	Medium	KQVSVYAVAE	1	21	1	488382411		0	8.59359e+07	0.025	0.2817	33.17	0.0132054	2	1093.59	2.07642	24.3038	1
488381830	MULTISPECIES: 50S ribosomal protein L1 [Bacilli]	1361.29	51.95	727	12	14	69	1.21764e+09	231	24.9761	9.21729
	A2	Sequence	# PSMs	# Proteins	# Protein Groups	Protein Group Accessions	Modifications	ΔCn	Area	q-Value	PEP	IonScore	Exp Value	Charge	MH+ [Da]	ΔM [ppm]	RT [min]	# Missed Cleavages
	High	GDKITEAEEAGADYVGESDYVQK	12	8	1	488381830		0	532633275	0	3.19e-07	111.35	1.02595e-11	2	2474.13	4.34656	44.3774	1
	High	SVAVTTTMGPGVK	7	81	1	488381830		0	1707736443	0	0.0004568	86.46	2.70003e-08	2	1247.67	2.60809	24.8101	0
	High	ITEAEEAGADYVGESDYVQK	5	8	1	488381830		0	2.55187e+07	0	5.514e-05	54.43	1.04568e-05	2	2173.98	-0.74415	37.6616	0
	High	SVAVTTTmGPGVK	3	81	1	488381830	M8(Oxidation)	0	7.14608e+07	0	0.02051	54.06	9.48238e-05	2	1263.66	1.76908	16.6894	0
	High	YQEAANKVDR	4	12	1	488381830		0	7.42078e+07	0	0.01069	52.86	9.36868e-05	2	1193.59	2.87924	5.41592	1
	High	TGTVTMDVK	7	93	1	488381830		0	8.66467e+08	0	0.007792	52.34	0.00019312	2	951.483	1.6717	14.9694	0
	High	TQYYSVEEAIK	3	9	1	488381830		0	529959906	0.001	0.04169	24.42	0.0807751	2	1330.66	2.99885	34.955	0
	High	ALQDVLAK	5	10	1	488381830		0	1.07872e+09	0.002	0.06412	35.46	0.0133405	2	857.51	1.35299	26.181	0
	High	KNDQQIR	4	170	6	488381830;488220428;1020085595;524701360;489416787;1011040146		0	852411	0.003	0.1088	35.89	0.00513976	2	901.486	1.54795	3.50822	1
	High	TGTVTMDVKK	2	92	1	488381830		0	7.99909e+07	0.003	0.07946	30.63	0.0112013	2	1079.58	1.81322	9.51299	1
	High	AGIVHASIGK	3	80	1	488381830		0	1.91109e+08	0.003	0.07926	14.01	0.375346	3	952.558	0.744685	12.908	0
	High	GLMPNPK	8	792	6	1020085595;488220428;488381830;524701360;489416787;1011040146		0	4.10749e+08	0.004	0.1376	38.53	0.00681066	2	756.408	1.06735	15.961	0
	High	VSFSDEKLVENFK	1	8	1	488381830		0	7.92921e+06	0.006	0.156	24.16	0.0349174	2	1541.79	1.77055	43.6774	1
	High	TGTVTmDVK	1	93	1	488381830	M6(Oxidation)	0	22745856	0.006	0.1593	20.63	0.106824	2	967.478	1.15909	6.84842	0
	Medium	VDTASFKL	3	4	1	488381830		0	8.03706e+08	0.023	0.2735	20.15	0.163263	2	880.479	1.69132	35.9525	1
	Medium	VDTASFK	1	4	1	488381830		0	5.33838e+07	0.025	0.2763	18.6	0.114572	2	767.394	0.938635	11.6773	0
896370594	30S ribosomal protein S5 [Staphylococcus aureus]	1531.21	61.74	129	1	10	66	1894732325	149	15.5966	10.272
	A2	Sequence	# PSMs	# Proteins	# Protein Groups	Protein Group Accessions	Modifications	ΔCn	Area	q-Value	PEP	IonScore	Exp Value	Charge	MH+ [Da]	ΔM [ppm]	RT [min]	# Missed Cleavages
	High	VEGTTPHTITGR	22	40	4	686343727;739683192;896370594;488401872		0	1619995220	0	0.0002005	87.3	2.57899e-08	2	1268.66	1.79511	10.8714	0
	High	SLGSNTPINMVR	8	103	5	488401872;686343727;739683192;896370594;374403048		0	3258560211	0	0.004257	58.63	3.0365e-05	2	1288.67	2.01483	34.5442	0
	High	KDLVVVPR	6	46	3	686343727;896370594;739683192		0	2.24561e+08	0	0.02048	42.86	0.000279508	2	925.584	1.59674	20.0197	1
	High	SLGSNTPINmVR	5	103	5	488401872;686343727;739683192;896370594;374403048	M10(Oxidation)	0	3.11485e+08	0	0.009883	38.49	0.00278911	2	1304.67	2.05154	24.7507	0
	High	DLVVVPR	10	46	3	686343727;896370594;739683192		0	805641544	0.003	0.07733	47.36	7.34615e-05	2	797.49	2.0054	29.4912	0
	High	AQEVPEAIK	2	65	3	686343727;739683192;896370594		0	5.25607e+07	0.003	0.08027	25.82	0.0405818	2	984.538	2.01232	16.9309	0
	High	AQEVPEAIKK	7	65	3	686343727;739683192;896370594		0	2.54056e+08	0.003	0.08581	18.91	0.138811	2	1112.63	1.28757	11.0524	1
	High	ATINGLQNLK	2	21	5	896370594;488401872;374403048;686343727;739683192		0	2.30524e+08	0.003	0.07478	17.75	0.998049	2	1071.62	2.77024	29.8485	0
	High	VGFGTGK	2	175	4	686343727;739683192;896370594;488401872		0	1.63245e+08	0.006	0.1548	29.95	0.0450659	2	665.362	0.459615	9.21578	0
	Medium	NAEDVAKLR	1	47	5	686343727;896370594;739683192;488401872;374403048		0	2.77363e+07	0.018	0.2432	14.54	0.914057	2	1015.55	-0.774527	13.2202	1
	Medium	YGSGSVLmKPAAPGTGVIAGGPVR	1	4	1	896370594	M8(Oxidation)	0	0	0.038	0.334	6.01	1.69162	4	2258.18	-7.8323	60.5727	0
739683192	30S ribosomal protein S5 [Staphylococcus saprophyticus]	1528.82	41.21	116	1	9	65	1894732325	165	17.5535	10.1548
	A2	Sequence	# PSMs	# Proteins	# Protein Groups	Protein Group Accessions	Modifications	ΔCn	Area	q-Value	PEP	IonScore	Exp Value	Charge	MH+ [Da]	ΔM [ppm]	RT [min]	# Missed Cleavages
	High	VEGTTPHTITGR	22	40	4	686343727;739683192;896370594;488401872		0	1619995220	0	0.0002005	87.3	2.57899e-08	2	1268.66	1.79511	10.8714	0
	High	SLGSNTPINMVR	8	103	5	488401872;686343727;739683192;896370594;374403048		0	3258560211	0	0.004257	58.63	3.0365e-05	2	1288.67	2.01483	34.5442	0
	High	KDLVVVPR	6	46	3	686343727;896370594;739683192		0	2.24561e+08	0	0.02048	42.86	0.000279508	2	925.584	1.59674	20.0197	1
	High	SLGSNTPINmVR	5	103	5	488401872;686343727;739683192;896370594;374403048	M10(Oxidation)	0	3.11485e+08	0	0.009883	38.49	0.00278911	2	1304.67	2.05154	24.7507	0
	High	ATINGLxNLKNAEDVAK	2	1	1	739683192	X7(E)	0	7.84434e+07	0	0.0137	21.84	0.104742	3	1799.95	2.30692	38.6823	1
	High	DLVVVPR	10	46	3	686343727;896370594;739683192		0	805641544	0.003	0.07733	47.36	7.34615e-05	2	797.49	2.0054	29.4912	0
	High	AQEVPEAIK	2	65	3	686343727;739683192;896370594		0	5.25607e+07	0.003	0.08027	25.82	0.0405818	2	984.538	2.01232	16.9309	0
	High	AQEVPEAIKK	7	65	3	686343727;739683192;896370594		0	2.54056e+08	0.003	0.08581	18.91	0.138811	2	1112.63	1.28757	11.0524	1
	High	VGFGTGK	2	175	4	686343727;739683192;896370594;488401872		0	1.63245e+08	0.006	0.1548	29.95	0.0450659	2	665.362	0.459615	9.21578	0
	Medium	NAEDVAKLR	1	47	5	686343727;896370594;739683192;488401872;374403048		0	2.77363e+07	0.018	0.2432	14.54	0.914057	2	1015.55	-0.774527	13.2202	1
488382136	MULTISPECIES: 30S ribosomal protein S6 [Bacilli]	932.731	88.78	77	7	11	63	2.28903e+09	98	11.684	5.18604
	A2	Sequence	# PSMs	# Proteins	# Protein Groups	Protein Group Accessions	Modifications	ΔCn	Area	q-Value	PEP	IonScore	Exp Value	Charge	MH+ [Da]	ΔM [ppm]	RT [min]	# Missed Cleavages
	High	LAYEINDFKEGFYNIVR	14	11	1	488382136		0	2.35311e+08	0	0.0001964	77.43	1.44574e-07	2	2091.06	3.54749	64.5279	1
	High	SDNNKATDEFQR	1	20	1	488382136		0	4.03486e+07	0	0.00623	58.9	5.86154e-06	2	1424.64	2.70046	10.1249	1
	High	FNGILASEGSEVLEEKDWGK	4	14	1	488382136		0	1.11828e+08	0	0.0002796	52.44	3.84861e-05	3	2208.09	2.48008	55.3854	1
	High	EGFYNIVR	8	16	2	488382136;488410937		0	7.28472e+08	0	0.01962	43.74	0.000207108	2	997.512	1.51779	37.0129	0
	High	TYEIMYIVRPNIEEDAK	7	10	1	488382136		0	132638080	0	0.008059	41.62	0.000554365	2	2084.05	4.90173	54.3155	0
	High	YIVIREDQDK	12	16	1	488382136		0	2644619421	0	0.01189	40.75	0.00129996	2	1278.67	2.08426	17.7375	1
	High	INDDIIR	7	51	2	488382136;488410937		0	3493994268	0.001	0.052	42.67	0.00232524	2	858.469	1.21197	21.3949	0
	High	LAKINDDIIR	1	51	2	488382136;488410937		0	2.4552e+07	0.001	0.03331	32.85	0.00446168	3	1170.68	0.613165	27.4022	1
	High	LAYEINDFK	3	39	2	488382136;973246046		0	2.33927e+08	0.001	0.02624	29.83	0.00665549	2	1112.56	1.98588	38.4051	0
	High	ATDEFQR	4	33	1	488382136		0	3.93692e+08	0.002	0.06776	40.09	0.00128313	2	866.401	0.991856	8.60137	0
	High	TYEIMYIVRPNIEEDAKK	2	10	1	488382136		0	1.00617e+08	0.006	0.1602	6.01	2.16778	4	2212.14	2.23324	48.5076	1
488381188	30S ribosomal protein S16 [Staphylococcus warneri]	1890.6	57.14	89	2	5	62	1.34439e+09	91	10.3586	9.90576
	A2	Sequence	# PSMs	# Proteins	# Protein Groups	Protein Group Accessions	Modifications	ΔCn	Area	q-Value	PEP	IonScore	Exp Value	Charge	MH+ [Da]	ΔM [ppm]	RT [min]	# Missed Cleavages
	High	IIEQIGTYNPAHVNAPEVK	21	5	1	488381188		0	1658080044	0	0.0001047	82.83	2.97081e-08	2	2093.11	1.94723	40.1807	0
	High	DGAKPTDTVHNILSR	27	14	2	488381188;1005922174		0	800152748	0	0.0001727	81.1	7.60722e-08	2	1623.85	3.48076	29.9351	0
	High	WLKDGAKPTDTVHNILSR	3	14	2	488381188;1005922174		0	22362393	0	0.0004992	57.23	2.26135e-05	4	2051.11	1.22586	37.9272	1
	High	IVVADAR	6	60	2	1005922174;488381188		0	1.37288e+09	0.001	0.03646	58.73	5.3788e-05	2	743.442	0.938506	10.5656	0
	High	IDEELALK	5	54	1	488381188		0	1002213999	0.001	0.04603	41.05	0.00240675	2	930.516	1.68122	27.5336	0
488381832	MULTISPECIES: 50S ribosomal protein L7/L12 [Bacilli]	856.742	80.33	149	2	9	59	2.60352e+09	122	12.6707	4.58936
	A2	Sequence	# PSMs	# Proteins	# Protein Groups	Protein Group Accessions	Modifications	ΔCn	Area	q-Value	PEP	IonScore	Exp Value	Charge	MH+ [Da]	ΔM [ppm]	RT [min]	# Missed Cleavages
	High	EATGLGLKDAK	9	62	5	488381832;488440033;739719262;757192734;686317050		0	7.22097e+08	0	0.005312	61.98	2.42138e-05	2	1102.61	1.50078	12.1426	1
	High	DAKELVDGAPK	5	44	4	488381832;488440033;757192734;686317050		0	548883120	0	0.008288	60.7	1.74058e-05	2	1142.61	0.979813	18.196	1
	High	ANQEQIIEAIK	7	38	4	488381832;488440033;739719262;757192734		0	3.88136e+08	0	0.01317	47.2	0.000523049	2	1256.69	2.77283	35.5705	0
	High	EAMPKEDAEK	4	6	1	488381832		0	8.02342e+07	0	0.01371	34.91	0.000677984	2	1147.53	2.15855	6.12028	1
	High	EMSVLELNDLVK	6	91	5	488381832;488440033;739719262;757192734;686317050		0	2.4898e+08	0	0.01165	24.85	0.0723423	2	1389.73	2.15737	60.9698	0
	High	EATGLGLK	9	155	6	488381832;488440033;510803121;739719262;757192734;686317050		0	1.13688e+09	0.001	0.04285	41.11	0.00351218	2	788.452	1.45713	14.9491	0
	High	AIEEEFGVTAAAPVAAAGAAGGGEAAAEKTEFDVELTSAGSSK	1	1	1	488381832		0	2.43639e+08	0.001	0.03358	12.2	0.295254	3	4037.96	2.19024	73.3308	1
	High	ELVDGAPK	17	44	4	488381832;488440033;757192734;686317050		0	5.95159e+09	0.002	0.0666	35.27	0.00307567	2	828.447	0.740714	12.2289	0
	Medium	AVKEATGLGLK	1	63	5	488381832;488440033;739719262;757192734;686317050		0	1.09238e+07	0.013	0.203	16.53	0.502468	2	1086.65	1.32935	16.1624	1
488381132	MULTISPECIES: 30S ribosomal protein S8 [Bacilli]	1096.8	66.67	197	1	7	58	1.82306e+09	132	14.829	9.49561
	A2	Sequence	# PSMs	# Proteins	# Protein Groups	Protein Group Accessions	Modifications	ΔCn	Area	q-Value	PEP	IonScore	Exp Value	Charge	MH+ [Da]	ΔM [ppm]	RT [min]	# Missed Cleavages
	High	NVEYVEDDKQGVIR	9	13	2	488381132;739685621		0	8.83512e+08	0	0.0002944	74.72	4.73889e-07	2	1663.83	2.49422	24.6206	1
	High	TMTDPIADMLTR	16	33	2	488381132;739685621		0	4.39502e+09	0	0.009675	46.29	0.00022439	2	1364.66	2.87968	57.5744	0
	High	TMTDPIADmLTR	6	33	2	488381132;739685621	M9(Oxidation)	0	1.4329e+08	0	0.01707	43.51	0.000258481	2	1380.65	1.84337	39.7712	0
	High	EIAEILKNEGFIK	14	10	2	488381132;739685621		0	1.54277e+08	0	0.01041	42.83	0.000886031	2	1503.84	1.89567	52.5822	1
	High	VLNGLGIALVSTSEGVITDKEAR	2	40	2	488381132;739685621		0	7.44847e+06	0	0.01047	31.99	0.00765218	3	2342.28	-6.82446	70.9172	1
	High	ISKPGLR	3	297	5	488381132;503252108;739685621;1011943005;489153164		0	1.90644e+08	0.001	0.04445	42.15	0.00135012	2	770.489	0.855217	7.30575	0
	High	HDKLELPASNIK	6	13	2	488381132;739685621		0	12296765	0.001	0.04721	35.82	0.00765819	2	1364.76	3.42982	23.6479	1
	High	YGQNNER	2	43	1	488381132		0	1.69696e+07	0.004	0.1312	27.44	0.0109984	2	880.392	0.905081	3.69391	0
488381128	MULTISPECIES: 50S ribosomal protein L15 [Bacilli]	1344.31	31.51	351	6	6	58	3578117059	146	15.6464	10.2866
	A2	Sequence	# PSMs	# Proteins	# Protein Groups	Protein Group Accessions	Modifications	ΔCn	Area	q-Value	PEP	IonScore	Exp Value	Charge	MH+ [Da]	ΔM [ppm]	RT [min]	# Missed Cleavages
	High	FSTSAAEAIDAK	20	4	1	488381128		0	4.95601e+09	0	0.002407	75.28	4.09147e-07	2	1210.6	2.57792	26.7579	0
	High	VRPGFEGGQLPLFR	28	14	1	488381128		0	4.70472e+09	0	0.0003828	53.76	3.05027e-05	3	1572.87	2.20288	48.6413	0
	High	LHELKPAEGSR	4	250	1	488381128		0	165727248	0	0.0167	39.51	0.00275382	3	1236.67	0.533194	6.9387	0
	High	RGFTNINR	4	223	1	488381128		0	1073620119	0.001	0.02785	38.3	0.00760262	2	977.528	-0.0694415	10.5149	1
	Medium	GFTNINR	1	223	1	488381128		0	0	0.021	0.2578	14.61	1.4097	2	821.428	1.45917	14.3631	0
	Medium	GFTNINRK	1	222	1	488381128		0	6.29436e+07	0.031	0.3047	11.8	2.24305	2	949.523	1.26306	8.67918	1
488381124	MULTISPECIES: 30S ribosomal protein S11 [Bacilli]	1522.94	41.86	111	5	6	58	6.26048e+08	129	13.8324	11.019
	A2	Sequence	# PSMs	# Proteins	# Protein Groups	Protein Group Accessions	Modifications	ΔCn	Area	q-Value	PEP	IonScore	Exp Value	Charge	MH+ [Da]	ΔM [ppm]	RT [min]	# Missed Cleavages
	High	ALQSAGLEVTAIR	9	25	1	488381124		0	751452179	0	0.0002838	90.31	1.64341e-08	2	1328.76	1.95346	39.479	0
	High	KSTPFAAQMASETASK	10	24	1	488381124		0	1.40076e+08	0	4.036e-05	79.7	2.58236e-07	2	1654.82	3.47499	25.02	1
	High	STPFAAQMASETASK	12	24	1	488381124		0	7.0214e+08	0	0.0004339	65.73	1.40333e-06	2	1526.72	2.24694	32.7139	0
	High	NIESGVAHIR	11	29	2	488381124;503624027		0	3.81323e+08	0	0.006612	64.74	7.82269e-06	3	1095.59	-0.00136306	19.0501	0
	High	STPFAAQmASETASK	5	24	1	488381124	M8(Oxidation)	0	6.52569e+07	0	0.0009577	55.47	6.52721e-06	2	1542.71	2.03819	19.8729	0
	High	TAMEHGLK	6	13	1	488381124		0	424550219	0.001	0.05218	35.56	0.00220987	2	886.447	1.67019	5.61242	0
	High	TVEVTVK	5	72	1	488381124		0	0	0.003	0.08717	31.49	0.0286669	2	775.456	0.406376	11.2483	0
488382464	MULTISPECIES: 30S ribosomal protein S20 [Bacilli]	1301.99	63.86	19	6	6	57	1.43558e+09	83	9.23497	10.4917
	A2	Sequence	# PSMs	# Proteins	# Protein Groups	Protein Group Accessions	Modifications	ΔCn	Area	q-Value	PEP	IonScore	Exp Value	Charge	MH+ [Da]	ΔM [ppm]	RT [min]	# Missed Cleavages
	High	SAIETNADNKNELVSFAIK	24	1	1	488382464		0	998610780	0	6.149e-07	143.79	1.22633e-13	2	2064.06	1.64011	44.6537	1
	High	VKTTQTAEER	4	3	1	488382464		0	6.14899e+07	0	0.00793	52.64	0.000178325	2	1162.61	2.27335	3.81736	1
	High	AAQSNLIHSNK	11	17	1	488382464		0	7.85015e+08	0	0.00419	52.64	3.04921e-05	2	1182.62	1.75887	6.38154	0
	High	AAQSNLIHSNKADR	10	17	1	488382464		0	2.35923e+08	0	0.0114	44.63	0.00051136	2	1524.79	2.30593	6.56982	1
	High	SQLMSANK	7	1	1	488382464		0	2.52312e+09	0.003	0.09156	29.03	0.0250052	2	878.441	0.670611	7.37496	0
	Medium	VKSQLMSANK	1	1	1	488382464		0	1.95714e+07	0.015	0.2165	4.9	6.66603	3	1105.6	-0.196	7.19157	1
488397088	MULTISPECIES: 50S ribosomal protein L17 [Bacilli]	1328.56	54.1	120	3	6	56	1.16864e+09	122	13.6834	9.68604
	A2	Sequence	# PSMs	# Proteins	# Protein Groups	Protein Group Accessions	Modifications	ΔCn	Area	q-Value	PEP	IonScore	Exp Value	Charge	MH+ [Da]	ΔM [ppm]	RT [min]	# Missed Cleavages
	High	TLQNVEILNEDETTQTALQK	24	2	1	488397088		0	1.00154e+09	0	3.733e-06	88.7	4.65392e-09	2	2288.17	1.6929	46.0578	0
	High	NLATSLIVSER	7	2	1	488397088		0	434270597	0	0.01028	41.64	0.00057581	2	1202.68	2.55119	42.4314	0
	High	LFGEIAER	15	43	4	487747607;488397088;942547204;488401924		0	1971640614	0.001	0.04666	53.11	0.000109458	2	934.501	2.09417	30.4044	0
	High	RGDGAESVIIELV	5	45	4	487747607;488397088;942547204;488401924		0	532752928	0.001	0.02452	49.98	0.000131102	2	1357.73	1.86893	62.8966	1
	High	IETTEAR	1	115	3	487747607;488397088;942547204		0	39847410	0.003	0.07846	36.99	0.0086394	2	819.421	0.21198	5.07816	0
	High	ILKEGPR	4	2	1	488397088		0	154163312	0.008	0.1829	34.93	0.00451519	2	812.5	1.39852	5.40976	1
488381131	MULTISPECIES: 50S ribosomal protein L6 [Bacilli]	872.562	66.29	88	4	10	55	1.19354e+09	178	19.6282	9.45166
	A2	Sequence	# PSMs	# Proteins	# Protein Groups	Protein Group Accessions	Modifications	ΔCn	Area	q-Value	PEP	IonScore	Exp Value	Charge	MH+ [Da]	ΔM [ppm]	RT [min]	# Missed Cleavages
	High	IIDIPSDVTVTFDKNNVTVK	19	1	1	488381131		0	5.34068e+08	0	0.0009123	67.38	3.5648e-07	3	2218.2	2.8558	57.7876	1
	High	ALLNNMVQGVSQGFEK	2	5	1	488381131		0	1.88032e+09	0	0.0008628	64.54	2.74217e-06	2	1734.89	2.33677	59.1923	0
	High	AQMQGNDLVLNVGYSHPVEIK	8	10	2	488381131;488374344		0	6.34624e+08	0	1.418e-05	64.54	6.87301e-06	2	2312.18	2.75243	48.9214	0
	High	IIDIPSDVTVTFDK	2	1	1	488381131		0	5.71886e+07	0	0.001057	58.62	4.69922e-05	2	1562.83	1.83176	58.0616	0
	High	VSGVSKEQVGAIASNIR	4	19	2	488381131;488374344		0	3.8087e+08	0	0.0003812	53.64	8.00151e-05	3	1714.95	2.14998	33.2593	1
	High	EQVGAIASNIR	3	29	3	488381131;488374344;496843419		0	7.58904e+08	0	0.01678	34.22	0.00900693	2	1157.63	1.68341	26.2744	0
	High	SVRPPEPYK	5	64	2	488381131;488374344		0	456254691	0.001	0.03966	28.9	0.0571339	2	1072.58	1.86718	13.1668	0
	High	YQGEYVR	8	79	3	496843419;488381131;488374344		0	9.41398e+08	0.003	0.09922	36.61	0.00212816	2	914.438	1.49226	10.9095	0
	High	QEENTIEVVRPSDSKDDR	3	4	1	488381131		0	6.39464e+07	0.004	0.1183	9.18	0.917939	3	2117.01	1.91368	18.615	1
	Medium	TLELVGVGYR	1	39	3	488381131;488374344;496843419		0	3.15169e+08	0.013	0.2039	17.12	0.217379	2	1106.62	1.80985	41.7447	0
488382284	MULTISPECIES: 50S ribosomal protein L31 type B [Bacilli]	2095.79	61.18	41	2	5	55	1.61209e+09	85	9.78681	8.44092
	A2	Sequence	# PSMs	# Proteins	# Protein Groups	Protein Group Accessions	Modifications	ΔCn	Area	q-Value	PEP	IonScore	Exp Value	Charge	MH+ [Da]	ΔM [ppm]	RT [min]	# Missed Cleavages
	High	TSSETMEWEDGNEYPVIR	20	16	1	488382284		0	1008533391	0	2.205e-06	125.3	4.27925e-13	2	2142.93	1.92889	48.7982	0
	High	LDISSDSHPFYTGR	16	37	2	488382284;488391862		0	1894771122	0	0.0001893	99.96	2.50295e-09	2	1594.76	3.38057	34.9264	0
	High	VIFLDTTTNFK	15	11	1	488382284		0	1932968252	0	0.00181	62.43	6.34341e-06	2	1298.7	2.54783	49.9967	0
	High	QKFAAADGR	2	50	2	488382284;488391862		0	2.75848e+07	0.002	0.0687	28.18	0.0619623	3	963.5	-0.227695	5.5612	1
	High	FAAADGR	2	50	2	488382284;488391862		0	270962812	0.003	0.09318	43.93	0.002476	2	707.348	1.19845	6.12809	0
488440033	MULTISPECIES: 50S ribosomal protein L7/L12 [Staphylococcus]	884.522	72.13	145	1	8	55	2.60352e+09	122	12.5736	4.44971
	A2	Sequence	# PSMs	# Proteins	# Protein Groups	Protein Group Accessions	Modifications	ΔCn	Area	q-Value	PEP	IonScore	Exp Value	Charge	MH+ [Da]	ΔM [ppm]	RT [min]	# Missed Cleavages
	High	AIEEEFGVTAAAPVAAAGAAGGADAAAEQTEFDVELTSAGSSK	1	2	1	488440033		0	1.92829e+08	0	1.568e-06	85.24	1.55598e-08	4	4037.96	11.8488	73.2254	0
	High	EATGLGLKDAK	9	62	5	488381832;488440033;739719262;757192734;686317050		0	7.22097e+08	0	0.005312	61.98	2.42138e-05	2	1102.61	1.50078	12.1426	1
	High	DAKELVDGAPK	5	44	4	488381832;488440033;757192734;686317050		0	548883120	0	0.008288	60.7	1.74058e-05	2	1142.61	0.979813	18.196	1
	High	ANQEQIIEAIK	7	38	4	488381832;488440033;739719262;757192734		0	3.88136e+08	0	0.01317	47.2	0.000523049	2	1256.69	2.77283	35.5705	0
	High	EMSVLELNDLVK	6	91	5	488381832;488440033;739719262;757192734;686317050		0	2.4898e+08	0	0.01165	24.85	0.0723423	2	1389.73	2.15737	60.9698	0
	High	EATGLGLK	9	155	6	488381832;488440033;510803121;739719262;757192734;686317050		0	1.13688e+09	0.001	0.04285	41.11	0.00351218	2	788.452	1.45713	14.9491	0
	High	ELVDGAPK	17	44	4	488381832;488440033;757192734;686317050		0	5.95159e+09	0.002	0.0666	35.27	0.00307567	2	828.447	0.740714	12.2289	0
	Medium	AVKEATGLGLK	1	63	5	488381832;488440033;739719262;757192734;686317050		0	1.09238e+07	0.013	0.203	16.53	0.502468	2	1086.65	1.32935	16.1624	1
757192734	50S ribosomal protein L7/L12 [Staphylococcus gallinarum]	904.461	72.13	144	1	8	55	2.60352e+09	122	12.5557	4.58936
	A2	Sequence	# PSMs	# Proteins	# Protein Groups	Protein Group Accessions	Modifications	ΔCn	Area	q-Value	PEP	IonScore	Exp Value	Charge	MH+ [Da]	ΔM [ppm]	RT [min]	# Missed Cleavages
	High	AIEEEFGVTAAAPVAAAGAAGGADAAAEKTEFDVELTSAGSSK	1	1	1	757192734		0	2.43639e+08	0	1.411e-07	106.16	1.1863e-10	3	4037.95	1.91816	73.2467	1
	High	EATGLGLKDAK	9	62	5	488381832;488440033;739719262;757192734;686317050		0	7.22097e+08	0	0.005312	61.98	2.42138e-05	2	1102.61	1.50078	12.1426	1
	High	DAKELVDGAPK	5	44	4	488381832;488440033;757192734;686317050		0	548883120	0	0.008288	60.7	1.74058e-05	2	1142.61	0.979813	18.196	1
	High	ANQEQIIEAIK	7	38	4	488381832;488440033;739719262;757192734		0	3.88136e+08	0	0.01317	47.2	0.000523049	2	1256.69	2.77283	35.5705	0
	High	EMSVLELNDLVK	6	91	5	488381832;488440033;739719262;757192734;686317050		0	2.4898e+08	0	0.01165	24.85	0.0723423	2	1389.73	2.15737	60.9698	0
	High	EATGLGLK	9	155	6	488381832;488440033;510803121;739719262;757192734;686317050		0	1.13688e+09	0.001	0.04285	41.11	0.00351218	2	788.452	1.45713	14.9491	0
	High	ELVDGAPK	17	44	4	488381832;488440033;757192734;686317050		0	5.95159e+09	0.002	0.0666	35.27	0.00307567	2	828.447	0.740714	12.2289	0
	Medium	AVKEATGLGLK	1	63	5	488381832;488440033;739719262;757192734;686317050		0	1.09238e+07	0.013	0.203	16.53	0.502468	2	1086.65	1.32935	16.1624	1
488396647	MULTISPECIES: 30S ribosomal protein S2 [Bacilli]	735.89	21.37	162	2	5	53	4.45569e+08	262	29.7485	5.68115
	A2	Sequence	# PSMs	# Proteins	# Protein Groups	Protein Group Accessions	Modifications	ΔCn	Area	q-Value	PEP	IonScore	Exp Value	Charge	MH+ [Da]	ΔM [ppm]	RT [min]	# Missed Cleavages
	High	WLGGILTNYK	11	53	2	488396647;499595210		0	5.69643e+08	0	0.005991	48.24	0.000374171	2	1164.64	2.89148	54.6093	0
	High	TMPQALFVVDPR	31	5	1	488396647		0	193102072	0	0.01255	41.72	0.00152429	2	1373.73	2.12951	53.8941	0
	High	AGQFYVNQR	4	43	2	488396647;499595210		0	429860890	0.001	0.0428	26.65	0.0407672	2	1082.54	1.20901	18.1969	0
	High	VLFVGTK	6	178	3	571764456;499595210;488396647		0	3.37204e+08	0.003	0.07925	46.33	0.000309636	2	763.472	0.571057	25.4573	0
	High	ISEIEKMEEDGLFEVLPK	1	90	1	488396647		0	0	0.003	0.09539	12.52	1.24546	3	2106.07	3.09084	69.8445	1
447019320	MULTISPECIES: 50S ribosomal protein L30 [Bacilli]	1305.22	79.66	47	4	7	51	2.48184e+09	59	6.56371	10.1108
	A2	Sequence	# PSMs	# Proteins	# Protein Groups	Protein Group Accessions	Modifications	ΔCn	Area	q-Value	PEP	IonScore	Exp Value	Charge	MH+ [Da]	ΔM [ppm]	RT [min]	# Missed Cleavages
	High	KTNSSVVVEDNPAIR	10	30	1	447019320		0	1.52092e+09	0	2.83e-05	105.69	1.06021e-09	2	1628.86	2.38328	21.2194	1
	High	TNSSVVVEDNPAIR	12	31	1	447019320		0	2.15339e+09	0	0.0005357	84.78	7.28524e-08	2	1500.77	2.50489	27.1542	0
	High	KTVEALGLK	2	39	2	447019320;916127929		0	7.76447e+07	0.001	0.02472	41.78	0.000710205	2	958.595	1.37568	16.6128	1
	High	HLLTVEEK	21	7	1	447019320		0	3771225733	0.001	0.02994	41.21	0.00164233	2	968.543	1.85228	13.6839	0
	High	TVEALGLK	4	39	2	447019320;916127929		0	193374372	0.003	0.09151	40.81	0.00770102	2	830.499	0.558129	23.0344	0
	High	TNSSVVVEDNPAIRGQINK	1	26	1	447019320		0	1.44519e+07	0.003	0.09191	5.81	2.79479	3	2041.07	1.85628	29.1246	1
	Medium	SVIGRPETQR	1	55	2	447019320;916127929		0	3.69955e+08	0.023	0.2718	12.45	0.583074	2	1142.63	1.7372	8.89595	0
488381838	MULTISPECIES: 30S ribosomal protein S7 [Bacilli]	634.412	42.31	215	6	9	48	554600444	156	17.8125	9.87646
	A2	Sequence	# PSMs	# Proteins	# Protein Groups	Protein Group Accessions	Modifications	ΔCn	Area	q-Value	PEP	IonScore	Exp Value	Charge	MH+ [Da]	ΔM [ppm]	RT [min]	# Missed Cleavages
	High	LANEILDAANNTGGAVK	6	37	1	488381838		0	717036265	0	0.001506	68.66	1.76988e-06	2	1670.87	1.98208	39.4501	0
	High	ILYSAFDLVEER	5	1	1	488381838		0	4.58976e+08	0	0.001161	62.27	5.30668e-06	2	1454.76	2.92299	60.0559	0
	High	RDVLPDPIHNSK	15	37	1	488381838		0	1.22752e+08	0	0.01982	43.79	0.000965188	3	1390.75	0.970731	21.6869	1
	High	DVLPDPIHNSK	7	38	1	488381838		0	2.92946e+08	0	0.005522	43.16	0.00142261	3	1234.64	0.611474	27.8802	0
	High	LANEILDAANNTGGAVKK	1	37	1	488381838		0	9.96738e+06	0	0.02225	22.04	0.0793969	2	1798.97	2.85917	33.4852	1
	High	RSTLGLR	2	20	1	488381838		0	7.81414e+07	0.001	0.03098	43.64	0.000789338	2	802.49	0.71714	8.91893	1
	High	VGGSNYQVPVEVRPER	9	208	2	488381838;489219484		0	4.8779e+08	0.001	0.04091	19.03	0.41071	3	1785.93	3.27426	30	0
	High	RVGGSNYQVPVEVRPER	2	208	2	488381838;489219484		0	1.23415e+08	0.002	0.06017	19.46	0.318771	3	1942.03	0.630362	26.0418	1
	Medium	VGGSNYQVPVEVRPERR	1	208	2	488381838;489219484		0	1.23415e+08	0.037	0.332	4.82	9.27851	3	1942.03	1.95036	25.8922	1
488363505	MULTISPECIES: 50S ribosomal protein L2 [Staphylococcus]	524.645	34.66	121	2	7	48	1.69006e+09	277	30.2275	10.8872
	A2	Sequence	# PSMs	# Proteins	# Protein Groups	Protein Group Accessions	Modifications	ΔCn	Area	q-Value	PEP	IonScore	Exp Value	Charge	MH+ [Da]	ΔM [ppm]	RT [min]	# Missed Cleavages
	High	VDSIQYDPNR	9	80	3	488381138;487385029;488363505		0	2.09108e+09	0	0.003817	64.32	7.67393e-06	2	1206.58	1.83555	19.8645	0
	High	GSVmNPNDHPHGGGEGR	4	223	5	488381138;487385029;488363505;651938865;510809450	M4(Oxidation)	0	2.43157e+07	0	0.01378	39.57	0.00126969	3	1733.75	3.2351	4.3365	0
	High	APIGRPSPMSPWGKPTLGK	23	69	2	488381138;488363505		0	1096794341	0	0.006076	28.34	0.0289446	4	1977.08	2.66203	35.0888	0
	High	VGNALPLQDIPVGTVIHNIELKPGKGGQLAR	2	1	1	488363505		0	7.43477e+06	0	0.02205	27.23	0.00188786	5	3204.83	3.0129	65.0394	1
	High	APIGRPSPmSPWGKPTLGK	2	69	2	488381138;488363505	M9(Oxidation)	0	228539583	0	0.004326	16.29	0.332473	4	1993.07	2.00714	30.4358	0
	High	SAGASSQVLGK	3	23	2	488381138;488363505		0	2.18845e+08	0.001	0.05266	28.88	0.0328726	2	1004.54	1.52463	9.5953	0
	High	GSVMNPNDHPHGGGEGR	1	223	5	488381138;487385029;488363505;651938865;510809450		0	297868435	0.001	0.0528	15.46	0.362669	3	1717.75	1.51305	7.37915	0
	High	VGNALPLQDIPVGTVIHNIELKPGK	1	1	1	488363505		0	0	0.004	0.1166	0.93	0.805323	4	2622.5	2.44494	68.7549	0
	Medium	SLLQPLPK	3	58	2	488381138;488363505		0	1882287831	0.013	0.2023	18.24	0.0472401	2	895.562	1.19603	32.7178	0
739685621	30S ribosomal protein S8 [Staphylococcus warneri]	721.851	56.06	180	1	6	48	1.57998e+09	132	14.83	9.33447
	A2	Sequence	# PSMs	# Proteins	# Protein Groups	Protein Group Accessions	Modifications	ΔCn	Area	q-Value	PEP	IonScore	Exp Value	Charge	MH+ [Da]	ΔM [ppm]	RT [min]	# Missed Cleavages
	High	TMTDPIADMLTR	16	33	2	488381132;739685621		0	4.39502e+09	0	0.009675	46.29	0.00022439	2	1364.66	2.87968	57.5744	0
	High	TMTDPIADmLTR	6	33	2	488381132;739685621	M9(Oxidation)	0	1.4329e+08	0	0.01707	43.51	0.000258481	2	1380.65	1.84337	39.7712	0
	High	EIAEILKNEGFIK	14	10	2	488381132;739685621		0	1.54277e+08	0	0.01041	42.83	0.000886031	2	1503.84	1.89567	52.5822	1
	High	VLNGLGIALVSTSEGVITDKEAR	2	40	2	488381132;739685621		0	7.44847e+06	0	0.01047	31.99	0.00765218	3	2342.28	-6.82446	70.9172	1
	High	ISKPGLR	3	297	5	488381132;503252108;739685621;1011943005;489153164		0	1.90644e+08	0.001	0.04445	42.15	0.00135012	2	770.489	0.855217	7.30575	0
	High	HDKLELPASNIK	6	13	2	488381132;739685621		0	12296765	0.001	0.04721	35.82	0.00765819	2	1364.76	3.42982	23.6479	1
	High	YGQNDER	1	17	1	739685621		0	7.63871e+06	0.004	0.1247	22.24	0.016717	2	881.376	1.30685	4.03423	0
872526232	30S ribosomal protein S3 [Staphylococcus aureus]	845.182	47	176	1	11	47	1.75516e+09	217	24.0841	9.86182
	A2	Sequence	# PSMs	# Proteins	# Protein Groups	Protein Group Accessions	Modifications	ΔCn	Area	q-Value	PEP	IonScore	Exp Value	Charge	MH+ [Da]	ΔM [ppm]	RT [min]	# Missed Cleavages
	High	AEQYSEGTVPLHTLR	10	65	2	488381136;872526232		0	867026238	0	0.0001241	77.16	2.06732e-07	2	1700.86	2.29415	30.3779	0
	High	ADIDYAHAEADTTYGK	8	105	2	488381136;872526232		0	8.40409e+08	0	0.0001055	60.54	5.65171e-06	2	1740.78	2.93054	25.9971	0
	High	KDFASLLHEDLK	1	1	1	872526232		0	3.31785e+07	0	0.01283	27.06	0.0550024	3	1415.76	1.74074	41.5002	1
	High	ADIDYAHAEADTTYGKLGVK	1	104	2	488381136;872526232		0	3.05651e+07	0	0.01927	14.06	0.484916	3	2138.04	1.80453	36.4754	1
	High	LGGADIAR	8	227	3	503252100;488381136;872526232		0	6.27969e+08	0.001	0.02579	57.5	3.65436e-05	2	772.432	1.22367	12.5126	0
	High	LNALTDKK	4	34	2	488381136;872526232		0	3558051287	0.001	0.03057	43.72	0.00042462	2	902.532	1.38013	6.38477	1
	High	INIAIHTGKPGMVIGK	7	71	2	488381136;872526232		0	9.00538e+07	0.001	0.04352	20.13	0.112094	4	1648.96	1.11438	34.6553	0
	High	INPIGLR	5	76	2	488381136;872526232		0	6.41907e+08	0.003	0.08059	40.37	0.000518858	2	782.489	1.15411	26.2034	0
	High	DFASLLHEDLK	1	57	2	488381136;872526232		0	3.56983e+06	0.005	0.1491	10.07	1.53506	3	1287.66	0.823162	54.46	0
	Medium	VHINVIEIK	1	59	2	488381136;872526232		0	23384962	0.016	0.2286	35.45	0.00172487	3	1064.65	0.261366	33.0077	0
	Medium	FIDNELK	1	46	2	488381136;872526232		0	142193779	0.047	0.3604	8.33	9.47457	2	878.463	1.86262	22.488	0
488363327	MULTISPECIES: 30S ribosomal protein S13 [Staphylococcus]	961.889	52.07	207	9	9	44	7.87043e+08	121	13.7395	10.4185
	A2	Sequence	# PSMs	# Proteins	# Protein Groups	Protein Group Accessions	Modifications	ΔCn	Area	q-Value	PEP	IonScore	Exp Value	Charge	MH+ [Da]	ΔM [ppm]	RT [min]	# Missed Cleavages
	High	VKDLTDDELGR	11	44	1	488363327		0	9.92436e+08	0	0.002977	67.9	4.24103e-06	2	1260.65	1.56732	19.5667	1
	High	IAGVDIPR	10	195	1	488363327		0	379030405	0	0.008323	66.62	2.83102e-06	2	840.496	2.16749	29.4563	0
	High	LMEISSYR	6	56	1	488363327		0	8.55026e+08	0	0.02198	46.73	0.000298316	2	998.499	1.73648	29.1862	0
	High	IVEEANVSADTR	3	13	1	488363327		0	9.17666e+07	0	0.005682	34.79	0.00305343	2	1303.65	2.20895	19.1386	0
	High	EQNLNIKR	2	26	1	488363327		0	2.34312e+08	0.001	0.05061	41	0.0018905	3	1014.57	-0.0457198	8.38233	1
	High	REQNLNIK	3	26	1	488363327		0	1.73058e+08	0.002	0.05933	57.24	4.49342e-05	2	1014.57	1.17071	7.4023	1
	High	IAGVDIPREK	4	81	1	488363327		0	3.82133e+07	0.003	0.1032	31.43	0.00683477	3	1097.63	1.65043	23.4295	1
	High	EVVDSYKVEGDLR	1	15	1	488363327		0	1.34892e+08	0.003	0.1032	4.34	9.57135	3	1508.76	2.06853	29.2452	1
	Medium	EQNLNIK	4	26	1	488363327		0	5.13667e+08	0.01	0.1977	23.3	0.201126	2	858.469	1.01033	10.735	0
516233996	30S ribosomal protein S1 [Staphylococcus sp. E463]	837.475	24.23	31	1	7	44	666188216	392	43.3151	4.64014
	A2	Sequence	# PSMs	# Proteins	# Protein Groups	Protein Group Accessions	Modifications	ΔCn	Area	q-Value	PEP	IonScore	Exp Value	Charge	MH+ [Da]	ΔM [ppm]	RT [min]	# Missed Cleavages
	High	GQFHENDVIEGTVVR	5	7	2	488396413;516233996		0	3.89037e+07	0	0.002733	69.84	8.30023e-07	2	1699.84	2.07671	32.2892	0
	High	EGDKVTGEVQQVEDK	5	154	2	488396413;516233996		0	3.17767e+08	0	0.0009326	69.47	1.71164e-06	2	1660.81	1.70047	21.1975	1
	High	HIGTPGEVLEPGQQVSVK	14	9	2	488396413;516233996		0	747220008	0	0.0002846	64.36	3.86592e-06	2	1875	2.52659	32.9166	0
	High	GGLVVDVGQR	9	218	5	1006613382;488396413;488389690;973245721;516233996		0	802714616	0	0.01968	51.82	8.68108e-05	2	999.56	2.18103	26.8872	0
	High	IKVEELDPENNR	8	143	5	488396413;516233996;1006613382;488389690;973245721		0	448630024	0	0.01308	44.31	0.000872953	2	1455.75	1.22396	26.214	1
	High	QLETEKSYDYLQEK	2	3	1	516233996		0	86490021	0.001	0.04141	21.47	0.0213856	2	1773.82	-18.3099	35.4442	1
	High	EGDEIEAYVTK	1	9	2	488396413;516233996		0	2.72367e+07	0.003	0.09906	12.68	0.544906	2	1253.59	1.46536	32.2672	0
488374344	MULTISPECIES: 50S ribosomal protein L6 [Staphylococcus]	554.886	44.94	84	1	7	42	7.78309e+08	178	19.5772	9.37842
	A2	Sequence	# PSMs	# Proteins	# Protein Groups	Protein Group Accessions	Modifications	ΔCn	Area	q-Value	PEP	IonScore	Exp Value	Charge	MH+ [Da]	ΔM [ppm]	RT [min]	# Missed Cleavages
	High	AQMQGNDLVLNVGYSHPVEIK	8	10	2	488381131;488374344		0	6.34624e+08	0	1.418e-05	64.54	6.87301e-06	2	2312.18	2.75243	48.9214	0
	High	VSGVSKEQVGAIASNIR	4	19	2	488381131;488374344		0	3.8087e+08	0	0.0003812	53.64	8.00151e-05	3	1714.95	2.14998	33.2593	1
	High	EQVGAIASNIR	3	29	3	488381131;488374344;496843419		0	7.58904e+08	0	0.01678	34.22	0.00900693	2	1157.63	1.68341	26.2744	0
	High	ALLNNmVLGVSQGFEK	13	3	1	488374344	M6(Oxidation)	0	464199574	0.001	0.03228	45.57	0.000715517	2	1735.87	-18.702	53.8953	0
	High	SVRPPEPYK	5	64	2	488381131;488374344		0	456254691	0.001	0.03966	28.9	0.0571339	2	1072.58	1.86718	13.1668	0
	High	YQGEYVR	8	79	3	496843419;488381131;488374344		0	9.41398e+08	0.003	0.09922	36.61	0.00212816	2	914.438	1.49226	10.9095	0
	Medium	TLELVGVGYR	1	39	3	488381131;488374344;496843419		0	3.15169e+08	0.013	0.2039	17.12	0.217379	2	1106.62	1.80985	41.7447	0
488401872	MULTISPECIES: 30S ribosomal protein S5 [Staphylococcus]	1123.45	34.34	204	1	6	41	1.70303e+09	166	17.8056	9.72998
	A2	Sequence	# PSMs	# Proteins	# Protein Groups	Protein Group Accessions	Modifications	ΔCn	Area	q-Value	PEP	IonScore	Exp Value	Charge	MH+ [Da]	ΔM [ppm]	RT [min]	# Missed Cleavages
	High	VEGTTPHTITGR	22	40	4	686343727;739683192;896370594;488401872		0	1619995220	0	0.0002005	87.3	2.57899e-08	2	1268.66	1.79511	10.8714	0
	High	SLGSNTPINMVR	8	103	5	488401872;686343727;739683192;896370594;374403048		0	3258560211	0	0.004257	58.63	3.0365e-05	2	1288.67	2.01483	34.5442	0
	High	SLGSNTPINmVR	5	103	5	488401872;686343727;739683192;896370594;374403048	M10(Oxidation)	0	3.11485e+08	0	0.009883	38.49	0.00278911	2	1304.67	2.05154	24.7507	0
	High	ATINGLQNLK	2	21	5	896370594;488401872;374403048;686343727;739683192		0	2.30524e+08	0.003	0.07478	17.75	0.998049	2	1071.62	2.77024	29.8485	0
	High	VGFGTGK	2	175	4	686343727;739683192;896370594;488401872		0	1.63245e+08	0.006	0.1548	29.95	0.0450659	2	665.362	0.459615	9.21578	0
	Medium	NAEDVAKLR	1	47	5	686343727;896370594;739683192;488401872;374403048		0	2.77363e+07	0.018	0.2432	14.54	0.914057	2	1015.55	-0.774527	13.2202	1
	Medium	KAVEDAK	1	112	1	488401872		0	2.45936e+06	0.047	0.3606	21.68	0.41771	2	760.421	0.854212	3.25777	1
330685063	ribosomal protein L21 [Staphylococcus epidermidis VCU121]	708.065	58.23	70	6	6	40	1.08093e+09	79	8.60853	8.41162
	A2	Sequence	# PSMs	# Proteins	# Protein Groups	Protein Group Accessions	Modifications	ΔCn	Area	q-Value	PEP	IonScore	Exp Value	Charge	MH+ [Da]	ΔM [ppm]	RT [min]	# Missed Cleavages
	High	VGAPTVEGATVTATVNK	7	29	1	330685063		0	209677729	0	1.063e-05	117.27	2.13749e-11	2	1614.87	2.7134	30.5474	0
	High	MFAIIETGGK	12	62	1	330685063		0	1.37261e+09	0	0.005244	53.42	0.000101007	2	1066.56	2.4194	40.1494	0
	High	VLFVGGDSVK	7	51	1	330685063		0	1169363234	0	0.01584	46.7	0.00080815	2	1020.57	1.45004	32.7429	0
	High	KITVFTYK	6	48	1	330685063		0	220998738	0.001	0.0482	48.27	0.000277021	2	999.589	1.23882	25.715	1
	High	ITVFTYK	5	48	1	330685063		0	7.00817e+08	0.003	0.1056	25.61	0.0452029	2	871.494	1.35006	32.7401	0
	High	ITVFTYKR	3	48	1	330685063		0	3.33931e+07	0.003	0.1058	24.08	0.0359574	3	1027.59	0.374586	25.7243	1
IonScore	Exp Value	Charge	MH+ [Da]	ΔM [ppm]	RT [min]	# Missed Cleavages
61.69	5.11619e-06	2	1047.51	1.44432	15.4216	0
38.88	0.00226484	3	1347.7	1.66152	15.3396	1
48.72	0.00016046	2	859.428	1.49737	7.1116	0
40.58	0.0011856	2	987.523	1.30386	4.97721	1
39.78	0.00336628	2	940.559	1.55782	28.2181	0
11.41	2.38875	3	1203.61	0.599273	12.1868	1
34.82	0.0137282	2	733.392	1.18242	6.07707	0
IonScore	Exp Value	Charge	MH+ [Da]	ΔM [ppm]	RT [min]	# Missed Cleavages
47.16	0.000600966	2	1286.66	2.60535	23.8459	1
45.06	0.00126471	2	890.475	1.62116	21.0537	0
20.91	0.0348713	3	2029	7.00808	66.37	0
7.09	5.6285	3	1302.65	1.50003	16.4681	1
6.61	2.54288	3	1158.56	2.14365	29.4582	0
IonScore	Exp Value	Charge	MH+ [Da]	ΔM [ppm]	RT [min]	# Missed Cleavages
64.32	7.67393e-06	2	1206.58	1.83555	19.8645	0
49.58	0.000186711	2	1385.66	1.86044	42.675	0
40.81	0.000655582	2	1369.67	2.80403	50.5959	0
39.57	0.00126969	3	1733.75	3.2351	4.3365	0
15.46	0.362669	3	1717.75	1.51305	7.37915	0
19.56	0.194766	2	1480.78	3.19849	31.6058	0
26.21	0.0499006	2	798.494	-0.0738084	6.43248	0
21.51	0.237323	2	859.476	14.6198	2.99712	1
IonScore	Exp Value	Charge	MH+ [Da]	ΔM [ppm]	RT [min]	# Missed Cleavages
76.31	3.6135e-07	2	1205.56	2.66558	12.799	0
54.92	0.000111449	2	876.506	1.59153	9.83868	1
54.29	8.30434e-05	2	1221.55	1.59704	7.49719	0
48.98	0.000215005	3	2041.98	1.83671	41.5152	1
14.79	0.355127	2	1174.71	1.70516	29.6032	1
32.75	0.00554774	2	1046.61	2.14645	37.5485	0
30.65	0.0222136	2	668.373	0.951982	5.13467	0
24.22	0.0917723	2	720.405	1.06799	12.9443	0
IonScore	Exp Value	Charge	MH+ [Da]	ΔM [ppm]	RT [min]	# Missed Cleavages
91.31	1.41634e-08	2	1548.76	2.20858	35.7399	0
88.08	4.97909e-08	2	1252.66	2.74018	34.9724	0
54.47	0.000107182	2	1243.69	2.02523	47.5472	0
30.95	0.0122939	3	1315.76	1.53002	34.8043	1
30.31	0.00675053	2	1371.79	1.48068	41.5397	1
25.47	0.0376024	2	1564.75	1.14503	28.503	0
43.74	0.00346588	2	731.43	0.883502	9.23756	0
24.76	0.0718519	2	705.43	0.257614	17.3346	0
23.2	0.0533673	2	954.491	1.46132	8.09441	0
12.8	0.750475	2	812.431	1.30305	21.0524	0
IonScore	Exp Value	Charge	MH+ [Da]	ΔM [ppm]	RT [min]	# Missed Cleavages
61.98	2.42138e-05	2	1102.61	1.50078	12.1426	1
47.2	0.000523049	2	1256.69	2.77283	35.5705	0
24.85	0.0723423	2	1389.73	2.15737	60.9698	0
41.11	0.00351218	2	788.452	1.45713	14.9491	0
16.53	0.502468	2	1086.65	1.32935	16.1624	1
20.76	0.0503676	2	2587.27	8.43599	50.8067	0
IonScore	Exp Value	Charge	MH+ [Da]	ΔM [ppm]	RT [min]	# Missed Cleavages
69.96	1.59967e-06	2	1467.77	2.36906	39.1922	0
48.09	0.000146701	2	1109.66	1.76051	35.3898	0
35.83	0.00205055	2	1623.87	1.21106	32.7304	1
26.93	0.0063872	3	1265.76	1.93058	33.3304	1
24.48	0.145076	2	889.464	1.8423	4.87541	0
29.04	0.00997907	2	851.5	1.61389	29.3226	0
IonScore	Exp Value	Charge	MH+ [Da]	ΔM [ppm]	RT [min]	# Missed Cleavages
72.87	1.21358e-07	2	1964.86	5.02938	35.356	1
52.09	0.000218778	2	1162.64	2.36522	55.7023	0
47.02	0.000167825	2	1416.79	3.01715	30.2627	0
38.68	0.00689114	2	842.51	1.13028	5.27456	0
IonScore	Exp Value	Charge	MH+ [Da]	ΔM [ppm]	RT [min]	# Missed Cleavages
65.72	2.65238e-06	3	1308.68	1.55146	25.7619	1
51.91	0.000399063	2	1043.57	3.11875	25.9154	0
42.14	0.000772842	2	1142.64	2.59709	35.0435	0
31.19	0.0371419	2	822.436	0.932146	20.3274	0
4.89	3.85964	3	1270.74	1.34063	27.8069	1
IonScore	Exp Value	Charge	MH+ [Da]	ΔM [ppm]	RT [min]	# Missed Cleavages
72.21	3.06599e-07	2	1595.9	1.78867	57.1781	0
62.96	5.69053e-06	2	1153.63	3.12967	29.2975	0
57.18	1.22512e-05	3	1523.82	2.1085	27.6696	1
48.43	1.43209e-05	2	1922.73	1.84967	10.1048	1
41.77	0.000552177	2	1457.7	2.44663	43.6501	0
IonScore	Exp Value	Charge	MH+ [Da]	ΔM [ppm]	RT [min]	# Missed Cleavages
48.24	0.000374171	2	1164.64	2.89148	54.6093	0
26.65	0.0407672	2	1082.54	1.20901	18.1969	0
18.07	0.0155586	4	4981.23	9.91402	73.0918	1
46.33	0.000309636	2	763.472	0.571057	25.4573	0
IonScore	Exp Value	Charge	MH+ [Da]	ΔM [ppm]	RT [min]	# Missed Cleavages
63.94	1.2513e-06	2	1580.67	-19.7137	23.0882	1
56.34	9.38386e-05	3	1102.62	0.999872	6.38286	1
32.86	0.0015787	3	1063.69	0.881221	20.6052	1
29.55	0.0034939	2	935.594	1.47215	29.2398	0
IonScore	Exp Value	Charge	MH+ [Da]	ΔM [ppm]	RT [min]	# Missed Cleavages
27.77	0.0118647	3	1348.69	0.0228092	15.702	1
21.4	0.0354974	2	2577.24	4.26211	59.2113	0
33.01	0.00920064	2	999.585	1.13943	33.5975	0
31.04	0.00877556	3	1184.7	0.653647	26.0435	1
27.79	0.0357634	2	1192.59	1.662	19.1181	0
21.12	0.31989	2	830.463	1.01484	8.11489	0
25.41	0.187606	2	759.449	2.39767	1.47298	1
IonScore	Exp Value	Charge	MH+ [Da]	ΔM [ppm]	RT [min]	# Missed Cleavages
85.2	4.81682e-08	2	1530.8	1.95431	34.9937	0
25.36	0.0509375	2	1834.89	2.90438	47.1309	0
44.75	0.000857512	2	884.557	0.646764	38.9791	0
23.4	0.135298	2	1546.79	2.93291	24.4294	0
23.85	0.0488336	3	1145.62	0.770323	26.8535	1
IonScore	Exp Value	Charge	MH+ [Da]	ΔM [ppm]	RT [min]	# Missed Cleavages
70.08	4.0448e-06	2	1174.61	2.34554	22.624	1
64.07	1.35934e-05	2	889.475	0.882137	8.53768	0
41.26	0.00166842	2	1126.58	2.1557	16.2724	0
IonScore	Exp Value	Charge	MH+ [Da]	ΔM [ppm]	RT [min]	# Missed Cleavages
72.16	6.3246e-07	2	1501.75	2.49579	30.1585	0
66.63	4.47576e-06	2	1629.85	2.37496	24.6004	1
41.78	0.000710205	2	958.595	1.37568	16.6128	1
40.81	0.00770102	2	830.499	0.558129	23.0344	0
12.45	0.583074	2	1142.63	1.7372	8.89595	0
IonScore	Exp Value	Charge	MH+ [Da]	ΔM [ppm]	RT [min]	# Missed Cleavages
92.3	6.15342e-09	2	1945.98	-16.3844	38.8007	1
53.11	0.000109458	2	934.501	2.09417	30.4044	0
49.98	0.000131102	2	1357.73	1.86893	62.8966	1
36.99	0.0086394	2	819.421	0.21198	5.07816	0
IonScore	Exp Value	Charge	MH+ [Da]	ΔM [ppm]	RT [min]	# Missed Cleavages
61.23	1.88339e-05	2	2153.07	-2.01403	68.4696	0
56.82	2.7244e-05	2	1473.76	2.00392	17.1529	0
48.39	4.63607e-05	4	2028.13	2.85781	41.172	1
44.79	0.00087952	3	1477.74	1.10537	5.18638	0
42.57	0.00154938	2	932.542	1.25856	29.1097	0
42.14	0.000586504	3	1872.03	1.88881	45.2078	0
38.31	0.0033351	3	1088.64	0.91156	23.2422	1
30.34	0.010819	3	1206.68	0.307961	31.2715	1
18.9	0.213205	2	879.458	0.59908	21.5431	0
IonScore	Exp Value	Charge	MH+ [Da]	ΔM [ppm]	RT [min]	# Missed Cleavages
99.96	2.50295e-09	2	1594.76	3.38057	34.9264	0
64.83	4.24219e-06	2	1299.69	2.16159	52.2767	0
41.15	0.00181865	2	1377.65	2.44244	36.8037	0
28.18	0.0619623	3	963.5	-0.227695	5.5612	1
43.93	0.002476	2	707.348	1.19845	6.12809	0
IonScore	Exp Value	Charge	MH+ [Da]	ΔM [ppm]	RT [min]	# Missed Cleavages
60.74	2.61434e-06	2	1488.7	2.20131	7.56617	1
51.83	5.70846e-05	2	1390.7	2.22553	26.3484	0
50	0.000152	2	1507.83	2.03735	16.5878	1
32.99	0.0080626	2	1367.72	1.88088	22.9786	1
27.67	0.0346278	2	838.468	1.20673	19.2707	0
IonScore	Exp Value	Charge	MH+ [Da]	ΔM [ppm]	RT [min]	# Missed Cleavages
88.8	1.30507e-08	2	1603.82	1.83237	25.957	0
53.11	0.000109458	2	934.501	2.09417	30.4044	0
49.98	0.000131102	2	1357.73	1.86893	62.8966	1
IonScore	Exp Value	Charge	MH+ [Da]	ΔM [ppm]	RT [min]	# Missed Cleavages
78.62	1.79999e-07	2	1578.88	2.09784	26.8662	0
58.63	3.0365e-05	2	1288.67	2.01483	34.5442	0
38.49	0.00278911	2	1304.67	2.05154	24.7507	0
17.75	0.998049	2	1071.62	2.77024	29.8485	0
14.54	0.914057	2	1015.55	-0.774527	13.2202	1
IonScore	Exp Value	Charge	MH+ [Da]	ΔM [ppm]	RT [min]	# Missed Cleavages
89.76	1.15722e-08	2	2053.06	2.25569	59.4093	1
35.24	0.00523646	2	828.401	0.86918	14.0543	0
IonScore	Exp Value	Charge	MH+ [Da]	ΔM [ppm]	RT [min]	# Missed Cleavages
24.35	0.0126712	3	2288.17	-2.58502	46.3828	1
53.11	0.000109458	2	934.501	2.09417	30.4044	0
49.98	0.000131102	2	1357.73	1.86893	62.8966	1
36.99	0.0086394	2	819.421	0.21198	5.07816	0
IonScore	Exp Value	Charge	MH+ [Da]	ΔM [ppm]	RT [min]	# Missed Cleavages
43.74	0.000207108	2	997.512	1.51779	37.0129	0
25.47	0.0185884	3	2092.04	2.57127	62.1535	1
42.67	0.00232524	2	858.469	1.21197	21.3949	0
32.85	0.00446168	3	1170.68	0.613165	27.4022	1
IonScore	Exp Value	Charge	MH+ [Da]	ΔM [ppm]	RT [min]	# Missed Cleavages
43.93	7.68694e-05	4	2621.52	-10.8258	66.0404	1
39.57	0.00126969	3	1733.75	3.2351	4.3365	0
15.46	0.362669	3	1717.75	1.51305	7.37915	0
IonScore	Exp Value	Charge	MH+ [Da]	ΔM [ppm]	RT [min]	# Missed Cleavages
76.31	3.6135e-07	2	1205.56	2.66558	12.799	0
54.92	0.000111449	2	876.506	1.59153	9.83868	1
54.29	8.30434e-05	2	1221.55	1.59704	7.49719	0
30.65	0.0222136	2	668.373	0.951982	5.13467	0
2.08	3.06623	3	2718.33	2.51748	73.6822	1
24.22	0.0917723	2	720.405	1.06799	12.9443	0
IonScore	Exp Value	Charge	MH+ [Da]	ΔM [ppm]	RT [min]	# Missed Cleavages
58.66	2.17831e-05	2	1569.71	2.68314	45.7234	0
58.28	3.64797e-05	2	1187.59	2.31045	29.1932	0
51.82	8.68108e-05	2	999.56	2.18103	26.8872	0
22.85	0.139298	2	845.437	0.970016	4.06262	0
IonScore	Exp Value	Charge	MH+ [Da]	ΔM [ppm]	RT [min]	# Missed Cleavages
80.89	1.20169e-07	2	1140.56	1.79043	19.8659	0
28.34	0.014802	3	1714.88	1.67186	50.1447	0
14.26	0.476216	3	1473.75	1.71701	32.2819	0
IonScore	Exp Value	Charge	MH+ [Da]	ΔM [ppm]	RT [min]	# Missed Cleavages
72.24	4.65688e-07	2	1734.89	-18.2868	59.3094	1
36.61	0.00212816	2	914.438	1.49226	10.9095	0
17.12	0.217379	2	1106.62	1.80985	41.7447	0
IonScore	Exp Value	Charge	MH+ [Da]	ΔM [ppm]	RT [min]	# Missed Cleavages
58.66	2.17831e-05	2	1569.71	2.68314	45.7234	0
58.28	3.64797e-05	2	1187.59	2.31045	29.1932	0
51.82	8.68108e-05	2	999.56	2.18103	26.8872	0
21.88	0.0982681	2	1660.81	-13.3018	21.3499	1
IonScore	Exp Value	Charge	MH+ [Da]	ΔM [ppm]	RT [min]	# Missed Cleavages
77.75	2.99667e-07	3	1187.68	1.92608	4.28332	1
66.82	5.69837e-06	2	958.533	1.45672	4.23747	0
42.88	0.000917107	2	1191.59	1.24726	5.16019	1
10.55	2.42729	4	1681.85	1.84657	34.7857	1
26.51	0.124522	2	717.415	1.53114	6.85901	0
27.36	0.0159779	2	1390.7	2.20396	41.6392	1
30.15	0.0241996	2	845.51	0.650322	4.46504	1
27.1	0.0254455	2	701.395	1.36276	5.49054	0
IonScore	Exp Value	Charge	MH+ [Da]	ΔM [ppm]	RT [min]	# Missed Cleavages
48.86	8.38609e-05	3	903.546	1.35872	14.2269	1
16.88	0.169221	3	1457.75	2.23342	38.7668	1
25.46	0.015929	2	747.444	1.02763	19.4551	0
IonScore	Exp Value	Charge	MH+ [Da]	ΔM [ppm]	RT [min]	# Missed Cleavages
63.26	7.43499e-06	2	1193.62	2.24446	47.2451	0
53.7	0.000164446	2	917.495	1.58757	18.3148	0
31.22	0.0142712	2	1321.72	4.42874	40.4776	1
24.39	0.0656867	2	1135.59	1.92853	15.4073	1
4.71	2.21432	3	1558.91	3.20613	73.2566	1
IonScore	Exp Value	Charge	MH+ [Da]	ΔM [ppm]	RT [min]	# Missed Cleavages
41.42	0.00157201	2	1135.59	1.62461	27.6859	0
14.73	0.057207	2	879.53	0.672866	12.1882	1
IonScore	Exp Value	Charge	MH+ [Da]	ΔM [ppm]	RT [min]	# Missed Cleavages
58.66	2.17831e-05	2	1569.71	2.68314	45.7234	0
51.82	8.68108e-05	2	999.56	2.18103	26.8872	0
36.72	0.00627801	2	1144.59	1.61631	16.951	0
20.7	0.146821	2	1244.65	0.840575	7.19093	1
IonScore	Exp Value	Charge	MH+ [Da]	ΔM [ppm]	RT [min]	# Missed Cleavages
32.86	0.0015787	3	1063.69	0.881221	20.6052	1
29.55	0.0034939	2	935.594	1.47215	29.2398	0
1.83	1.11545	3	2209	-10.0534	36.8485	1
IonScore	Exp Value	Charge	MH+ [Da]	ΔM [ppm]	RT [min]	# Missed Cleavages
37.69	0.00331921	3	1330.75	1.02075	31.4729	1
24.86	0.00783811	2	726.427	1.04475	14.4389	0
IonScore	Exp Value	Charge	MH+ [Da]	ΔM [ppm]	RT [min]	# Missed Cleavages
39.57	0.00126969	3	1733.75	3.2351	4.3365	0
15.46	0.362669	3	1717.75	1.51305	7.37915	0
15.54	0.0278593	4	2622.5	2.53803	68.6023	0
30.36	0.0525116	2	830.51	0.0442475	10.0898	1
IonScore	Exp Value	Charge	MH+ [Da]	ΔM [ppm]	RT [min]	# Missed Cleavages
38.64	0.00282436	3	1472.77	1.35279	31.4719	0
28.34	0.014802	3	1714.88	1.67186	50.1447	0
IonScore	Exp Value	Charge	MH+ [Da]	ΔM [ppm]	RT [min]	# Missed Cleavages
19.03	0.41071	3	1785.93	3.27426	30	0
19.46	0.318771	3	1942.03	0.630362	26.0418	1
8.34	0.512942	4	2834.38	-5.70399	55.2363	1
4.82	9.27851	3	1942.03	1.95036	25.8922	1
IonScore	Exp Value	Charge	MH+ [Da]	ΔM [ppm]	RT [min]	# Missed Cleavages
64.74	7.82269e-06	3	1095.59	-0.00136306	19.0501	0
28.38	0.0586653	2	775.456	0.0128326	11.5565	0
IonScore	Exp Value	Charge	MH+ [Da]	ΔM [ppm]	RT [min]	# Missed Cleavages
41.26	0.00166842	2	1126.58	2.1557	16.2724	0
23.32	0.162257	3	1174.61	0.827189	22.4653	1
IonScore	Exp Value	Charge	MH+ [Da]	ΔM [ppm]	RT [min]	# Missed Cleavages
41.11	0.00351218	2	788.452	1.45713	14.9491	0
24.47	0.0341196	2	1326.77	2.70863	72.6651	0
32.99	0.0033657	2	1023.59	3.7266	17.9536	0
IonScore	Exp Value	Charge	MH+ [Da]	ΔM [ppm]	RT [min]	# Missed Cleavages
60.41	1.20109e-05	2	1376.67	2.2515	24.6483	1
29.83	0.00665549	2	1112.56	1.98588	38.4051	0
12.69	0.201851	2	1666.73	0.80142	12.5477	0
IonScore	Exp Value	Charge	MH+ [Da]	ΔM [ppm]	RT [min]	# Missed Cleavages
44.3	0.00219949	2	903.489	-0.183609	11.0157	0
34.06	0.00751915	2	1123.58	2.27713	31.8331	0
37.2	0.00916527	2	773.478	1.68543	14.0982	0
IonScore	Exp Value	Charge	MH+ [Da]	ΔM [ppm]	RT [min]	# Missed Cleavages
54.09	7.09694e-05	2	1041.61	2.89993	29.7793	0
39.33	0.00182606	2	991.483	1.47488	18.6323	0
IonScore	Exp Value	Charge	MH+ [Da]	ΔM [ppm]	RT [min]	# Missed Cleavages
67.39	1.99717e-06	3	2053.06	2.30616	59.4618	1
35.24	0.00523646	2	828.401	0.86918	14.0543	0
IonScore	Exp Value	Charge	MH+ [Da]	ΔM [ppm]	RT [min]	# Missed Cleavages
29.31	0.0291291	2	970.569	0.6077	4.97912	1
20.34	0.120211	2	842.474	1.49619	7.64167	0
32.39	0.0104971	2	905.452	1.21781	5.68644	0
34.21	0.0275383	2	645.368	0.685549	4.36437	0
IonScore	Exp Value	Charge	MH+ [Da]	ΔM [ppm]	RT [min]	# Missed Cleavages
27.77	0.0118647	3	1348.69	0.0228092	15.702	1
14.7	0.110124	2	2234.04	2.12876	43.1121	0
27.79	0.0357634	2	1192.59	1.662	19.1181	0
25.41	0.187606	2	759.449	2.39767	1.47298	1
IonScore	Exp Value	Charge	MH+ [Da]	ΔM [ppm]	RT [min]	# Missed Cleavages
23.81	0.0573957	2	1679.86	2.44066	20.5037	1
46.33	0.000309636	2	763.472	0.571057	25.4573	0
19.7	0.211625	2	1042.51	-1.38975	6.29143	0
13.88	0.671187	2	1205.62	1.36086	61.6904	0
IonScore	Exp Value	Charge	MH+ [Da]	ΔM [ppm]	RT [min]	# Missed Cleavages
34.41	0.00141275	2	1183.74	2.01263	24.6493	1
35.15	0.00643061	2	1055.65	1.44673	33.5718	0
25.48	0.0532302	2	1164.6	2.37156	7.73323	1
35.04	0.00861654	2	743.43	0.540844	5.27553	0
IonScore	Exp Value	Charge	MH+ [Da]	ΔM [ppm]	RT [min]	# Missed Cleavages
32.99	0.0080626	2	1367.72	1.88088	22.9786	1
27.67	0.0346278	2	838.468	1.20673	19.2707	0
4.18	4.23958	2	1947.99	2.79156	46.2733	1
IonScore	Exp Value	Charge	MH+ [Da]	ΔM [ppm]	RT [min]	# Missed Cleavages
11.07	0.382998	3	3466.7	-0.894498	73.2053	0
IonScore	Exp Value	Charge	MH+ [Da]	ΔM [ppm]	RT [min]	# Missed Cleavages
34.71	0.00289045	2	869.546	0.406765	8.6409	0
28.99	0.0385488	2	845.5	0.664883	10.3002	1
IonScore	Exp Value	Charge	MH+ [Da]	ΔM [ppm]	RT [min]	# Missed Cleavages
44.79	0.00087952	3	1477.74	1.10537	5.18638	0
42.57	0.00154938	2	932.542	1.25856	29.1097	0
38.31	0.0033351	3	1088.64	0.91156	23.2422	1
9.41	1.24288	3	1693.86	1.98594	41.5895	0
IonScore	Exp Value	Charge	MH+ [Da]	ΔM [ppm]	RT [min]	# Missed Cleavages
29.07	0.0182722	2	1032.52	2.66373	29.7913	0
20.86	0.0717808	3	1255.72	-0.74576	13.4986	0
IonScore	Exp Value	Charge	MH+ [Da]	ΔM [ppm]	RT [min]	# Missed Cleavages
45.06	0.00126471	2	890.475	1.62116	21.0537	0
3.66	3.85321	3	1680.82	1.59005	40.4948	0
IonScore	Exp Value	Charge	MH+ [Da]	ΔM [ppm]	RT [min]	# Missed Cleavages
57.5	3.65436e-05	2	772.432	1.22367	12.5126	0
14.03	0.990393	3	989.546	-9.98289	19.0237	1
IonScore	Exp Value	Charge	MH+ [Da]	ΔM [ppm]	RT [min]	# Missed Cleavages
38.53	0.00681066	2	756.408	1.06735	15.961	0
13.6	0.554375	2	1867.8	0.0599855	36.2723	0
IonScore	Exp Value	Charge	MH+ [Da]	ΔM [ppm]	RT [min]	# Missed Cleavages
38.53	0.00681066	2	756.408	1.06735	15.961	0
11.13	2.20864	3	1735.89	-4.28898	44.6376	1
IonScore	Exp Value	Charge	MH+ [Da]	ΔM [ppm]	RT [min]	# Missed Cleavages
38.53	0.00681066	2	756.408	1.06735	15.961	0
17.23	0.0633935	2	1830.81	-9.70053	28.8105	1
IonScore	Exp Value	Charge	MH+ [Da]	ΔM [ppm]	RT [min]	# Missed Cleavages
57.95	1.39482e-05	3	1438.82	2.07282	45.7577	0
IonScore	Exp Value	Charge	MH+ [Da]	ΔM [ppm]	RT [min]	# Missed Cleavages
45.06	0.00126471	2	890.475	1.62116	21.0537	0
2.93	12.9625	3	1708.86	7.42505	52.2712	0
IonScore	Exp Value	Charge	MH+ [Da]	ΔM [ppm]	RT [min]	# Missed Cleavages
38.53	0.00681066	2	756.408	1.06735	15.961	0
2.28	4.61418	4	2103.12	-2.5895	48.1753	1
IonScore	Exp Value	Charge	MH+ [Da]	ΔM [ppm]	RT [min]	# Missed Cleavages
38.53	0.00681066	2	756.408	1.06735	15.961	0
7.08	1.17531	3	2075.06	-5.45234	38.1525	1
IonScore	Exp Value	Charge	MH+ [Da]	ΔM [ppm]	RT [min]	# Missed Cleavages
75.65	4.69666e-07	2	1074.62	1.70647	39.7695	0
21.25	0.194972	3	1508.76	15.6486	49.4343	0
IonScore	Exp Value	Charge	MH+ [Da]	ΔM [ppm]	RT [min]	# Missed Cleavages
52.09	0.000218778	2	1162.64	2.36522	55.7023	0
25.55	0.00445779	3	1963.88	5.74557	35.6601	1
38.68	0.00689114	2	842.51	1.13028	5.27456	0
IonScore	Exp Value	Charge	MH+ [Da]	ΔM [ppm]	RT [min]	# Missed Cleavages
25.84	0.0255403	2	928.537	1.15215	28.0063	0
IonScore	Exp Value	Charge	MH+ [Da]	ΔM [ppm]	RT [min]	# Missed Cleavages
51.35	0.000125679	2	1405.71	3.29616	42.7494	0
41.04	0.000672924	3	1222.64	1.89045	30.0486	1
IonScore	Exp Value	Charge	MH+ [Da]	ΔM [ppm]	RT [min]	# Missed Cleavages
53.69	0.000107318	2	988.543	1.031	6.25589	1
42.15	0.00135012	2	770.489	0.855217	7.30575	0
39.02	0.00145991	2	1493.7	-7.96682	59.8926	0
IonScore	Exp Value	Charge	MH+ [Da]	ΔM [ppm]	RT [min]	# Missed Cleavages
44.3	0.00219949	2	903.489	-0.183609	11.0157	0
34.06	0.00751915	2	1123.58	2.27713	31.8331	0
38.41	0.00158633	2	803.488	0.633821	19.7026	0
IonScore	Exp Value	Charge	MH+ [Da]	ΔM [ppm]	RT [min]	# Missed Cleavages
22.72	0.103973	2	851.463	1.33081	18.4049	0
8.58	2.1356	2	1834.89	-19.0568	48.3244	1
IonScore	Exp Value	Charge	MH+ [Da]	ΔM [ppm]	RT [min]	# Missed Cleavages
58.73	5.3788e-05	2	743.442	0.938506	10.5656	0
0.73	13.9048	2	1295.63	-1.81237	35.0795	0
IonScore	Exp Value	Charge	MH+ [Da]	ΔM [ppm]	RT [min]	# Missed Cleavages
32.33	0.0180993	3	1895.93	2.89221	63.8975	1
53.04	3.352e-05	2	882.578	1.215	44.3515	0
25.13	0.0133502	3	2365.33	2.39274	72.2635	0
17.55	0.266325	2	813.43	0.448513	49.8032	0
IonScore	Exp Value	Charge	MH+ [Da]	ΔM [ppm]	RT [min]	# Missed Cleavages
25.41	0.187606	2	759.449	2.39767	1.47298	1
4.01	0.45677	3	3352.55	-3.23711	51.0662	0
IonScore	Exp Value	Charge	MH+ [Da]	ΔM [ppm]	RT [min]	# Missed Cleavages
14.91	1.21069	2	1592.86	18.0843	44.6281	0
IonScore	Exp Value	Charge	MH+ [Da]	ΔM [ppm]	RT [min]	# Missed Cleavages
30.36	0.0525116	2	830.51	0.0442475	10.0898	1
26.21	0.0499006	2	798.494	-0.0738084	6.43248	0
4.19	5.92557	3	2070.99	-3.05798	30.3163	1
IonScore	Exp Value	Charge	MH+ [Da]	ΔM [ppm]	RT [min]	# Missed Cleavages
42.15	0.00135012	2	770.489	0.855217	7.30575	0
39.02	0.00145991	2	1493.7	-7.96682	59.8926	0
13.58	2.85703	3	943.557	0.0342069	13.148	1
IonScore	Exp Value	Charge	MH+ [Da]	ΔM [ppm]	RT [min]	# Missed Cleavages
32.21	0.00405792	2	1166.67	2.44453	41.3333	0
IonScore	Exp Value	Charge	MH+ [Da]	ΔM [ppm]	RT [min]	# Missed Cleavages
32.47	0.0112965	2	763.447	1.62809	19.2946	0
IonScore	Exp Value	Charge	MH+ [Da]	ΔM [ppm]	RT [min]	# Missed Cleavages
42.15	0.00135012	2	770.489	0.855217	7.30575	0
3.35	1.50274	3	2343.28	-13.0528	66.9657	1
IonScore	Exp Value	Charge	MH+ [Da]	ΔM [ppm]	RT [min]	# Missed Cleavages
26.21	0.0499006	2	798.494	-0.0738084	6.43248	0
20.46	0.00897367	2	773.515	1.76032	39.6412	0
IonScore	Exp Value	Charge	MH+ [Da]	ΔM [ppm]	RT [min]	# Missed Cleavages
13.82	0.531141	3	1557.8	-4.7928	65.9317	0
IonScore	Exp Value	Charge	MH+ [Da]	ΔM [ppm]	RT [min]	# Missed Cleavages
11.27	1.30255	3	973.568	-3.38624	10.1152	0
IonScore	Exp Value	Charge	MH+ [Da]	ΔM [ppm]	RT [min]	# Missed Cleavages
30.24	0.00823226	2	802.504	1.09244	21.2693	0
IonScore	Exp Value	Charge	MH+ [Da]	ΔM [ppm]	RT [min]	# Missed Cleavages
33.18	0.00781364	3	1367.72	1.55867	22.9775	1
27.67	0.0346278	2	838.468	1.20673	19.2707	0
IonScore	Exp Value	Charge	MH+ [Da]	ΔM [ppm]	RT [min]	# Missed Cleavages
1.56	3.5959	3	2209.07	-1.44472	58.288	1
IonScore	Exp Value	Charge	MH+ [Da]	ΔM [ppm]	RT [min]	# Missed Cleavages
25.48	0.0532302	2	1164.6	2.37156	7.73323	1
35.04	0.00861654	2	743.43	0.540844	5.27553	0
32.81	0.00201586	2	1183.74	2.42511	24.7718	1
IonScore	Exp Value	Charge	MH+ [Da]	ΔM [ppm]	RT [min]	# Missed Cleavages
33.28	0.0162818	2	699.477	0.239842	28.2884	0
IonScore	Exp Value	Charge	MH+ [Da]	ΔM [ppm]	RT [min]	# Missed Cleavages
4.67	3.90666	3	1628.92	-10.1337	36.4713	1
IonScore	Exp Value	Charge	MH+ [Da]	ΔM [ppm]	RT [min]	# Missed Cleavages
25.7	0.00888206	2	1569.9	0.781776	65.4845	0
8.7	4.10085	3	915.552	0.730264	13.8142	0
IonScore	Exp Value	Charge	MH+ [Da]	ΔM [ppm]	RT [min]	# Missed Cleavages
22.72	0.0366177	2	1538.83	2.73582	15.1036	1
IonScore	Exp Value	Charge	MH+ [Da]	ΔM [ppm]	RT [min]	# Missed Cleavages
31.14	0.00711446	2	879.425	0.795919	8.69093	0
IonScore	Exp Value	Charge	MH+ [Da]	ΔM [ppm]	RT [min]	# Missed Cleavages
24.5	0.118685	2	916.515	-2.14935	55.4602	0
IonScore	Exp Value	Charge	MH+ [Da]	ΔM [ppm]	RT [min]	# Missed Cleavages
5.43	3.40837	3	1620.86	8.39546	44.8418	0
IonScore	Exp Value	Charge	MH+ [Da]	ΔM [ppm]	RT [min]	# Missed Cleavages
34.44	0.00336366	2	977.58	13.2737	49.348	0
IonScore	Exp Value	Charge	MH+ [Da]	ΔM [ppm]	RT [min]	# Missed Cleavages
30.36	0.0525116	2	830.51	0.0442475	10.0898	1
1.45	2.25585	4	2568.47	13.7137	9.07009	0
IonScore	Exp Value	Charge	MH+ [Da]	ΔM [ppm]	RT [min]	# Missed Cleavages
12.21	0.970896	2	880.442	0.885686	8.54568	0
IonScore	Exp Value	Charge	MH+ [Da]	ΔM [ppm]	RT [min]	# Missed Cleavages
18.1	0.0898314	3	1182.62	0.715307	6.64989	0
IonScore	Exp Value	Charge	MH+ [Da]	ΔM [ppm]	RT [min]	# Missed Cleavages
7.17	2.06257	2	1430.73	-5.03617	43.5618	1
IonScore	Exp Value	Charge	MH+ [Da]	ΔM [ppm]	RT [min]	# Missed Cleavages
51.93	0.0001058	2	2128.13	-0.0496833	63.5686	0
IonScore	Exp Value	Charge	MH+ [Da]	ΔM [ppm]	RT [min]	# Missed Cleavages
7.84	4.8509	2	1071.58	2.79919	57.9552	0
16.94	0.779874	2	917.497	3.19504	15.0095	0
IonScore	Exp Value	Charge	MH+ [Da]	ΔM [ppm]	RT [min]	# Missed Cleavages
22.32	0.012895	2	1250.56	-0.816036	23.9675	0
IonScore	Exp Value	Charge	MH+ [Da]	ΔM [ppm]	RT [min]	# Missed Cleavages
30.07	0.0297663	2	922.48	1.49433	36.2918	0
IonScore	Exp Value	Charge	MH+ [Da]	ΔM [ppm]	RT [min]	# Missed Cleavages
3.56	1.56397	4	2691.27	5.01673	50.5157	0
IonScore	Exp Value	Charge	MH+ [Da]	ΔM [ppm]	RT [min]	# Missed Cleavages
30.5	0.0182261	3	1142.61	-0.0468871	18.0934	1
IonScore	Exp Value	Charge	MH+ [Da]	ΔM [ppm]	RT [min]	# Missed Cleavages
25.12	0.0719807	2	843.463	1.65944	34.42	0
5.92	0.396581	2	2208	-12.5371	36.774	1
IonScore	Exp Value	Charge	MH+ [Da]	ΔM [ppm]	RT [min]	# Missed Cleavages
15.23	0.586336	2	985.606	1.49764	12.9864	0
IonScore	Exp Value	Charge	MH+ [Da]	ΔM [ppm]	RT [min]	# Missed Cleavages
4.12	2.73017	2	2076.04	2.84404	61.7699	1
IonScore	Exp Value	Charge	MH+ [Da]	ΔM [ppm]	RT [min]	# Missed Cleavages
9.96	1.10009	3	1509.81	-2.38273	27.6258	0
IonScore	Exp Value	Charge	MH+ [Da]	ΔM [ppm]	RT [min]	# Missed Cleavages
3.43	3.49535	2	969.538	1.45127	31.4118	0
IonScore	Exp Value	Charge	MH+ [Da]	ΔM [ppm]	RT [min]	# Missed Cleavages
53.46	0.000125102	2	1253.64	2.63172	42.2254	0
IonScore	Exp Value	Charge	MH+ [Da]	ΔM [ppm]	RT [min]	# Missed Cleavages
11.95	0.935056	2	1887.02	1.98141	53.4978	1
IonScore	Exp Value	Charge	MH+ [Da]	ΔM [ppm]	RT [min]	# Missed Cleavages
3.23	2.35291	2	1753.99	-0.466944	37.3167	0
IonScore	Exp Value	Charge	MH+ [Da]	ΔM [ppm]	RT [min]	# Missed Cleavages
7.17	4.13473	3	1314.75	2.25856	40.0861	0
IonScore	Exp Value	Charge	MH+ [Da]	ΔM [ppm]	RT [min]	# Missed Cleavages
16.86	0.0710917	2	2363.09	-11.8856	44.0563	0
IonScore	Exp Value	Charge	MH+ [Da]	ΔM [ppm]	RT [min]	# Missed Cleavages
13.63	0.899535	2	729.451	0.232905	13.3498	0
IonScore	Exp Value	Charge	MH+ [Da]	ΔM [ppm]	RT [min]	# Missed Cleavages
31.03	0.0406263	2	775.432	1.6703	11.5354	0
IonScore	Exp Value	Charge	MH+ [Da]	ΔM [ppm]	RT [min]	# Missed Cleavages
5.29	2.61784	3	1094.58	-0.122245	22.0996	0
IonScore	Exp Value	Charge	MH+ [Da]	ΔM [ppm]	RT [min]	# Missed Cleavages
21.85	0.116257	2	906.48	0.8337	3.62326	1
IonScore	Exp Value	Charge	MH+ [Da]	ΔM [ppm]	RT [min]	# Missed Cleavages
0.79	5.54398	2	1878.93	2.80551	45.0793	0
IonScore	Exp Value	Charge	MH+ [Da]	ΔM [ppm]	RT [min]	# Missed Cleavages
2.76	0.529663	3	1889.09	8.26728	48.1459	1
IonScore	Exp Value	Charge	MH+ [Da]	ΔM [ppm]	RT [min]	# Missed Cleavages
21.41	0.115643	2	1228.69	2.26998	39.291	0
IonScore	Exp Value	Charge	MH+ [Da]	ΔM [ppm]	RT [min]	# Missed Cleavages
0.07	8.36409	2	1231.66	5.41724	50.3665	0
IonScore	Exp Value	Charge	MH+ [Da]	ΔM [ppm]	RT [min]	# Missed Cleavages
13.39	0.144315	2	784.509	5.8651	20.8015	1
IonScore	Exp Value	Charge	MH+ [Da]	ΔM [ppm]	RT [min]	# Missed Cleavages
22.35	0.261364	2	958.541	1.95073	37.4527	0
IonScore	Exp Value	Charge	MH+ [Da]	ΔM [ppm]	RT [min]	# Missed Cleavages
14.67	0.842746	2	772.493	0.741018	25.6931	1
IonScore	Exp Value	Charge	MH+ [Da]	ΔM [ppm]	RT [min]	# Missed Cleavages
13.76	0.549048	2	1161.62	-16.5266	37.9243	1
IonScore	Exp Value	Charge	MH+ [Da]	ΔM [ppm]	RT [min]	# Missed Cleavages
12.03	0.657945	2	1731.9	14.0336	35.983	0
IonScore	Exp Value	Charge	MH+ [Da]	ΔM [ppm]	RT [min]	# Missed Cleavages
6.08	9.09969	3	1076.56	-15.8372	24.9263	1
IonScore	Exp Value	Charge	MH+ [Da]	ΔM [ppm]	RT [min]	# Missed Cleavages
1.32	2.61956	3	3698.9	10.3725	70.0033	1
IonScore	Exp Value	Charge	MH+ [Da]	ΔM [ppm]	RT [min]	# Missed Cleavages
2.2	3.25382	3	2791.41	9.858	73.5706	1
IonScore	Exp Value	Charge	MH+ [Da]	ΔM [ppm]	RT [min]	# Missed Cleavages
8.04	1.64888	2	1269.6	6.82892	17.8396	0
IonScore	Exp Value	Charge	MH+ [Da]	ΔM [ppm]	RT [min]	# Missed Cleavages
3.95	5.27559	2	1652.76	-10.5075	10.0126	1
IonScore	Exp Value	Charge	MH+ [Da]	ΔM [ppm]	RT [min]	# Missed Cleavages
0.68	15.0492	4	2043.07	13.0138	50.1	0
IonScore	Exp Value	Charge	MH+ [Da]	ΔM [ppm]	RT [min]	# Missed Cleavages
1.01	15.8104	4	1912.04	2.4447	40.7984	1
IonScore	Exp Value	Charge	MH+ [Da]	ΔM [ppm]	RT [min]	# Missed Cleavages
9.03	3.03813	2	2041.02	5.81257	48.1385	0
IonScore	Exp Value	Charge	MH+ [Da]	ΔM [ppm]	RT [min]	# Missed Cleavages
10.38	1.15902	3	1798.99	2.02947	43.7404	0
IonScore	Exp Value	Charge	MH+ [Da]	ΔM [ppm]	RT [min]	# Missed Cleavages
7.4	1.54675	3	1159.55	3.90816	5.65895	1
IonScore	Exp Value	Charge	MH+ [Da]	ΔM [ppm]	RT [min]	# Missed Cleavages
1.87	7.89908	3	1620.86	11.77	44.6912	0
IonScore	Exp Value	Charge	MH+ [Da]	ΔM [ppm]	RT [min]	# Missed Cleavages
5.63	1.87366	3	2028.09	13.9413	31.422	1
IonScore	Exp Value	Charge	MH+ [Da]	ΔM [ppm]	RT [min]	# Missed Cleavages
2.09	1.08153	5	2497.36	-2.57986	10.2064	1
IonScore	Exp Value	Charge	MH+ [Da]	ΔM [ppm]	RT [min]	# Missed Cleavages
1.15	6.75278	4	1696.82	-8.24556	32.8018	0
IonScore	Exp Value	Charge	MH+ [Da]	ΔM [ppm]	RT [min]	# Missed Cleavages
11.66	0.951862	2	1105.58	-11.6554	22.5369	0
IonScore	Exp Value	Charge	MH+ [Da]	ΔM [ppm]	RT [min]	# Missed Cleavages
5.27	3.95232	2	1177.65	2.21805	55.3212	0
IonScore	Exp Value	Charge	MH+ [Da]	ΔM [ppm]	RT [min]	# Missed Cleavages
2.65	10.8378	3	1721.89	4.21526	44.6028	1
IonScore	Exp Value	Charge	MH+ [Da]	ΔM [ppm]	RT [min]	# Missed Cleavages
3.19	2.8784	4	2109.07	9.02253	40.3821	0
IonScore	Exp Value	Charge	MH+ [Da]	ΔM [ppm]	RT [min]	# Missed Cleavages
11.89	0.300921	3	1354.65	-3.62525	26.0077	0
IonScore	Exp Value	Charge	MH+ [Da]	ΔM [ppm]	RT [min]	# Missed Cleavages
4.12	5.69269	3	1886.03	1.98632	38.9319	0
IonScore	Exp Value	Charge	MH+ [Da]	ΔM [ppm]	RT [min]	# Missed Cleavages
23.29	0.0801671	3	1347.7	-1.94756	15.5539	1
IonScore	Exp Value	Charge	MH+ [Da]	ΔM [ppm]	RT [min]	# Missed Cleavages
3.47	6.90412	3	1270.66	7.16866	44.1133	0
IonScore	Exp Value	Charge	MH+ [Da]	ΔM [ppm]	RT [min]	# Missed Cleavages
2	3.84884	3	2520.25	-4.12215	52.9881	0
IonScore	Exp Value	Charge	MH+ [Da]	ΔM [ppm]	RT [min]	# Missed Cleavages
16	0.229838	2	1541.79	2.32477	43.8421	1
IonScore	Exp Value	Charge	MH+ [Da]	ΔM [ppm]	RT [min]	# Missed Cleavages
7.22	1.73549	2	1541.79	1.53303	43.9244	1
IonScore	Exp Value	Charge	MH+ [Da]	ΔM [ppm]	RT [min]	# Missed Cleavages
1.77	2.12887	4	3113.67	7.67336	67.6455	1
IonScore	Exp Value	Charge	MH+ [Da]	ΔM [ppm]	RT [min]	# Missed Cleavages
8.61	1.61134	2	1771.88	-4.42909	55.3743	1
IonScore	Exp Value	Charge	MH+ [Da]	ΔM [ppm]	RT [min]	# Missed Cleavages
15.77	0.162883	3	1655.92	13.4747	72.3304	1
IonScore	Exp Value	Charge	MH+ [Da]	ΔM [ppm]	RT [min]	# Missed Cleavages
4.59	3.99667	3	1283.7	6.01591	18.2436	1
IonScore	Exp Value	Charge	MH+ [Da]	ΔM [ppm]	RT [min]	# Missed Cleavages
16.18	0.349436	2	1190.61	-3.05786	22.9811	0
IonScore	Exp Value	Charge	MH+ [Da]	ΔM [ppm]	RT [min]	# Missed Cleavages
10.57	0.197325	2	1181.55	-12.8609	18.4289	1
IonScore	Exp Value	Charge	MH+ [Da]	ΔM [ppm]	RT [min]	# Missed Cleavages
7.89	0.698986	3	1641.78	-12.1417	22.9103	0
IonScore	Exp Value	Charge	MH+ [Da]	ΔM [ppm]	RT [min]	# Missed Cleavages
2.2	8.31532	3	2042.12	2.38462	54.1292	1
IonScore	Exp Value	Charge	MH+ [Da]	ΔM [ppm]	RT [min]	# Missed Cleavages
1.22	1.77447	4	4447.24	7.195	71.0922	1
IonScore	Exp Value	Charge	MH+ [Da]	ΔM [ppm]	RT [min]	# Missed Cleavages
1.68	1.56217	3	1977.93	2.47376	56.4542	0
IonScore	Exp Value	Charge	MH+ [Da]	ΔM [ppm]	RT [min]	# Missed Cleavages
18	0.256753	2	945.441	1.9589	35.6181	0
IonScore	Exp Value	Charge	MH+ [Da]	ΔM [ppm]	RT [min]	# Missed Cleavages
3.76	4.27038	2	1877.95	14.4898	12.9771	1
IonScore	Exp Value	Charge	MH+ [Da]	ΔM [ppm]	RT [min]	# Missed Cleavages
6.98	1.73387	3	2503.32	15.5674	65.5262	0
IonScore	Exp Value	Charge	MH+ [Da]	ΔM [ppm]	RT [min]	# Missed Cleavages
4.38	8.3711	3	1396.75	-0.754387	48.3406	0
IonScore	Exp Value	Charge	MH+ [Da]	ΔM [ppm]	RT [min]	# Missed Cleavages
4.04	5.89714	3	1503.76	2.33817	27.2294	1
IonScore	Exp Value	Charge	MH+ [Da]	ΔM [ppm]	RT [min]	# Missed Cleavages
3.33	8.77934	3	1771.92	1.44724	33.8249	1
IonScore	Exp Value	Charge	MH+ [Da]	ΔM [ppm]	RT [min]	# Missed Cleavages
5.29	4.80677	3	2028.04	3.49031	59.832	1
IonScore	Exp Value	Charge	MH+ [Da]	ΔM [ppm]	RT [min]	# Missed Cleavages
3.04	3.42649	3	2302.2	-0.144961	53.4526	1
IonScore	Exp Value	Charge	MH+ [Da]	ΔM [ppm]	RT [min]	# Missed Cleavages
3.31	5.34325	4	1972.02	-0.211003	55.3032	0
IonScore	Exp Value	Charge	MH+ [Da]	ΔM [ppm]	RT [min]	# Missed Cleavages
9.25	2.13336	3	1135.58	2.89081	15.5573	0
IonScore	Exp Value	Charge	MH+ [Da]	ΔM [ppm]	RT [min]	# Missed Cleavages
19.55	0.187451	3	1190.65	-1.33968	29.3043	1
IonScore	Exp Value	Charge	MH+ [Da]	ΔM [ppm]	RT [min]	# Missed Cleavages
14.07	1.05183	2	873.468	0.730441	10.9114	1
IonScore	Exp Value	Charge	MH+ [Da]	ΔM [ppm]	RT [min]	# Missed Cleavages
0.63	1.08121	5	4843.24	-6.13812	34.0026	0
IonScore	Exp Value	Charge	MH+ [Da]	ΔM [ppm]	RT [min]	# Missed Cleavages
2.57	1.54938	2	2087.05	-1.1089	69.1658	1
IonScore	Exp Value	Charge	MH+ [Da]	ΔM [ppm]	RT [min]	# Missed Cleavages
24.78	0.0284424	2	1305.66	2.8405	20.5481	1
IonScore	Exp Value	Charge	MH+ [Da]	ΔM [ppm]	RT [min]	# Missed Cleavages
10.47	0.475637	4	1727.89	7.88998	36.0898	1
IonScore	Exp Value	Charge	MH+ [Da]	ΔM [ppm]	RT [min]	# Missed Cleavages
7.64	0.964246	4	1535.85	14.0568	48.4023	1
IonScore	Exp Value	Charge	MH+ [Da]	ΔM [ppm]	RT [min]	# Missed Cleavages
47.59	0.000431968	2	1594.76	3.76329	35.2149	0
IonScore	Exp Value	Charge	MH+ [Da]	ΔM [ppm]	RT [min]	# Missed Cleavages
2.99	2.23542	2	2108.18	-13.3793	47.0737	1
IonScore	Exp Value	Charge	MH+ [Da]	ΔM [ppm]	RT [min]	# Missed Cleavages
7.75	1.90544	4	2245.14	7.57649	43.3975	0

## Sheet: Kana_No6
Sample #6 - Protein and peptide list from bacteria grown in Kanamycin medium
Accession	Description	Score	Coverage	# Proteins	# Unique Peptides	# Peptides	# PSMs	Area	# AAs	MW [kDa]	calc. pI
516233996	30S ribosomal protein S1 [Staphylococcus sp. E463]	2869.66	56.12	209	16	22	140	7.58875e+08	392	43.3151	4.64014
	A2	Sequence	# PSMs	# Proteins	# Protein Groups	Protein Group Accessions	Modifications	ΔCn	Area	q-Value	PEP	IonScore	Exp Value	Charge	MH+ [Da]	ΔM [ppm]	RT [min]	# Missed Cleavages
	High	ASLLESLNDGDVIEGTVAR	17	2	1	516233996		0	497501320	0	6.476e-07	105.12	2.89153e-10	2	1959.01	1.90411	62.2596	0
	High	KASLLESLNDGDVIEGTVAR	6	2	1	516233996		0	90718480	0	1.31259e-09	86.85	1.47675e-08	2	2087.11	3.71768	54.1203	1
	High	ATLPNEDVVESDASTTQSYLNK	8	2	1	516233996		0	350355019	0	9.312e-07	78.43	8.68471e-08	2	2382.14	1.89335	48.1374	0
	High	SYDYLQEKLDNNEIIEAK	5	2	1	516233996		0	1.11986e+08	0	4.78e-05	65.91	1.53869e-06	2	2185.07	1.10554	47.3909	1
	High	HIGTPGEVLEPGQQVSVK	20	9	1	516233996		0	740989022	0	7.388e-06	64.66	3.67628e-06	2	1875	2.07086	33.768	0
	High	GQFHENDVIEGTVVR	6	7	1	516233996		0	7.80666e+07	0	8.597e-05	63.92	3.24407e-06	2	1699.84	1.57403	32.9707	0
	High	ILGIDEDNER	7	20	2	516233996;488385934		0	379780868	0	0.000336	63.53	3.99248e-06	2	1173.58	1.42321	29.7819	0
	High	EGDKVTGEVQQVEDK	13	154	1	516233996		0	9.3427e+08	0	2.03e-05	59.55	1.6804e-05	2	1660.81	1.70047	21.4091	1
	High	IKVEELDPENNR	15	143	3	516233996;488385934;764422545		0	5.69267e+08	0	0.002719	58.93	3.01934e-05	2	1455.75	2.31406	26.3777	1
	High	TEEFNESMIKDIK	9	7	1	516233996		0	241479849	0	0.001711	46.47	0.000187102	2	1583.77	2.86654	39.5418	1
	High	KAVEQAENDVK	1	28	2	516233996;488385934		0	7.91013e+07	0	0.0006977	42.85	0.00070038	2	1230.63	1.56481	6.69415	1
	High	AVEQAENDVK	3	28	2	516233996;488385934		0	7.56671e+07	0	0.00716	41.4	0.000572304	2	1102.54	1.52454	8.10169	0
	High	ISLSIKDTLPTPFEQIK	3	2	1	516233996		0	2.91493e+07	0	2.639e-05	36.69	0.000353577	2	1930.09	0.382536	62.0011	1
	High	GGLVVDVGQR	5	218	3	488385934;516233996;764422545		0	6.01366e+08	0	0.003407	33.2	0.00636578	2	999.56	1.57041	27.2908	0
	High	AVEQAENDVKK	2	28	2	516233996;488385934		0	8.48973e+07	0	0.007793	28.89	0.0174315	2	1230.63	1.96158	6.24714	1
	High	TEEFNESMIK	6	13	1	516233996		0	5.63822e+08	0	0.007024	27.69	0.0155748	2	1227.56	1.95514	31.566	0
	High	EGDEIEAYVTK	1	9	1	516233996		0	37319908	0	0.01523	27.51	0.0179193	2	1253.59	2.24437	32.6602	0
	High	VTGEVQQVEDK	3	156	1	516233996		0	40993374	0	0.004315	26.26	0.0361986	2	1231.62	1.36435	13.5828	0
	High	QLETEKSYDYLQEK	1	3	1	516233996		0	2.25222e+07	0	0.02399	21.87	0.0367323	2	1773.85	-1.0366	28.8798	1
	High	DTLPTPFEQIK	6	2	1	516233996		0	1.71939e+08	0	0.02476	18.59	0.442049	2	1288.68	2.26644	48.353	0
	High	ILGIDEDNERVSLSIK	2	2	1	516233996		0	0	0.001	0.03606	7.43	2.87341	3	1800.97	2.33158	49.8817	1
	Medium	IEFDEENDSGAYILSK	1	12	1	516233996		0	1.99399e+06	0.022	0.2129	6.37	0.738159	2	1829.85	2.53524	48.1518	0
488381137	MULTISPECIES: 30S ribosomal protein S19 [Bacilli]	2311.44	68.48	310	5	8	133	2.89205e+09	92	10.5665	9.99365
	A2	Sequence	# PSMs	# Proteins	# Protein Groups	Protein Group Accessions	Modifications	ΔCn	Area	q-Value	PEP	IonScore	Exp Value	Charge	MH+ [Da]	ΔM [ppm]	RT [min]	# Missed Cleavages
	High	STVFPNFIGHTFAVYDGR	26	3	1	488381137		0	6.4682e+08	0	3.384e-07	95	7.19418e-09	2	2028	2.96068	65.9057	0
	High	RSTVFPNFIGHTFAVYDGR	15	3	1	488381137		0	4.65342e+07	0	8.867e-06	53.21	2.62641e-05	4	2184.11	3.33059	58.99	1
	High	KVEAQDGSEK	1	7	1	488381137		0	1.54012e+07	0	0.0009162	53.1	3.62436e-05	2	1090.54	3.44422	3.51429	1
	High	HVPVYVTEDMVGHK	25	111	1	488381137		0	2.22804e+09	0	8.779e-05	51.97	0.00021633	2	1610.8	1.59568	28.6267	0
	High	LGEFAPTR	11	290	3	494990226;652000050;488381137		0	4.12458e+09	0	0.005324	50.84	0.000334188	2	890.474	0.93574	21.3099	0
	High	STVFPNFIGHTFAVYDGRK	20	3	1	488381137		0	1.70744e+08	0	0.0002428	48.08	0.000235729	3	2156.1	2.83549	59.5466	1
	High	KGPFVDDHLMK	28	70	3	494990226;652000050;488381137		0	2323537402	0	0.0003058	43.12	0.00151865	2	1286.66	1.56174	24.3298	1
	High	GPFVDDHLMK	6	70	3	494990226;652000050;488381137		0	1.71777e+08	0	0.02344	32.55	0.00647628	2	1158.56	2.04989	29.9644	0
	High	HVPVYVTEDmVGHK	1	111	1	488381137	M10(Oxidation)	0	52312318	0.006	0.09664	7.31	4.28224	3	1626.8	2.22127	20.4959	0
648380264	MULTISPECIES: 50S ribosomal protein L5 [Staphylococcus]	1502.24	65.92	172	1	16	112	1.31523e+09	179	20.2247	9.31982
	A2	Sequence	# PSMs	# Proteins	# Protein Groups	Protein Group Accessions	Modifications	ΔCn	Area	q-Value	PEP	IonScore	Exp Value	Charge	MH+ [Da]	ΔM [ppm]	RT [min]	# Missed Cleavages
	High	VLDNAVEELEQITGQKPLVTK	24	4	1	648380264		0	1655554308	0	3.003e-07	73.85	1.13327e-07	2	2324.27	1.33034	68.6303	0
	High	IVVNMGVGDAVQNSK	10	78	3	648380264;916209799;850303736		0	1107947720	0	1.158e-05	72.29	9.41371e-07	2	1530.8	1.87457	35.2895	0
	High	LISVSLPR	8	115	4	489422563;648380264;850303736;916209799		0	350986376	0	0.007718	52.44	0.000145962	2	884.557	1.06077	39.3465	0
	High	GMDIVIVTTANTDEEAR	2	164	5	648380264;916209799;850303736;953349394;489422563		0	6.10131e+06	0	0.0005341	52.1	9.49556e-05	2	1834.89	1.77342	47.3664	0
	High	KSVATFR	4	44	2	648380264;916209799		0	1.58178e+08	0	0.01601	48.43	0.000166517	2	808.468	0.800257	7.35714	1
	High	ELLSNFGMPFRK	9	11	2	648380264;916209799		0	156271133	0	0.001459	45.2	0.000720258	3	1438.76	2.66045	51.6898	1
	High	ELLSNFGMPFR	4	11	2	648380264;916209799		0	1.22419e+08	0	0.001782	44.76	0.000900656	2	1310.66	2.27823	62.4051	0
	High	FNSEVTENLVK	9	8	2	648380264;916209799		0	1.18219e+09	0	0.001403	42.78	0.00153951	2	1279.66	1.88311	34.1475	0
	High	FNYSSVMEVPKIDK	6	36	2	648380264;916209799		0	4.33708e+08	0	0.0002385	41.93	0.00067327	2	1656.83	2.58261	47.624	1
	High	FNSEVTENLVKK	8	8	2	648380264;916209799		0	7.15391e+07	0	0.002109	37.4	0.00293882	2	1407.75	1.36541	27.1884	1
	High	EKFNSEVTENLVK	5	8	2	648380264;916209799		0	124105631	0	0.001723	31.33	0.0223439	2	1536.79	2.28502	31.3616	1
	High	LREGMPIGAK	4	283	5	648380264;916209799;489422563;850303736;953349394		0	1.78948e+08	0	0.008617	25.85	0.220364	2	1071.6	1.31722	17.0406	1
	High	KFNYSSVMEVPK	10	58	2	648380264;916209799		0	266093440	0	0.02808	22.47	0.134199	3	1428.72	1.78731	37.8097	1
	High	IDKIVVNMGVGDAVQNSK	3	45	2	648380264;916209799		0	54755820	0	0.00981	18.69	0.284611	3	1887.01	3.29449	38.9897	1
	High	FNYSSVMEVPK	3	63	2	648380264;916209799		0	3.90287e+08	0	0.006866	17.73	0.220938	2	1300.63	1.45694	45.0253	0
	High	EGMPIGAK	3	285	5	648380264;916209799;489422563;850303736;953349394		0	2.68957e+08	0.002	0.06263	17.22	0.401153	2	802.414	1.08616	14.2144	0
516234554	MULTISPECIES: 50S ribosomal protein L2 [Staphylococcus]	1299.71	58.84	254	3	13	106	2.17472e+09	277	30.2075	10.9019
	A2	Sequence	# PSMs	# Proteins	# Protein Groups	Protein Group Accessions	Modifications	ΔCn	Area	q-Value	PEP	IonScore	Exp Value	Charge	MH+ [Da]	ΔM [ppm]	RT [min]	# Missed Cleavages
	High	GLQVGQVVESGAEADIK	12	1	1	516234554		0	1.74706e+08	0	2.248e-06	67.5	1.78717e-06	2	1699.89	2.55853	44.5132	0
	High	VDSIQYDPNR	7	80	3	516234554;487385029;488390682		0	1.3451e+09	0	0.003516	64.6	7.19479e-06	2	1206.58	1.83555	20.1018	0
	High	NMTSLDFAEITKTTPEK	3	43	3	516234554;487385029;488390682		0	4.40581e+07	0	0.000354	45.27	0.000329855	3	1925.96	2.0851	47.3349	1
	High	SSDKLIVR	4	71	2	516234554;487385029		0	438238307	0	0.007091	44.51	0.000654895	2	917.542	0.387318	10.7655	1
	High	NmTSLDFAEITK	2	46	3	516234554;487385029;488390682	M2(Oxidation)	0	1.49998e+08	0	0.001575	43.11	0.000828266	2	1385.67	2.65329	43.0439	0
	High	NMTSLDFAEITK	13	46	3	516234554;487385029;488390682		0	2551225618	0	0.001595	40.01	0.000788183	2	1369.67	3.0714	50.4751	0
	High	IGNALPLQNIPVGTVIHNIELKPGK	2	1	1	516234554		0	0	0	0.003579	38.84	0.000130308	4	2635.53	1.8255	67.4489	0
	High	IGNALPLQNIPVGTVIHNIELKPGKGGQIAR	16	1	1	516234554		0	29566919	0	3.507e-05	37.77	0.000568171	5	3217.86	2.42738	64.3326	1
	High	GSVmNPNDHPHGGGEGR	2	223	4	516234554;487385029;488390682;515475250	M4(Oxidation)	0	2.83361e+07	0	0.001955	36.63	0.00247688	3	1733.74	2.07337	4.43346	0
	High	GSVMNPNDHPHGGGEGR	1	223	4	516234554;487385029;488390682;515475250		0	8.3189e+07	0	0.001396	33.5	0.00573988	2	1717.75	2.62237	7.69196	0
	High	SAGASSQVLGK	8	23	2	516234554;488390682		0	3.10663e+08	0	0.006543	29.76	0.0268432	2	1004.54	1.52463	9.98815	0
	High	APIGRPSPmSPWGKPTLGK	7	69	2	516234554;488390682	M9(Oxidation)	0	2.33734e+07	0	0.0005675	24.98	0.0444762	4	1993.08	4.08954	31.2061	0
	High	APIGRPSPMSPWGKPTLGK	19	69	2	516234554;488390682		0	1.39394e+09	0	0.0007483	20.75	0.166596	3	1977.08	2.39099	35.8258	0
	High	ATIGQVGNIQHELVNVGK	1	21	3	516234554;487385029;488390682		0	77422181	0	0.01797	19.48	0.120047	2	1877.03	3.87649	45.8468	0
	High	GIRPTVR	6	269	5	487385029;516234554;488390682;1002980664;640599467		0	6.43553e+08	0.002	0.07798	25.02	0.0656306	2	798.495	0.690569	7.20621	0
	High	SLLQPLPK	3	58	2	516234554;488390682		0	2578975798	0.002	0.05436	14.98	0.100072	2	895.563	1.94571	33.1897	0
516233092	MULTISPECIES: 50S ribosomal protein L27 [Staphylococcus]	2482.39	55.32	165	7	8	102	5.21407e+09	94	10.3545	10.0962
	A2	Sequence	# PSMs	# Proteins	# Protein Groups	Protein Group Accessions	Modifications	ΔCn	Area	q-Value	PEP	IonScore	Exp Value	Charge	MH+ [Da]	ΔM [ppm]	RT [min]	# Missed Cleavages
	High	RADGQYVTGGSILYR	52	4	1	516233092		0	4271415603	0	2.211e-07	100.27	1.19345e-09	2	1655.85	2.85812	32.3089	1
	High	ADGQYVTGGSILYR	10	4	1	516233092		0	949505672	0	5.316e-06	65.42	4.16263e-06	2	1499.75	3.26752	37.5469	0
	High	GGDDTLFAK	10	225	4	516233092;487760982;195974959;510828691		0	3.69552e+09	0	0.004634	52.52	0.00011531	2	923.448	1.46027	21.6036	0
	High	IDGVVKFER	14	43	1	516233092		0	5.83132e+08	0	0.009393	49.9	0.000233822	2	1062.6	1.1531	24.9676	1
	High	IYPGENVGR	8	72	1	516233092		0	7.67527e+09	0	0.004173	44.16	0.000830726	2	1004.52	0.938797	17.5958	0
	High	IYPGENVGRGGDDTLFAK	5	63	1	516233092		0	3.59e+08	0	0.003748	40.63	0.00130178	2	1908.95	2.94397	37.7393	1
	High	GGDDTLFAKIDGVVK	2	43	1	516233092		0	3.73017e+07	0	0.008262	23.37	0.0616744	3	1534.82	4.30208	53.6773	1
	High	KQVSVYTVAE	1	2	1	516233092		0	0	0.006	0.09657	29.11	0.0171841	2	1123.6	1.85718	24.7202	1
516234552	MULTISPECIES: 30S ribosomal protein S3 [Staphylococcus]	2048.18	61.01	217	5	14	97	9.9661e+08	218	24.2721	9.71533
	A2	Sequence	# PSMs	# Proteins	# Protein Groups	Protein Group Accessions	Modifications	ΔCn	Area	q-Value	PEP	IonScore	Exp Value	Charge	MH+ [Da]	ΔM [ppm]	RT [min]	# Missed Cleavages
	High	AEQYSEGTVPLHTLR	18	65	2	516234552;488439886		0	1.38634e+09	0	2.29e-07	87.78	1.79229e-08	2	1700.86	1.79177	30.5844	0
	High	ADIDYAHAEADTTYGK	9	105	2	516234552;1028224715		0	7.63095e+08	0	3.206e-07	75.28	1.89749e-07	2	1740.77	1.59819	26.3548	0
	High	WYAEKDFASLLHEDLR	15	7	1	516234552		0	6.22038e+07	0	3.873e-05	73.28	1.27341e-06	4	1992.99	1.76858	61.9084	1
	High	GGSEIDKLR	6	3	1	516234552		0	3.9917e+08	0	0.001361	72.46	1.36494e-06	2	974.528	1.82305	13.1516	1
	High	EASVSHVDIER	4	19	2	516234552;488439886		0	210992222	0	0.0003453	68.62	3.10533e-06	2	1241.61	1.76714	16.0788	0
	High	DFASLLHEDLR	3	8	1	516234552		0	1.73703e+07	0	0.001017	52.18	7.65756e-05	3	1315.66	0.538353	55.9128	0
	High	LGGADIAR	6	227	3	497477124;1028224715;516234552		0	7.44399e+08	0	0.008174	49.91	0.000209803	2	772.432	0.986623	12.9895	0
	High	LVAENIAR	5	182	4	516234552;497477124;1028224715;488439886		0	840397971	0	0.006871	45.75	0.000347225	2	885.516	0.775225	17.5979	0
	High	INIAIHTGKPGMVIGK	21	71	2	516234552;488439886		0	1.80829e+08	0	0.002862	25.94	0.0294159	2	1648.96	0.908605	35.4694	0
	High	INPIGLR	5	76	2	516234552;488439886		0	6.25801e+08	0.001	0.04121	45.7	0.000152072	2	782.489	1.07611	26.6969	0
	High	LNALTDK	2	34	1	516234552		0	5.36673e+07	0.001	0.04021	42.97	0.00260153	2	774.436	0.425322	10.9597	0
	High	VHINVIEIK	1	59	2	516234552;488439886		0	124850800	0.008	0.1216	17.93	0.0982494	2	1064.65	2.96845	33.4382	0
	High	FIDNELK	1	46	1	516234552		0	2.99891e+08	0.008	0.1207	15.71	1.73205	2	878.463	1.16782	22.8639	0
	High	ADIDYAHAEADTTYGKLGVK	1	104	2	516234552;1028224715		0	2.86756e+07	0.008	0.1172	3.54	5.46597	4	2138.05	4.02491	36.7853	1
916209799	50S ribosomal protein L5 [Streptococcus pneumoniae]	930.07	65.92	169	1	16	92	9.07949e+08	179	20.2257	9.31982
	A2	Sequence	# PSMs	# Proteins	# Protein Groups	Protein Group Accessions	Modifications	ΔCn	Area	q-Value	PEP	IonScore	Exp Value	Charge	MH+ [Da]	ΔM [ppm]	RT [min]	# Missed Cleavages
	High	IVVNMGVGDAVQNSK	10	78	3	648380264;916209799;850303736		0	1107947720	0	1.158e-05	72.29	9.41371e-07	2	1530.8	1.87457	35.2895	0
	High	LISVSLPR	8	115	4	489422563;648380264;850303736;916209799		0	350986376	0	0.007718	52.44	0.000145962	2	884.557	1.06077	39.3465	0
	High	GMDIVIVTTANTDEEAR	2	164	5	648380264;916209799;850303736;953349394;489422563		0	6.10131e+06	0	0.0005341	52.1	9.49556e-05	2	1834.89	1.77342	47.3664	0
	High	KSVATFR	4	44	2	648380264;916209799		0	1.58178e+08	0	0.01601	48.43	0.000166517	2	808.468	0.800257	7.35714	1
	High	ELLSNFGMPFRK	9	11	2	648380264;916209799		0	156271133	0	0.001459	45.2	0.000720258	3	1438.76	2.66045	51.6898	1
	High	ELLSNFGMPFR	4	11	2	648380264;916209799		0	1.22419e+08	0	0.001782	44.76	0.000900656	2	1310.66	2.27823	62.4051	0
	High	FNSEVTENLVK	9	8	2	648380264;916209799		0	1.18219e+09	0	0.001403	42.78	0.00153951	2	1279.66	1.88311	34.1475	0
	High	FNYSSVMEVPKIDK	6	36	2	648380264;916209799		0	4.33708e+08	0	0.0002385	41.93	0.00067327	2	1656.83	2.58261	47.624	1
	High	FNSEVTENLVKK	8	8	2	648380264;916209799		0	7.15391e+07	0	0.002109	37.4	0.00293882	2	1407.75	1.36541	27.1884	1
	High	EKFNSEVTENLVK	5	8	2	648380264;916209799		0	124105631	0	0.001723	31.33	0.0223439	2	1536.79	2.28502	31.3616	1
	High	LREGMPIGAK	4	283	5	648380264;916209799;489422563;850303736;953349394		0	1.78948e+08	0	0.008617	25.85	0.220364	2	1071.6	1.31722	17.0406	1
	High	KFNYSSVMEVPK	10	58	2	648380264;916209799		0	266093440	0	0.02808	22.47	0.134199	3	1428.72	1.78731	37.8097	1
	High	IDKIVVNMGVGDAVQNSK	3	45	2	648380264;916209799		0	54755820	0	0.00981	18.69	0.284611	3	1887.01	3.29449	38.9897	1
	High	FNYSSVMEVPK	3	63	2	648380264;916209799		0	3.90287e+08	0	0.006866	17.73	0.220938	2	1300.63	1.45694	45.0253	0
	High	VLDNSVEELELITGQKPLVTK	4	1	1	916209799		0	3.24984e+07	0	0.01281	9.09	0.369931	4	2325.28	-4.67259	68.7138	0
	High	EGMPIGAK	3	285	5	648380264;916209799;489422563;850303736;953349394		0	2.68957e+08	0.002	0.06263	17.22	0.401153	2	802.414	1.08616	14.2144	0
656015957	MULTISPECIES: 50S ribosomal protein L13 [Staphylococcus]	1694.15	77.93	94	13	13	90	1.18496e+09	145	16.3553	9.30518
	A2	Sequence	# PSMs	# Proteins	# Protein Groups	Protein Group Accessions	Modifications	ΔCn	Area	q-Value	PEP	IonScore	Exp Value	Charge	MH+ [Da]	ΔM [ppm]	RT [min]	# Missed Cleavages
	High	LSSEVASILR	4	55	1	656015957		0	928167178	0	0.0005224	78.55	2.40874e-07	2	1074.62	2.27444	40.6062	0
	High	WYVIDAEGQTLGR	9	53	1	656015957		0	1.22244e+09	0	1.778e-05	75.97	9.20664e-07	2	1507.76	2.94421	49.4798	0
	High	QTFMANESNIERK	8	63	1	656015957		0	4.17767e+08	0	0.0001059	70.66	1.85547e-06	2	1567.76	2.22754	21.9051	1
	High	QTFMANESNIER	6	63	1	656015957		0	322059484	0	0.0001196	63.92	2.87911e-06	2	1439.66	2.25566	27.7511	0
	High	KWYVIDAEGQTLGR	7	53	1	656015957		0	160692830	0	0.001576	55.17	3.89233e-05	2	1635.85	3.31106	42.9108	1
	High	LFVYGGAEHPHAAQQPENYELRG	26	58	1	656015957		0	1.20468e+09	0	1.865e-05	52.88	8.01181e-05	3	2583.24	1.00888	36.6955	1
	High	GMLPSSR	9	21	1	656015957		0	7.45658e+08	0	0.03301	47.61	0.000476796	2	747.382	0.478219	13.7363	0
	High	QTFmANESNIER	1	63	1	656015957	M4(Oxidation)	0	8.25706e+06	0	0.002481	46.77	0.000115708	2	1455.66	2.1182	21.2746	0
	High	IEFTGNKEQDK	5	12	1	656015957		0	1.77349e+08	0	0.002117	40.21	0.000776529	2	1308.65	1.51747	11.0741	1
	High	SISAGELR	6	31	1	656015957		0	760621242	0	0.02496	37.56	0.00363053	2	832.454	1.64648	15.9819	0
	High	LFVYGGAEHPHAAQQPENYELR	3	58	1	656015957		0	69609070	0	3.075e-05	32.64	0.00481885	4	2526.22	1.76962	36.3749	0
	High	VTYTPHVDTGDYVIIINASK	1	17	1	656015957		0	1.00506e+08	0	0.006266	13.43	0.192925	3	2206.15	4.14125	53.7603	0
	High	LLETSIK	3	29	1	656015957		0	1127761122	0.002	0.04582	44.34	0.000404942	2	803.488	0.937672	20.1013	0
	High	SISAGELRR	2	3	1	656015957		0	2.34644e+08	0.004	0.09039	15.65	0.593549	2	988.555	1.09321	13.2547	1
516234548	MULTISPECIES: 50S ribosomal protein L6 [Staphylococcus]	1172.01	67.98	82	1	11	88	1.41973e+09	178	19.6372	9.34912
	A2	Sequence	# PSMs	# Proteins	# Protein Groups	Protein Group Accessions	Modifications	ΔCn	Area	q-Value	PEP	IonScore	Exp Value	Charge	MH+ [Da]	ΔM [ppm]	RT [min]	# Missed Cleavages
	High	AQMQGNDLVLNVGYSHPVEIK	10	10	3	970426105;516234548;488374344		0	6.33586e+08	0	5.688e-06	77.19	3.73376e-07	2	2312.18	4.12509	48.9579	0
	High	VSGVSKEQVGAIASNIR	13	19	4	487747629;970426105;516234548;488374344		0	4.92399e+08	0	0.0001055	69.18	2.23446e-06	3	1714.95	1.40259	34.0939	1
	High	ALLNNMVQGVSQGFEK	2	5	2	970426105;516234548		0	1.76224e+09	0	7.318e-05	60.28	7.31298e-06	2	1734.89	2.47749	59.3048	0
	High	EQVGAIASNIR	4	29	4	487747629;970426105;488374344;516234548		0	1.23194e+09	0	0.000279	48.52	0.000336045	2	1157.63	1.36706	26.6221	0
	High	TLELVGVGYR	5	39	5	487747629;970426105;488374344;516234548;496843419		0	6.58098e+08	0	0.00161	47.5	0.000199167	2	1106.62	2.14078	41.978	0
	High	IIDIPSDVTVTFDNNHVTVK	25	1	1	516234548		0	73061180	0	1.329e-05	45.98	0.000117342	2	2227.17	3.22872	59.9199	0
	High	YQGEYVR	6	79	5	496843419;487747629;970426105;488374344;516234548		0	1.26501e+09	0	0.01128	35.88	0.0025177	2	914.438	1.62575	11.4433	0
	High	MTFKQEENTIEVVRPSDSK	4	36	2	970426105;516234548		0	9.96161e+07	0	0.001095	34.13	0.00343867	3	2238.11	1.759	35.3592	1
	High	SVRPPEPYK	14	64	4	487747629;970426105;488374344;516234548		0	352597823	0	0.009263	27.23	0.0839254	2	1072.58	1.63956	13.6895	0
	High	AQmQGNDLVLNVGYSHPVEIK	2	10	3	970426105;516234548;488374344	M3(Oxidation)	0	5.00597e+07	0	0.00315	16.43	0.244573	3	2328.17	1.63488	46.1407	0
	High	QEENTIEVVRPSDSK	2	39	5	970426105;516234548;487747629;496843419;488374344		0	121781898	0.002	0.05859	10.71	1.32897	3	1730.86	2.26473	20.4703	0
	High	SVRPPEPYKGK	1	63	4	487747629;970426105;488374344;516234548		0	5.95572e+07	0.002	0.07941	9.9	4.05736	3	1257.7	1.73924	10.4684	1
516232819	MULTISPECIES: 50S ribosomal protein L31 type B [Staphylococcus]	3088.31	69.41	52	1	5	84	3.13575e+09	85	9.7878	7.50342
	A2	Sequence	# PSMs	# Proteins	# Protein Groups	Protein Group Accessions	Modifications	ΔCn	Area	q-Value	PEP	IonScore	Exp Value	Charge	MH+ [Da]	ΔM [ppm]	RT [min]	# Missed Cleavages
	High	TSSETMEWEDGNEYPVIR	28	16	1	516232819		0	2.2073e+09	0	3.249e-08	107.56	2.54313e-11	2	2142.93	1.1314	48.4166	0
	High	LDISSDSHPFYTGR	20	37	2	516232819;488391862		0	4.01593e+09	0	6.508e-06	100.08	2.42492e-09	2	1594.75	2.84476	35.5602	0
	High	VIFLDTTTDFK	26	14	2	488391862;516232819		0	3184029902	0	0.0001703	70.01	1.39678e-06	2	1299.69	3.19474	52.9207	0
	High	TSSETmEWEDGNEYPVIR	1	16	1	516232819	M6(Oxidation)	0	7.82643e+06	0	4.75e-05	60.06	3.05747e-06	2	2158.93	4.15684	45.0733	0
	High	FAAADGR	5	50	2	516232819;488391862		0	4.69885e+08	0	0.01523	45.75	0.00162836	2	707.348	0.939593	6.41901	0
	High	QGIHPEYHK	4	12	2	516232819;488391862		0	8.86559e+07	0.002	0.05458	20.44	0.183893	2	1108.55	0.836754	6.55325	0
516234416	30S ribosomal protein S2 [Staphylococcus sp. E463]	1159.28	39.69	440	5	11	83	5.32592e+08	262	29.7765	5.68115
	A2	Sequence	# PSMs	# Proteins	# Protein Groups	Protein Group Accessions	Modifications	ΔCn	Area	q-Value	PEP	IonScore	Exp Value	Charge	MH+ [Da]	ΔM [ppm]	RT [min]	# Missed Cleavages
	High	QVSEDGGKVLFVGTK	3	24	1	516234416		0	44642290	0	6.933e-06	56.07	5.66025e-05	2	1563.84	0.568694	28.9476	1
	High	ISEIEKMEEDGLFEVLPK	13	90	2	516234416;642961865		0	119874620	0	7.886e-05	54.47	7.94932e-05	2	2106.07	0.720819	69.7029	1
	High	NAIAEAR	4	112	2	516234416;642961865		0	394060448	0	0.007215	53.73	8.19749e-05	2	744.401	1.67832	6.07232	0
	High	QAQESVKAEAER	4	38	1	516234416		0	7.94124e+07	0	0.0006593	53.73	7.37139e-05	3	1345.67	1.44186	6.84037	1
	High	WLGGILTNYK	9	53	4	516234416;642961865;985520368;651978587		0	6.90657e+08	0	0.0012	49.48	0.000281236	2	1164.64	2.47223	54.7224	0
	High	TMPQALFVVDPR	24	5	1	516234416		0	451532090	0	0.000335	47.08	0.000443678	2	1373.73	2.30723	54.3362	0
	High	QLLEAGVHFGHQTR	8	651	8	516234416;953331979;985520368;488966754;642961865;902561565;924369625;651978587		0	59940609	0	0.0001353	42.86	0.00214807	3	1592.83	1.99036	27.7355	0
	High	QVSEDGGK	5	24	1	516234416		0	1.57662e+06	0	0.01198	32.87	0.00511252	2	819.386	1.77998	2.19796	0
	High	AGQFYVNQR	4	43	1	516234416		0	4.55586e+08	0	0.01559	28.52	0.026504	2	1082.54	2.22387	18.3574	0
	High	VLFVGTK	8	178	2	516234416;953331979		0	9.3914e+07	0.001	0.03874	46.08	0.000303323	2	763.473	1.61033	26.1626	0
	Medium	KYIFTER	1	217	5	985520368;516234416;642961865;651978587;243181		0	3.74139e+07	0.048	0.3413	9.68	2.29825	2	956.522	1.64315	18.2219	1
488381188	30S ribosomal protein S16 [Staphylococcus warneri]	2440.63	57.14	96	5	6	83	3.0902e+09	91	10.3586	9.90576
	A2	Sequence	# PSMs	# Proteins	# Protein Groups	Protein Group Accessions	Modifications	ΔCn	Area	q-Value	PEP	IonScore	Exp Value	Charge	MH+ [Da]	ΔM [ppm]	RT [min]	# Missed Cleavages
	High	IIEQIGTYNPAHVNAPEVK	16	5	1	488381188		0	4055482940	0	7.763e-08	89.3	6.87315e-09	2	2093.11	1.83059	40.2492	0
	High	DGAKPTDTVHNILSR	37	14	1	488381188		0	3.542e+09	0	5.903e-06	85.19	2.96638e-08	2	1623.85	2.8042	30.2384	0
	High	WLKDGAKPTDTVHNILSR	17	14	1	488381188		0	1.81525e+08	0	6.662e-05	65.26	3.54443e-06	4	2051.11	1.821	38.5409	1
	High	IVVADAR	7	60	1	488381188		0	1.4663e+09	0	0.006318	54.97	0.000127846	2	743.441	0.528016	10.9658	0
	High	IIEQIGTYNPAHVNAPEVKIDEELALK	3	5	1	488381188		0	2.47019e+07	0	0.0002187	14.51	0.0707995	4	3004.61	2.48844	59.8922	1
	High	IDEELALK	3	54	2	488414099;488381188		0	1.67311e+09	0.002	0.07014	31.48	0.0218343	2	930.515	0.828517	27.8457	0
516233571	MULTISPECIES: 50S ribosomal protein L7/L12 [Staphylococcus]	1289.14	80.33	164	3	11	83	2.61623e+09	122	12.6527	4.58936
	A2	Sequence	# PSMs	# Proteins	# Protein Groups	Protein Group Accessions	Modifications	ΔCn	Area	q-Value	PEP	IonScore	Exp Value	Charge	MH+ [Da]	ΔM [ppm]	RT [min]	# Missed Cleavages
	High	AIEEEFGVTAAAPVAAAGAAGGGDAAAEK	7	11	1	516233571		0	3.50016e+07	0	1.249e-07	87.79	2.07927e-08	2	2572.25	0.190544	49.8171	0
	High	AIEEEFGVTAAAPVAAAGAAGGGDAAAEKTEFDVELTSAGSSK	6	10	1	516233571		0	4.99335e+08	0	3.36e-08	77.41	3.26793e-08	3	4023.93	0.83896	73.1721	1
	High	TEFDVELTSAGSSK	8	51	2	516233571;757192734		0	3.64101e+07	0	0.0008767	59	1.13303e-05	2	1470.7	1.70025	37.0673	0
	High	EATGLGLKDAK	8	62	3	516233571;757192734;739719262		0	8.3637e+08	0	0.001562	50.5	0.000340458	2	1102.61	1.94362	12.648	1
	High	DAKELVDGAPK	4	44	2	516233571;757192734		0	459969752	0	0.003128	50.13	0.000198469	2	1142.61	1.30032	18.4534	1
	High	EATGLGLK	9	155	3	516233571;739719262;757192734		0	1795311535	0	0.007067	46.71	0.000967336	2	788.452	1.14748	15.3513	0
	High	ANQEQIIEAIK	6	38	3	516233571;739719262;757192734		0	6.6273e+08	0	0.001787	39.59	0.00301677	2	1256.69	1.99574	36.0021	0
	High	ELVDGAPK	18	44	2	516233571;757192734		0	5217005076	0	0.005531	39.32	0.00121043	2	828.447	1.10908	11.3015	0
	High	EMSVLELNDLVK	7	91	3	516233571;739719262;757192734		0	533648752	0	0.002406	36.02	0.00552576	2	1389.73	2.59656	61.1285	0
	High	AVKEATGLGLK	1	63	3	516233571;739719262;757192734		0	26385091	0	0.007565	31.86	0.0147268	2	1086.65	1.32935	16.6378	1
	High	EALPKEEAEK	9	32	1	516233571		0	2.97757e+08	0	0.02232	27.76	0.0184244	2	1143.59	1.40488	8.45309	1
1029908934	30S ribosomal protein S5 [Staphylococcus aureus]	1956.7	63.86	86	7	12	79	3.13484e+09	166	17.7317	9.93506
	A2	Sequence	# PSMs	# Proteins	# Protein Groups	Protein Group Accessions	Modifications	ΔCn	Area	q-Value	PEP	IonScore	Exp Value	Charge	MH+ [Da]	ΔM [ppm]	RT [min]	# Missed Cleavages
	High	VEGTTPHTITGR	12	40	1	1029908934		0	2433138714	0	0.0003593	87.04	2.74799e-08	2	1268.66	3.14219	11.3051	0
	High	SLGSNTPINMVR	12	103	2	1029908934;374403048		0	3244031374	0	9.538e-05	66.42	5.05096e-06	2	1288.67	1.73066	34.8849	0
	High	YGSGSVFMKPAAPGTGVIAGGPVR	15	28	1	1029908934		0	3.72734e+09	0	7.433e-07	65.99	2.64356e-06	2	2276.19	1.54877	44.7805	0
	High	YGSGSVFmKPAAPGTGVIAGGPVR	5	28	1	1029908934	M8(Oxidation)	0	3.0832e+08	0	5.339e-06	58.69	7.84202e-06	3	2292.18	1.46053	40.3107	0
	High	DLVVVPR	11	46	1	1029908934		0	903047757	0	0.007016	49.72	4.26638e-05	2	797.489	1.5462	30.0511	0
	High	SLGSNTPINmVR	3	103	2	1029908934;374403048	M10(Oxidation)	0	141018535	0	0.01673	47.88	0.000320971	2	1304.67	2.1451	25.3941	0
	High	KDLVVVPR	4	46	1	1029908934		0	110672738	0	0.01683	45.27	0.00016047	2	925.584	1.39892	20.5554	1
	High	AQEVPEAIK	3	65	1	1029908934		0	1.53006e+08	0	0.02898	34.81	0.00520332	2	984.537	1.2064	17.1965	0
	High	NAEDVAKLR	2	47	2	1029908934;374403048		0	1.18952e+07	0	0.01829	30.58	0.0227496	2	1015.55	1.74969	13.6375	1
	High	VGFGTGK	5	175	3	1029908934;517182540;810888681		0	2.79685e+08	0.001	0.04145	37.43	0.00805096	2	665.362	0.826544	9.49707	0
	High	AQEVPEAIKK	3	65	1	1029908934		0	5.98808e+08	0.002	0.07028	20.06	0.107011	2	1112.63	3.37211	11.51	1
	Medium	NAEDVAK	2	48	2	1029908934;374403048		0	1.11082e+08	0.021	0.2069	19.77	0.0864597	2	746.369	1.33015	4.04373	0
	Medium	ATIDGLKNLK	1	1	1	1029908934		0	0	0.028	0.2483	18.62	0.237022	2	1072.62	-12.5049	30.2492	1
	Medium	AVLELAGITDILSK	1	82	2	1029908934;374403048		0	196065109	0.049	0.3461	5.49	2.48589	2	1442.85	2.91389	73.3924	0
516233569	MULTISPECIES: 50S ribosomal protein L1 [Staphylococcus]	1712.42	48.48	727	0	13	79	1.10197e+09	231	24.9521	9.23193
	A2	Sequence	# PSMs	# Proteins	# Protein Groups	Protein Group Accessions	Modifications	ΔCn	Area	q-Value	PEP	IonScore	Exp Value	Charge	MH+ [Da]	ΔM [ppm]	RT [min]	# Missed Cleavages
	High	GDKITEAEEAGADYVGESDYVQK	16	8	2	516233569;488383093		0	1116590808	0	2.218e-09	101.97	8.57697e-11	2	2474.13	2.07698	44.5528	1
	High	ITEAEEAGADYVGESDYVQK	5	8	2	516233569;488383093		0	5.5214e+07	0	1.921e-07	75.59	8.1437e-08	2	2173.98	2.06338	37.8498	0
	High	SVAVTTTMGPGVK	5	81	4	516233569;656016461;488383093;518298364		0	1.30402e+09	0	0.0001374	72.89	6.14282e-07	2	1247.67	2.21673	25.39	0
	High	TGTVTMDVK	7	93	4	516233569;656016461;488383093;929988948		0	7.03168e+08	0	0.001128	63.47	1.48877e-05	2	951.483	1.35096	15.3784	0
	High	YQEAANKVDR	10	12	2	516233569;656016461		0	1.72198e+08	0	0.0004793	62.5	1.01784e-05	3	1193.59	2.94468	5.85497	1
	High	SVAVTTTmGPGVK	2	81	4	516233569;656016461;488383093;518298364	M8(Oxidation)	0	6.58864e+07	0	8.852e-05	47.71	0.000413418	2	1263.66	0.996275	17.1764	0
	High	VSFSDEKLVENFK	3	8	2	516233569;656016461		0	2.37437e+08	0	0.007102	41.75	0.000611535	2	1541.79	3.11651	44.2681	1
	High	GAVVLPNGTGK	3	277	6	516233569;656016461;923040576;488383093;518298364;929988948		0	4.16689e+07	0	0.02732	25.65	0.0491448	2	1012.58	2.50056	19.8324	0
	High	ALQDVLAK	5	10	3	516233569;488383093;656016461		0	885297982	0	0.01831	24.31	0.173849	2	857.509	-0.141728	26.3589	0
	High	AGIVHASIGK	6	80	5	516233569;656016461;488383093;518298364;929988948		0	187322813	0	0.02778	18.98	0.119518	2	952.558	0.566577	13.4805	0
	High	GLMPNPK	11	792	11	922739089;923040576;488383093;516233569;518298364;656016461;929988948;640599480;490794144;740516527;524701360		0	2.13986e+08	0.002	0.04637	38.58	0.00676043	2	756.407	-0.707847	16.5812	0
	High	VSFSDEK	3	10	2	516233569;656016461		0	1.10759e+08	0.002	0.07604	26.25	0.0328435	2	811.383	0.25777	11.2614	0
	Medium	VDTSSFKL	1	30	4	488383093;516233569;656016461;518298364		0	718722265	0.013	0.1797	23.17	0.0679546	2	896.473	0.939086	36.4754	1
	Medium	VDTSSFK	2	31	4	488383093;516233569;656016461;518298364		0	2.79762e+07	0.025	0.227	14.64	0.704294	2	783.389	0.950211	11.8075	0
488362945	MULTISPECIES: 50S ribosomal protein L30 [Staphylococcus]	1743.8	83.05	47	5	9	77	2.40117e+09	59	6.57772	10.1108
	A2	Sequence	# PSMs	# Proteins	# Protein Groups	Protein Group Accessions	Modifications	ΔCn	Area	q-Value	PEP	IonScore	Exp Value	Charge	MH+ [Da]	ΔM [ppm]	RT [min]	# Missed Cleavages
	High	KTNSSVVVEDNPAIR	18	30	1	488362945		0	1.68441e+09	0	1.074e-05	104.81	1.29835e-09	2	1628.86	2.38328	21.7287	1
	High	TNSSVVVEDNPAIR	16	31	1	488362945		0	2.17649e+09	0	7.63e-05	84.58	7.62859e-08	2	1500.77	1.77285	27.4922	0
	High	KTVEALGLK	3	39	2	488362945;916127929		0	2.09789e+08	0	0.001941	52.3	6.30063e-05	2	958.594	1.24834	17.1662	1
	High	TVEALGLK	2	39	2	488362945;916127929		0	927631986	0	0.02501	36.63	0.0201627	2	830.5	1.80749	24.0088	0
	High	HLLTIEEK	23	1	1	488362945		0	3342609064	0	0.01319	33.52	0.00171183	2	982.559	1.98677	19.571	0
	High	SVIGRPETQR	7	55	2	488362945;916127929		0	670032193	0	0.02596	21.96	0.0738683	2	1142.63	1.4167	9.33762	0
	High	TNSSVVVEDNPAIRGQINK	2	26	1	488362945		0	2.66196e+07	0	0.007681	15.68	0.2731	2	2041.07	-0.977962	29.5978	1
	High	TVEALGLKK	4	38	2	488362945;916127929		0	3.56184e+08	0.001	0.03868	19.84	0.111016	3	958.593	0.0563884	15.476	1
	High	VKHLLTIEEK	2	1	1	488362945		0	2.29986e+07	0.002	0.05324	13.8	0.0415882	2	1209.72	1.86688	18.398	1
488390682	50S ribosomal protein L2 [Staphylococcus lugdunensis]	816.083	43.32	185	1	9	74	2.17472e+09	277	30.2375	10.814
	A2	Sequence	# PSMs	# Proteins	# Protein Groups	Protein Group Accessions	Modifications	ΔCn	Area	q-Value	PEP	IonScore	Exp Value	Charge	MH+ [Da]	ΔM [ppm]	RT [min]	# Missed Cleavages
	High	VDSIQYDPNR	7	80	3	516234554;487385029;488390682		0	1.3451e+09	0	0.003516	64.6	7.19479e-06	2	1206.58	1.83555	20.1018	0
	High	NMTSLDFAEITKTTPEK	3	43	3	516234554;487385029;488390682		0	4.40581e+07	0	0.000354	45.27	0.000329855	3	1925.96	2.0851	47.3349	1
	High	NmTSLDFAEITK	2	46	3	516234554;487385029;488390682	M2(Oxidation)	0	1.49998e+08	0	0.001575	43.11	0.000828266	2	1385.67	2.65329	43.0439	0
	High	NMTSLDFAEITK	13	46	3	516234554;487385029;488390682		0	2551225618	0	0.001595	40.01	0.000788183	2	1369.67	3.0714	50.4751	0
	High	VGNALPLQNIPVGTIIHNIELKPGKGGQLAR	3	1	1	488390682		0	2.26495e+07	0	0.001199	39.63	0.000370236	5	3217.86	2.23771	64.5276	1
	High	GSVmNPNDHPHGGGEGR	2	223	4	516234554;487385029;488390682;515475250	M4(Oxidation)	0	2.83361e+07	0	0.001955	36.63	0.00247688	3	1733.74	2.07337	4.43346	0
	High	GSVMNPNDHPHGGGEGR	1	223	4	516234554;487385029;488390682;515475250		0	8.3189e+07	0	0.001396	33.5	0.00573988	2	1717.75	2.62237	7.69196	0
	High	SAGASSQVLGK	8	23	2	516234554;488390682		0	3.10663e+08	0	0.006543	29.76	0.0268432	2	1004.54	1.52463	9.98815	0
	High	APIGRPSPmSPWGKPTLGK	7	69	2	516234554;488390682	M9(Oxidation)	0	2.33734e+07	0	0.0005675	24.98	0.0444762	4	1993.08	4.08954	31.2061	0
	High	APIGRPSPMSPWGKPTLGK	19	69	2	516234554;488390682		0	1.39394e+09	0	0.0007483	20.75	0.166596	3	1977.08	2.39099	35.8258	0
	High	GIRPTVR	6	269	5	487385029;516234554;488390682;1002980664;640599467		0	6.43553e+08	0.002	0.07798	25.02	0.0656306	2	798.495	0.690569	7.20621	0
	High	SLLQPLPK	3	58	2	516234554;488390682		0	2578975798	0.002	0.05436	14.98	0.100072	2	895.563	1.94571	33.1897	0
488381116	MULTISPECIES: 30S ribosomal protein S9 [Bacilli]	2070.05	54.62	135	1	7	72	2.56148e+09	130	14.6489	10.521
	A2	Sequence	# PSMs	# Proteins	# Protein Groups	Protein Group Accessions	Modifications	ΔCn	Area	q-Value	PEP	IonScore	Exp Value	Charge	MH+ [Da]	ΔM [ppm]	RT [min]	# Missed Cleavages
	High	GNYDVLVNVHGGGFTGQAQAIR	43	80	2	488381116;512477222		0	149081472	0	3.358e-08	85.47	4.25688e-08	2	2273.15	1.56094	48.2547	0
	High	LVPGEGNIKVNNR	6	1	1	488381116		0	239917206	0	0.001382	53.76	5.44841e-05	2	1409.79	1.41877	20.6259	1
	High	ALLEADPEYR	13	113	2	488381116;512477222		0	3.4939e+09	0	0.001159	53.43	6.06012e-05	2	1176.59	2.131	31.5403	0
	High	LVPGEGNIK	6	8	2	488381116;512477222		0	3.65089e+09	0	0.03509	28.25	0.0525927	2	926.532	1.53122	17.5277	0
	High	RSPQFSK	1	92	2	488381116;512477222		0	1.19533e+08	0.002	0.06511	38.52	0.00602491	2	849.46	2.28623	4.84129	1
	High	AGLLTRDPR	2	107	2	488381116;512477222		0	5.39644e+08	0.006	0.09894	38.29	0.00108224	2	998.576	1.94991	14.9026	1
	Medium	AQVEYKGTGR	1	15	2	488381116;512477222		0	2.6927e+07	0.028	0.2471	26.6	0.0322695	2	1108.58	1.79905	6.24759	1
516234546	MULTISPECIES: 50S ribosomal protein L15 [Staphylococcus]	1583.53	33.56	351	6	6	72	4.66111e+09	146	15.6464	10.2866
	A2	Sequence	# PSMs	# Proteins	# Protein Groups	Protein Group Accessions	Modifications	ΔCn	Area	q-Value	PEP	IonScore	Exp Value	Charge	MH+ [Da]	ΔM [ppm]	RT [min]	# Missed Cleavages
	High	FSTSAADAIDAK	25	1	1	516234546		0	6287034242	0	8.478e-05	70.99	1.24201e-06	2	1196.58	2.01692	26.3006	0
	High	VRPGFEGGQLPLFR	29	14	1	516234546		0	6.686e+09	0	3.888e-05	65.48	2.30758e-06	3	1572.87	2.55213	49.3986	0
	High	RGFTNINR	8	223	1	516234546		0	1.01029e+09	0	0.002773	52.79	0.000244072	2	977.528	0.492503	11.4217	1
	High	LHELKPAEGSR	8	250	1	516234546		0	1.53427e+08	0	0.00361	49.72	0.000262383	3	1236.67	0.533194	7.48867	0
	High	AHKFSTSAADAIDAK	1	1	1	516234546		0	29462428	0.002	0.06943	2.97	10.7745	3	1532.77	1.51225	19.1836	1
	Medium	GFTNINRK	1	222	1	516234546		0	111285300	0.039	0.3041	8.8	4.47548	2	949.524	2.80577	8.90574	1
488382464	MULTISPECIES: 30S ribosomal protein S20 [Bacilli]	1954.58	63.86	19	6	6	70	2.34918e+09	83	9.23497	10.4917
	A2	Sequence	# PSMs	# Proteins	# Protein Groups	Protein Group Accessions	Modifications	ΔCn	Area	q-Value	PEP	IonScore	Exp Value	Charge	MH+ [Da]	ΔM [ppm]	RT [min]	# Missed Cleavages
	High	SAIETNADNKNELVSFAIK	38	1	1	488382464		0	2115014250	0	2.728e-09	132.93	1.49489e-12	2	2064.06	1.99495	44.8112	1
	High	AAQSNLIHSNKADR	10	17	1	488382464		0	634881623	0	0.0002917	64.98	4.71766e-06	4	1524.79	1.7279	7.04057	1
	High	AAQSNLIHSNK	12	17	1	488382464		0	1.69881e+09	0	0.001315	57.81	8.94116e-06	2	1182.63	2.37819	7.05579	0
	High	VKTTQTAEER	2	3	1	488382464		0	1.09444e+08	0	0.00104	54.2	0.000124512	2	1162.61	2.06336	3.69795	1
	High	SQLMSANK	5	1	1	488382464		0	3.23372e+09	0	0.03561	30.55	0.017621	2	878.441	0.531648	7.50135	0
	High	VKSQLMSANK	1	1	1	488382464		0	28930142	0.002	0.06757	14.5	0.730916	2	1105.61	1.52752	7.72054	1
	High	SQLmSANK	2	1	1	488382464	M4(Oxidation)	0	1.86008e+07	0.009	0.139	22.12	0.104953	2	894.436	1.2941	4.5628	0
488383093	MULTISPECIES: 50S ribosomal protein L1 [Staphylococcus]	1453.77	43.29	758	0	11	70	1.10197e+09	231	24.9511	9.11475
	A2	Sequence	# PSMs	# Proteins	# Protein Groups	Protein Group Accessions	Modifications	ΔCn	Area	q-Value	PEP	IonScore	Exp Value	Charge	MH+ [Da]	ΔM [ppm]	RT [min]	# Missed Cleavages
	High	GDKITEAEEAGADYVGESDYVQK	16	8	2	516233569;488383093		0	1116590808	0	2.218e-09	101.97	8.57697e-11	2	2474.13	2.07698	44.5528	1
	High	ITEAEEAGADYVGESDYVQK	5	8	2	516233569;488383093		0	5.5214e+07	0	1.921e-07	75.59	8.1437e-08	2	2173.98	2.06338	37.8498	0
	High	SVAVTTTMGPGVK	5	81	4	516233569;656016461;488383093;518298364		0	1.30402e+09	0	0.0001374	72.89	6.14282e-07	2	1247.67	2.21673	25.39	0
	High	TGTVTMDVK	7	93	4	516233569;656016461;488383093;929988948		0	7.03168e+08	0	0.001128	63.47	1.48877e-05	2	951.483	1.35096	15.3784	0
	High	TQHYSVEEAIK	7	46	3	488383093;656016461;929988948		0	2.19952e+08	0	0.0005114	48.14	0.0002793	2	1304.65	1.3863	21.2555	0
	High	SVAVTTTmGPGVK	2	81	4	516233569;656016461;488383093;518298364	M8(Oxidation)	0	6.58864e+07	0	8.852e-05	47.71	0.000413418	2	1263.66	0.996275	17.1764	0
	High	GAVVLPNGTGK	3	277	6	516233569;656016461;923040576;488383093;518298364;929988948		0	4.16689e+07	0	0.02732	25.65	0.0491448	2	1012.58	2.50056	19.8324	0
	High	ALQDVLAK	5	10	3	516233569;488383093;656016461		0	885297982	0	0.01831	24.31	0.173849	2	857.509	-0.141728	26.3589	0
	High	AGIVHASIGK	6	80	5	516233569;656016461;488383093;518298364;929988948		0	187322813	0	0.02778	18.98	0.119518	2	952.558	0.566577	13.4805	0
	High	GLMPNPK	11	792	11	922739089;923040576;488383093;516233569;518298364;656016461;929988948;640599480;490794144;740516527;524701360		0	2.13986e+08	0.002	0.04637	38.58	0.00676043	2	756.407	-0.707847	16.5812	0
	Medium	VDTSSFKL	1	30	4	488383093;516233569;656016461;518298364		0	718722265	0.013	0.1797	23.17	0.0679546	2	896.473	0.939086	36.4754	1
	Medium	VDTSSFK	2	31	4	488383093;516233569;656016461;518298364		0	2.79762e+07	0.025	0.227	14.64	0.704294	2	783.389	0.950211	11.8075	0
512477222	MULTISPECIES: 30S ribosomal protein S9 [Staphylococcus]	1973.52	54.62	140	1	7	68	2.56148e+09	130	14.6499	10.3892
	A2	Sequence	# PSMs	# Proteins	# Protein Groups	Protein Group Accessions	Modifications	ΔCn	Area	q-Value	PEP	IonScore	Exp Value	Charge	MH+ [Da]	ΔM [ppm]	RT [min]	# Missed Cleavages
	High	GNYDVLVNVHGGGFTGQAQAIR	43	80	2	488381116;512477222		0	149081472	0	3.358e-08	85.47	4.25688e-08	2	2273.15	1.56094	48.2547	0
	High	ALLEADPEYR	13	113	2	488381116;512477222		0	3.4939e+09	0	0.001159	53.43	6.06012e-05	2	1176.59	2.131	31.5403	0
	High	LVPGEGNIKVNDR	2	6	1	512477222		0	5.65571e+07	0	0.004886	39.02	0.0019361	3	1410.77	2.26557	23.5207	1
	High	LVPGEGNIK	6	8	2	488381116;512477222		0	3.65089e+09	0	0.03509	28.25	0.0525927	2	926.532	1.53122	17.5277	0
	High	RSPQFSK	1	92	2	488381116;512477222		0	1.19533e+08	0.002	0.06511	38.52	0.00602491	2	849.46	2.28623	4.84129	1
	High	AGLLTRDPR	2	107	2	488381116;512477222		0	5.39644e+08	0.006	0.09894	38.29	0.00108224	2	998.576	1.94991	14.9026	1
	Medium	AQVEYKGTGR	1	15	2	488381116;512477222		0	2.6927e+07	0.028	0.2471	26.6	0.0322695	2	1108.58	1.79905	6.24759	1
488374344	MULTISPECIES: 50S ribosomal protein L6 [Staphylococcus]	1085.64	46.07	45	1	8	66	1.05168e+09	178	19.5772	9.37842
	A2	Sequence	# PSMs	# Proteins	# Protein Groups	Protein Group Accessions	Modifications	ΔCn	Area	q-Value	PEP	IonScore	Exp Value	Charge	MH+ [Da]	ΔM [ppm]	RT [min]	# Missed Cleavages
	High	AQMQGNDLVLNVGYSHPVEIK	10	10	3	970426105;516234548;488374344		0	6.33586e+08	0	5.688e-06	77.19	3.73376e-07	2	2312.18	4.12509	48.9579	0
	High	VSGVSKEQVGAIASNIR	13	19	4	487747629;970426105;516234548;488374344		0	4.92399e+08	0	0.0001055	69.18	2.23446e-06	3	1714.95	1.40259	34.0939	1
	High	ALLNNmVLGVSQGFEK	11	3	1	488374344	M6(Oxidation)	0	396760986	0	8.994e-05	54.71	8.72207e-05	2	1735.87	-18.7723	54.2541	0
	High	EQVGAIASNIR	4	29	4	487747629;970426105;488374344;516234548		0	1.23194e+09	0	0.000279	48.52	0.000336045	2	1157.63	1.36706	26.6221	0
	High	TLELVGVGYR	5	39	5	487747629;970426105;488374344;516234548;496843419		0	6.58098e+08	0	0.00161	47.5	0.000199167	2	1106.62	2.14078	41.978	0
	High	YQGEYVR	6	79	5	496843419;487747629;970426105;488374344;516234548		0	1.26501e+09	0	0.01128	35.88	0.0025177	2	914.438	1.62575	11.4433	0
	High	SVRPPEPYK	14	64	4	487747629;970426105;488374344;516234548		0	352597823	0	0.009263	27.23	0.0839254	2	1072.58	1.63956	13.6895	0
	High	AQmQGNDLVLNVGYSHPVEIK	2	10	3	970426105;516234548;488374344	M3(Oxidation)	0	5.00597e+07	0	0.00315	16.43	0.244573	3	2328.17	1.63488	46.1407	0
	High	SVRPPEPYKGK	1	63	4	487747629;970426105;488374344;516234548		0	5.95572e+07	0.002	0.07941	9.9	4.05736	3	1257.7	1.73924	10.4684	1
656016461	50S ribosomal protein L1 [Staphylococcus sp. URHA0057]	1090.34	43.29	764	0	12	65	9.69347e+08	231	24.9651	9.31982
	A2	Sequence	# PSMs	# Proteins	# Protein Groups	Protein Group Accessions	Modifications	ΔCn	Area	q-Value	PEP	IonScore	Exp Value	Charge	MH+ [Da]	ΔM [ppm]	RT [min]	# Missed Cleavages
	High	SVAVTTTMGPGVK	5	81	4	516233569;656016461;488383093;518298364		0	1.30402e+09	0	0.0001374	72.89	6.14282e-07	2	1247.67	2.21673	25.39	0
	High	TGTVTMDVK	7	93	4	516233569;656016461;488383093;929988948		0	7.03168e+08	0	0.001128	63.47	1.48877e-05	2	951.483	1.35096	15.3784	0
	High	YQEAANKVDR	10	12	2	516233569;656016461		0	1.72198e+08	0	0.0004793	62.5	1.01784e-05	3	1193.59	2.94468	5.85497	1
	High	TQHYSVEEAIK	7	46	3	488383093;656016461;929988948		0	2.19952e+08	0	0.0005114	48.14	0.0002793	2	1304.65	1.3863	21.2555	0
	High	SVAVTTTmGPGVK	2	81	4	516233569;656016461;488383093;518298364	M8(Oxidation)	0	6.58864e+07	0	8.852e-05	47.71	0.000413418	2	1263.66	0.996275	17.1764	0
	High	VSFSDEKLVENFK	3	8	2	516233569;656016461		0	2.37437e+08	0	0.007102	41.75	0.000611535	2	1541.79	3.11651	44.2681	1
	High	GAVVLPNGTGK	3	277	6	516233569;656016461;923040576;488383093;518298364;929988948		0	4.16689e+07	0	0.02732	25.65	0.0491448	2	1012.58	2.50056	19.8324	0
	High	ALQDVLAK	5	10	3	516233569;488383093;656016461		0	885297982	0	0.01831	24.31	0.173849	2	857.509	-0.141728	26.3589	0
	High	AGIVHASIGK	6	80	5	516233569;656016461;488383093;518298364;929988948		0	187322813	0	0.02778	18.98	0.119518	2	952.558	0.566577	13.4805	0
	High	GLMPNPK	11	792	11	922739089;923040576;488383093;516233569;518298364;656016461;929988948;640599480;490794144;740516527;524701360		0	2.13986e+08	0.002	0.04637	38.58	0.00676043	2	756.407	-0.707847	16.5812	0
	High	VSFSDEK	3	10	2	516233569;656016461		0	1.10759e+08	0.002	0.07604	26.25	0.0328435	2	811.383	0.25777	11.2614	0
	Medium	VDTSSFKL	1	30	4	488383093;516233569;656016461;518298364		0	718722265	0.013	0.1797	23.17	0.0679546	2	896.473	0.939086	36.4754	1
	Medium	VDTSSFK	2	31	4	488383093;516233569;656016461;518298364		0	2.79762e+07	0.025	0.227	14.64	0.704294	2	783.389	0.950211	11.8075	0
970426105	50S ribosomal protein L6 [Staphylococcus warneri]	996.526	58.43	82	1	11	64	1.41973e+09	178	19.6263	9.64209
	A2	Sequence	# PSMs	# Proteins	# Protein Groups	Protein Group Accessions	Modifications	ΔCn	Area	q-Value	PEP	IonScore	Exp Value	Charge	MH+ [Da]	ΔM [ppm]	RT [min]	# Missed Cleavages
	High	AQMQGNDLVLNVGYSHPVEIK	10	10	3	970426105;516234548;488374344		0	6.33586e+08	0	5.688e-06	77.19	3.73376e-07	2	2312.18	4.12509	48.9579	0
	High	VSGVSKEQVGAIASNIR	13	19	4	487747629;970426105;516234548;488374344		0	4.92399e+08	0	0.0001055	69.18	2.23446e-06	3	1714.95	1.40259	34.0939	1
	High	ALLNNMVQGVSQGFEK	2	5	2	970426105;516234548		0	1.76224e+09	0	7.318e-05	60.28	7.31298e-06	2	1734.89	2.47749	59.3048	0
	High	EQVGAIASNIR	4	29	4	487747629;970426105;488374344;516234548		0	1.23194e+09	0	0.000279	48.52	0.000336045	2	1157.63	1.36706	26.6221	0
	High	TLELVGVGYR	5	39	5	487747629;970426105;488374344;516234548;496843419		0	6.58098e+08	0	0.00161	47.5	0.000199167	2	1106.62	2.14078	41.978	0
	High	YQGEYVR	6	79	5	496843419;487747629;970426105;488374344;516234548		0	1.26501e+09	0	0.01128	35.88	0.0025177	2	914.438	1.62575	11.4433	0
	High	MTFKQEENTIEVVRPSDSK	4	36	2	970426105;516234548		0	9.96161e+07	0	0.001095	34.13	0.00343867	3	2238.11	1.759	35.3592	1
	High	SVRPPEPYK	14	64	4	487747629;970426105;488374344;516234548		0	352597823	0	0.009263	27.23	0.0839254	2	1072.58	1.63956	13.6895	0
	High	AQmQGNDLVLNVGYSHPVEIK	2	10	3	970426105;516234548;488374344	M3(Oxidation)	0	5.00597e+07	0	0.00315	16.43	0.244573	3	2328.17	1.63488	46.1407	0
	High	QEENTIEVVRPSDSK	2	39	5	970426105;516234548;487747629;496843419;488374344		0	121781898	0.002	0.05859	10.71	1.32897	3	1730.86	2.26473	20.4703	0
	High	SVRPPEPYKGK	1	63	4	487747629;970426105;488374344;516234548		0	5.95572e+07	0.002	0.07941	9.9	4.05736	3	1257.7	1.73924	10.4684	1
	Medium	QEENTIEVVRPSDSKDNR	1	1	1	970426105		0	5.29668e+07	0.039	0.3038	7.81	1.14248	4	2116.02	-2.70157	17.6732	1
516233568	MULTISPECIES: 50S ribosomal protein L11 [Staphylococcus]	1699.32	38.57	54	1	7	63	1483340762	140	14.9209	8.98291
	A2	Sequence	# PSMs	# Proteins	# Protein Groups	Protein Group Accessions	Modifications	ΔCn	Area	q-Value	PEP	IonScore	Exp Value	Charge	MH+ [Da]	ΔM [ppm]	RT [min]	# Missed Cleavages
	High	QIANEKMQDLNAADEEAAMR	10	1	1	516233568		0	820382955	0	1.026e-08	112.42	1.80431e-11	2	2248.04	0.914883	34.7719	1
	High	MQDLNAADEEAAMR	11	51	3	1002561493;516233568;821515192		0	1.78184e+09	0	4.374e-07	96.32	8.05043e-10	2	1564.68	2.1205	31.3697	0
	High	MQDLNAADEEAAmR	5	51	3	1002561493;516233568;821515192	M13(Oxidation)	0	4.70695e+07	0	0.00223	70.3	2.89309e-07	2	1580.67	3.77149	23.4642	0
	High	VASVTKDQVR	7	9	3	516233568;821515192;973246327		0	3.26389e+08	0	0.003845	49.01	0.000507436	2	1102.62	2.17451	6.6444	1
	High	TPPAPVLLKK	11	61	4	1002561493;516233568;821515192;973246327		0	3.2826e+08	0	0.008126	38.54	0.000426874	3	1063.69	0.0205109	21.2415	1
	High	QIANEKmQDLNAADEEAAMR	3	1	1	516233568	M7(Oxidation)	0	22651266	0	0.002778	33.18	0.00132231	3	2264.03	1.66575	27.5343	1
	High	TPPAPVLLK	8	61	4	1002561493;516233568;821515192;973246327		0	1115091628	0	0.01401	31.35	0.0023084	2	935.594	1.92881	30.0729	0
	High	IIEGTAR	3	58	3	1002561493;516233568;821515192		0	1.55309e+09	0.002	0.06027	34.13	0.0234525	2	759.436	0.227129	6.85982	0
	Medium	SFTFITK	5	255	4	1002561493;516233568;821515192;640599481		0	9.61984e+08	0.013	0.1778	17.53	0.413253	2	843.462	1.1529	35.0352	0
488381124	MULTISPECIES: 30S ribosomal protein S11 [Bacilli]	1872.44	46.51	111	6	7	63	1.24318e+09	129	13.8324	11.019
	A2	Sequence	# PSMs	# Proteins	# Protein Groups	Protein Group Accessions	Modifications	ΔCn	Area	q-Value	PEP	IonScore	Exp Value	Charge	MH+ [Da]	ΔM [ppm]	RT [min]	# Missed Cleavages
	High	ALQSAGLEVTAIR	15	25	1	488381124		0	1189431592	0	8.673e-07	111.01	1.39876e-10	2	1328.76	3.05588	39.6885	0
	High	KSTPFAAQMASETASK	9	24	1	488381124		0	3.92796e+08	0	8.513e-07	80.8	2.00871e-07	2	1654.81	2.66356	25.7111	1
	High	STPFAAQMASETASK	12	24	1	488381124		0	1.88378e+09	0	3.964e-06	78.82	6.88905e-08	2	1526.72	2.88658	33.0816	0
	High	NIESGVAHIR	10	29	2	488381124;503624027		0	438876838	0	0.0001441	74.41	8.25914e-07	3	1095.59	0.917848	19.0141	0
	High	STPFAAQmASETASK	4	24	1	488381124	M8(Oxidation)	0	66344679	0	7.32e-05	61.6	1.59121e-06	2	1542.71	2.3547	19.9618	0
	High	TVEVTVKGPGPGR	5	19	1	488381124		0	1.77575e+08	0	0.001002	46.27	0.000169954	3	1296.73	1.04642	17.343	1
	High	TAMEHGLK	4	13	1	488381124		0	6.56342e+08	0	0.009179	37.11	0.00153683	2	886.446	0.775095	6.1953	0
	High	TVEVTVK	4	72	1	488381124		0	618845444	0	0.02748	33.76	0.0169974	2	775.457	1.587	11.7261	0
757192734	50S ribosomal protein L7/L12 [Staphylococcus gallinarum]	797.769	72.13	126	1	9	62	2.61623e+09	122	12.5557	4.58936
	A2	Sequence	# PSMs	# Proteins	# Protein Groups	Protein Group Accessions	Modifications	ΔCn	Area	q-Value	PEP	IonScore	Exp Value	Charge	MH+ [Da]	ΔM [ppm]	RT [min]	# Missed Cleavages
	High	TEFDVELTSAGSSK	8	51	2	516233571;757192734		0	3.64101e+07	0	0.0008767	59	1.13303e-05	2	1470.7	1.70025	37.0673	0
	High	EATGLGLKDAK	8	62	3	516233571;757192734;739719262		0	8.3637e+08	0	0.001562	50.5	0.000340458	2	1102.61	1.94362	12.648	1
	High	DAKELVDGAPK	4	44	2	516233571;757192734		0	459969752	0	0.003128	50.13	0.000198469	2	1142.61	1.30032	18.4534	1
	High	EATGLGLK	9	155	3	516233571;739719262;757192734		0	1795311535	0	0.007067	46.71	0.000967336	2	788.452	1.14748	15.3513	0
	High	ANQEQIIEAIK	6	38	3	516233571;739719262;757192734		0	6.6273e+08	0	0.001787	39.59	0.00301677	2	1256.69	1.99574	36.0021	0
	High	ELVDGAPK	18	44	2	516233571;757192734		0	5217005076	0	0.005531	39.32	0.00121043	2	828.447	1.10908	11.3015	0
	High	EMSVLELNDLVK	7	91	3	516233571;739719262;757192734		0	533648752	0	0.002406	36.02	0.00552576	2	1389.73	2.59656	61.1285	0
	High	AVKEATGLGLK	1	63	3	516233571;739719262;757192734		0	26385091	0	0.007565	31.86	0.0147268	2	1086.65	1.32935	16.6378	1
	High	AIEEEFGVTAAAPVAAAGAAGGADAAAEKTEFDVELTSAGSSK	1	1	1	757192734		0	3.98434e+07	0	2.595e-05	24.81	0.0161881	3	4037.95	1.19263	73.2704	1
488381838	MULTISPECIES: 30S ribosomal protein S7 [Bacilli]	1236.16	46.79	321	6	10	59	8.55117e+08	156	17.8125	9.87646
	A2	Sequence	# PSMs	# Proteins	# Protein Groups	Protein Group Accessions	Modifications	ΔCn	Area	q-Value	PEP	IonScore	Exp Value	Charge	MH+ [Da]	ΔM [ppm]	RT [min]	# Missed Cleavages
	High	ILYSAFDLVEER	11	1	1	488381838		0	781902712	0	6.305e-06	89.19	1.07851e-08	2	1454.76	3.09081	59.969	0
	High	LANEILDAANNTGGAVK	12	37	1	488381838		0	1.13462e+09	0	1.565e-06	69.84	1.34879e-06	2	1670.87	2.1282	39.8551	0
	High	VGGSNYQVPVEVRPER	10	208	2	488381838;912697119		0	6.48823e+08	0	0.0003876	54.02	0.000130375	2	1785.93	1.53884	30.4868	0
	High	RSTLGLR	3	20	1	488381838		0	8.55742e+07	0	0.01577	44.97	0.000579524	2	802.491	1.55377	9.40568	1
	High	DVLPDPIHNSK	12	38	1	488381838		0	138044026	0	0.001999	39.76	0.00311761	3	1234.64	1.87208	28.2979	0
	High	LANEILDAANNTGGAVKK	2	37	1	488381838		0	130774293	0	0.003437	28.31	0.0186677	3	1798.97	2.0035	34.1862	1
	High	RVGGSNYQVPVEVRPER	4	208	2	488381838;912697119		0	86759178	0	0.02354	23.13	0.136924	3	1942.03	1.10179	26.2658	1
	High	RDVLPDPIHNSK	1	37	1	488381838		0	1.7374e+07	0	0.01195	19.31	0.256125	3	1390.74	-0.280039	22.6549	1
	High	VGGSNYQVPVEVRPERR	2	208	2	488381838;912697119		0	86759178	0.001	0.03975	0.73	23.7946	3	1942.03	2.13893	26.1147	1
	Medium	AFAHYRW	2	296	2	801087975;488381838		0	9.76689e+07	0.012	0.1697	4.6	13.1413	3	950.464	0.511223	28.3253	1
739685621	30S ribosomal protein S8 [Staphylococcus warneri]	798.561	38.64	218	4	6	58	1.08601e+09	132	14.83	9.33447
	A2	Sequence	# PSMs	# Proteins	# Protein Groups	Protein Group Accessions	Modifications	ΔCn	Area	q-Value	PEP	IonScore	Exp Value	Charge	MH+ [Da]	ΔM [ppm]	RT [min]	# Missed Cleavages
	High	TMTDPIADMLTR	19	33	1	739685621		0	2.75595e+09	0	0.0002579	50.68	8.16589e-05	2	1364.66	2.43242	57.6762	0
	High	EIAEILKNEGFIK	18	10	1	739685621		0	3.81952e+08	0	0.0001922	48.31	0.000251608	2	1503.85	2.46387	52.589	1
	High	TmTDPIADMLTR	14	33	1	739685621	M2(Oxidation)	0	3.0005e+08	0	0.001587	44.54	0.000228514	2	1380.65	3.258	49.6003	0
	High	HDKLELPASNIK	4	13	1	739685621		0	6.1802e+07	0	0.005307	17.53	0.516566	3	1364.76	1.96649	24.0586	1
	High	ISKPGLR	1	297	4	489309616;739685621;489153164;1011893966		0	1.20141e+08	0.002	0.04719	27.14	0.0427931	2	770.489	1.40973	7.73864	0
	High	EIAEILK	1	122	2	489309616;739685621		0	2.7827e+07	0.002	0.06877	22.41	0.144103	2	815.488	1.21099	28.6853	0
	Medium	YGQNDER	1	17	1	739685621		0	7.20796e+06	0.025	0.2283	16.22	0.0668587	2	881.376	1.16835	4.06272	0
488381125	MULTISPECIES: 30S ribosomal protein S13 [Bacilli]	1283.86	52.89	210	10	11	57	9.71579e+08	121	13.7396	10.4478
	A2	Sequence	# PSMs	# Proteins	# Protein Groups	Protein Group Accessions	Modifications	ΔCn	Area	q-Value	PEP	IonScore	Exp Value	Charge	MH+ [Da]	ΔM [ppm]	RT [min]	# Missed Cleavages
	High	IVEEANVSADTR	14	13	1	488381125		0	163464552	0	6.869e-05	88.17	1.40213e-08	2	1303.65	1.92804	18.4843	0
	High	VKDLTDDELGR	13	44	1	488381125		0	1.18444e+09	0	0.0001668	74.11	1.01501e-06	2	1260.65	1.76098	19.7159	1
	High	EVVDSYKVEGDLR	1	15	1	488381125		0	0	0	0.01313	54.85	8.31445e-05	2	1508.76	3.3315	29.7996	1
	High	IAGVDIPR	5	195	3	488381125;652000007;490696609		0	4.05045e+08	0	0.003464	54.71	4.39484e-05	2	840.495	1.58655	30.2025	0
	High	LMEISSYR	5	56	1	488381125		0	1254442722	0	0.007421	45.71	0.000408172	2	998.5	2.10324	29.9774	0
	High	DLTDDELGR	2	51	1	488381125		0	3.00606e+08	0	0.02546	32.67	0.00524532	2	1033.48	1.73357	24.8459	0
	High	KIVEEANVSADTR	6	4	1	488381125		0	1.50141e+07	0	0.00609	30.36	0.0178567	2	1431.75	1.15921	16.4542	1
	High	EQNLNIKR	4	26	1	488381125		0	2.66864e+08	0.001	0.03995	42.78	0.00125481	3	1014.57	1.21761	8.80834	1
	High	REQNLNIK	4	26	1	488381125		0	1.85044e+08	0.002	0.06261	53.04	0.000118189	2	1014.57	1.71213	7.94576	1
	High	IAGVDIPREK	2	81	1	488381125		0	27214268	0.002	0.04658	29.19	0.0114478	2	1097.63	2.66359	24.0413	1
	Medium	EQNLNIK	1	26	1	488381125		0	4.75853e+08	0.033	0.2753	17.61	0.745536	2	858.469	1.01033	11.2358	0
488391862	50S ribosomal protein L31 [Staphylococcus lugdunensis]	1650.81	69.41	40	2	6	57	2.55661e+09	85	9.78685	8.99756
	A2	Sequence	# PSMs	# Proteins	# Protein Groups	Protein Group Accessions	Modifications	ΔCn	Area	q-Value	PEP	IonScore	Exp Value	Charge	MH+ [Da]	ΔM [ppm]	RT [min]	# Missed Cleavages
	High	LDISSDSHPFYTGR	20	37	2	516232819;488391862		0	4.01593e+09	0	6.508e-06	100.08	2.42492e-09	2	1594.75	2.84476	35.5602	0
	High	VIFLDTTTDFK	26	14	2	488391862;516232819		0	3184029902	0	0.0001703	70.01	1.39678e-06	2	1299.69	3.19474	52.9207	0
	High	FAAADGR	5	50	2	516232819;488391862		0	4.69885e+08	0	0.01523	45.75	0.00162836	2	707.348	0.939593	6.41901	0
	High	WEDGNEYPVIR	1	4	1	488391862		0	128358262	0	0.0008027	37.08	0.00465226	2	1377.65	2.08801	37.1488	0
	High	TSSETmKWEDGNEYPVIR	1	3	1	488391862	M6(Oxidation)	0	1.16147e+07	0	0.03362	4.98	0.730681	2	2157.95	-10.6063	45.7167	1
	High	QGIHPEYHK	4	12	2	516232819;488391862		0	8.86559e+07	0.002	0.05458	20.44	0.183893	2	1108.55	0.836754	6.55325	0
516234275	MULTISPECIES: 30S ribosomal protein S4 [Staphylococcus]	978.812	49	325	7	9	55	6.11052e+08	200	23.2062	9.80322
	A2	Sequence	# PSMs	# Proteins	# Protein Groups	Protein Group Accessions	Modifications	ΔCn	Area	q-Value	PEP	IonScore	Exp Value	Charge	MH+ [Da]	ΔM [ppm]	RT [min]	# Missed Cleavages
	High	RVDIPSYSLKPGQEISVR	15	1	1	516234275		0	6.47903e+08	0	1.556e-06	64.5	8.87033e-07	3	2044.12	1.74903	41.5715	1
	High	QLVNHGHIEVDGR	12	3	1	516234275		0	129006378	0	9.884e-05	54.78	4.37447e-05	2	1473.76	2.16958	17.6777	0
	High	LGISLSGTGK	5	298	2	516234275;754990405		0	785888196	0	0.002524	43.98	0.00111985	2	932.542	1.32401	29.4993	0
	High	RPYAPGQHGPNQR	3	181	2	516234275;754990405		0	26039540	0	7.467e-05	43.71	0.00111507	3	1477.75	3.33573	5.73736	0
	High	SELPAEINEQLIVEYYSR	3	72	1	516234275		0	9691417	0	3.928e-05	43.13	0.00122088	3	2153.08	1.29643	68.3392	0
	High	KLSEYGLQLR	3	61	1	516234275		0	2.72364e+07	0	0.00963	38.95	0.00149	3	1206.68	0.307961	31.6997	1
	High	VDIPSYSLKPGQEISVR	6	1	1	516234275		0	240704160	0	0.001995	34.28	0.00259409	3	1888.02	2.01487	45.5286	0
	High	YLYGMTER	6	66	1	516234275		0	3.99366e+08	0	0.01771	32.6	0.00588009	2	1032.48	0.885617	27.3893	0
	High	NTFDIAAK	2	5	1	516234275		0	3.45252e+08	0.008	0.1202	21.57	0.115292	2	879.458	0.807282	21.9272	0
488439886	30S ribosomal protein S3 [Staphylococcus arlettae]	962.899	34.1	5	1	7	55	9.50845e+08	217	24.043	9.83252
	A2	Sequence	# PSMs	# Proteins	# Protein Groups	Protein Group Accessions	Modifications	ΔCn	Area	q-Value	PEP	IonScore	Exp Value	Charge	MH+ [Da]	ΔM [ppm]	RT [min]	# Missed Cleavages
	High	AEQYSEGTVPLHTLR	18	65	2	516234552;488439886		0	1.38634e+09	0	2.29e-07	87.78	1.79229e-08	2	1700.86	1.79177	30.5844	0
	High	EASVSHVDIER	4	19	2	516234552;488439886		0	210992222	0	0.0003453	68.62	3.10533e-06	2	1241.61	1.76714	16.0788	0
	High	LVAENIAR	5	182	4	516234552;497477124;1028224715;488439886		0	840397971	0	0.006871	45.75	0.000347225	2	885.516	0.775225	17.5979	0
	High	INIAIHTGKPGMVIGK	21	71	2	516234552;488439886		0	1.80829e+08	0	0.002862	25.94	0.0294159	2	1648.96	0.908605	35.4694	0
	High	INPIGLR	5	76	2	516234552;488439886		0	6.25801e+08	0.001	0.04121	45.7	0.000152072	2	782.489	1.07611	26.6969	0
	High	LAGADIAR	1	4	1	488439886		0	26640500	0.004	0.08778	8.73	4.93001	2	786.448	1.24769	12.7733	0
	High	VHINVIEIK	1	59	2	516234552;488439886		0	124850800	0.008	0.1216	17.93	0.0982494	2	1064.65	2.96845	33.4382	0
IonScore	Exp Value	Charge	MH+ [Da]	ΔM [ppm]	RT [min]	# Missed Cleavages
91.32	2.13992e-09	2	2274.15	1.82168	45.4227	0
66.02	3.25045e-06	2	1357.74	3.03772	62.9375	1
48.5	0.00021965	2	1186.68	2.10238	45.0042	0
41.77	0.00149021	2	934.501	1.83292	30.6996	0
IonScore	Exp Value	Charge	MH+ [Da]	ΔM [ppm]	RT [min]	# Missed Cleavages
96.32	8.05043e-10	2	1564.68	2.1205	31.3697	0
70.3	2.89309e-07	2	1580.67	3.77149	23.4642	0
68.45	4.50102e-07	3	2248.04	2.04922	34.6725	1
49.01	0.000507436	2	1102.62	2.17451	6.6444	1
38.54	0.000426874	3	1063.69	0.0205109	21.2415	1
31.35	0.0023084	2	935.594	1.92881	30.0729	0
34.13	0.0234525	2	759.436	0.227129	6.85982	0
17.53	0.413253	2	843.462	1.1529	35.0352	0
IonScore	Exp Value	Charge	MH+ [Da]	ΔM [ppm]	RT [min]	# Missed Cleavages
59.3	1.88571e-05	2	1367.72	3.66589	23.463	1
55.05	4.73601e-05	2	1507.82	0.984895	17.052	1
50.05	9.2924e-05	2	1502.71	1.67674	10.3284	1
46.58	0.000185719	2	1390.7	3.19107	26.5831	0
45.52	0.0005681	2	838.468	1.49791	19.448	0
42.91	0.000918469	2	1159.63	1.97433	14.9258	1
36.7	0.00595422	2	949.537	1.77308	25.4667	0
9.58	0.83717	3	1208.67	0.622302	30.4954	1
IonScore	Exp Value	Charge	MH+ [Da]	ΔM [ppm]	RT [min]	# Missed Cleavages
71.6	5.63842e-07	2	2084.04	0.918725	54.4226	0
46.44	0.000350694	2	1278.67	1.9888	17.5523	1
45.48	0.000370912	2	866.401	1.27364	8.80517	0
45.05	0.000153178	2	997.512	1.64016	37.5144	0
42.53	0.00240142	2	858.468	0.500994	21.875	0
40.31	0.000744886	3	2091.06	2.31514	64.583	1
38.26	0.0012838	3	1170.69	1.00419	27.9083	1
26.28	0.00800717	3	2178.08	-12.6189	64.2317	1
6.74	1.85357	4	2212.14	1.90215	48.4915	1
IonScore	Exp Value	Charge	MH+ [Da]	ΔM [ppm]	RT [min]	# Missed Cleavages
50.84	0.000334188	2	890.474	0.93574	21.3099	0
43.12	0.00151865	2	1286.66	1.56174	24.3298	1
32.55	0.00647628	2	1158.56	2.04989	29.9644	0
8.96	0.533641	3	2028.99	5.38369	68.6477	0
IonScore	Exp Value	Charge	MH+ [Da]	ΔM [ppm]	RT [min]	# Missed Cleavages
50.84	0.000334188	2	890.474	0.93574	21.3099	0
43.12	0.00151865	2	1286.66	1.56174	24.3298	1
32.55	0.00647628	2	1158.56	2.04989	29.9644	0
32.16	0.00364881	4	2185.11	11.8712	59.702	1
IonScore	Exp Value	Charge	MH+ [Da]	ΔM [ppm]	RT [min]	# Missed Cleavages
69.18	2.23446e-06	3	1714.95	1.40259	34.0939	1
48.52	0.000336045	2	1157.63	1.36706	26.6221	0
47.5	0.000199167	2	1106.62	2.14078	41.978	0
35.88	0.0025177	2	914.438	1.62575	11.4433	0
27.23	0.0839254	2	1072.58	1.63956	13.6895	0
9.9	4.05736	3	1257.7	1.73924	10.4684	1
9.43	2.21208	2	1193.61	1.93869	28.4489	0
IonScore	Exp Value	Charge	MH+ [Da]	ΔM [ppm]	RT [min]	# Missed Cleavages
96.32	8.05043e-10	2	1564.68	2.1205	31.3697	0
70.3	2.89309e-07	2	1580.67	3.77149	23.4642	0
38.54	0.000426874	3	1063.69	0.0205109	21.2415	1
31.35	0.0023084	2	935.594	1.92881	30.0729	0
34.13	0.0234525	2	759.436	0.227129	6.85982	0
31.04	0.031836	3	1102.62	0.750777	6.76334	1
17.53	0.413253	2	843.462	1.1529	35.0352	0
IonScore	Exp Value	Charge	MH+ [Da]	ΔM [ppm]	RT [min]	# Missed Cleavages
73.75	4.38564e-07	2	1501.75	2.08936	30.429	0
60.63	1.75588e-05	2	1629.85	2.00048	25.1717	1
52.3	6.30063e-05	2	958.594	1.24834	17.1662	1
36.63	0.0201627	2	830.5	1.80749	24.0088	0
21.96	0.0738683	2	1142.63	1.4167	9.33762	0
19.84	0.111016	3	958.593	0.0563884	15.476	1
IonScore	Exp Value	Charge	MH+ [Da]	ΔM [ppm]	RT [min]	# Missed Cleavages
63.55	1.03769e-06	2	1964.86	1.67455	36.0961	1
52.75	0.000187402	2	1162.64	2.15523	56.0224	0
45.07	0.000266052	2	1416.79	1.29395	30.5829	0
39.89	0.00210771	3	1029.51	2.10736	4.91963	1
35.34	0.0148693	2	842.511	1.42006	5.21496	0
12.48	0.161007	2	873.411	1.50359	6.04059	0
IonScore	Exp Value	Charge	MH+ [Da]	ΔM [ppm]	RT [min]	# Missed Cleavages
75.37	4.48672e-07	2	1205.56	1.75428	13.3269	0
62.06	1.38773e-05	2	1221.56	2.59634	7.69106	0
55.17	5.1695e-05	3	2041.97	1.38835	41.9946	1
34.48	0.00372491	2	1046.61	2.14645	37.7819	0
21.74	0.0716777	2	1174.71	1.08166	30.1753	1
38.34	0.0050708	2	876.506	0.547016	10.3777	1
30.56	0.024261	2	720.404	0.474926	13.5271	0
17.09	0.433863	2	905.522	1.40554	9.29109	1
4.14	1.58046	3	2786.46	-0.995341	72.3037	0
26.19	0.0620326	2	668.374	1.31726	5.07188	0
IonScore	Exp Value	Charge	MH+ [Da]	ΔM [ppm]	RT [min]	# Missed Cleavages
65.38	2.18749e-06	2	1047.51	1.67739	15.3086	0
59.08	1.47696e-05	2	859.428	0.929227	7.46121	0
45.05	0.000423584	2	987.523	1.36566	5.06589	1
44.53	0.00145001	2	733.392	0.433413	6.34297	0
41.82	0.00113446	2	1347.7	0.901599	15.6239	1
36.92	0.00650354	2	940.558	0.64933	28.9848	0
6.52	7.36498	3	1203.61	0.599273	12.6243	1
31.44	0.0134586	2	1191.6	1.36546	20.1503	0
IonScore	Exp Value	Charge	MH+ [Da]	ΔM [ppm]	RT [min]	# Missed Cleavages
90.4	1.41362e-08	2	1562.78	2.17277	36.7937	0
72.09	4.17161e-07	2	1371.79	2.10359	42.0153	1
69.67	3.45263e-06	2	1252.66	1.86314	35.3835	0
40.65	0.00258298	2	1243.69	1.73077	47.7346	0
37.52	0.00390309	2	1578.77	2.04687	29.6912	0
25.73	0.029804	2	954.491	1.52526	8.40303	0
27.24	0.0603213	2	795.389	1.24282	7.58905	0
20.22	0.135936	2	812.431	1.30305	21.6546	0
20.86	0.180067	2	705.429	-0.174996	17.8114	0
11.27	1.4817	3	1315.76	0.486293	35.808	1
25.26	0.250791	2	731.43	0.71661	9.49598	0
11.94	0.249497	2	1176.54	2.02246	4.96623	1
5.13	4.64957	2	859.526	1.74679	6.10278	1
IonScore	Exp Value	Charge	MH+ [Da]	ΔM [ppm]	RT [min]	# Missed Cleavages
67.37	2.90422e-06	2	1467.77	2.20272	39.3945	0
60.68	1.25695e-05	2	1530.84	3.19527	29.1312	1
47.98	0.000150464	2	1109.66	2.20054	35.8454	0
35.03	0.0127662	2	889.464	1.29334	4.86815	0
34.74	0.00105757	3	1265.76	1.13495	33.7752	1
28.13	0.0123052	2	851.5	1.82893	29.9789	0
24.81	0.025934	2	1623.87	1.96279	33.1247	1
IonScore	Exp Value	Charge	MH+ [Da]	ΔM [ppm]	RT [min]	# Missed Cleavages
46.44	0.000350694	2	1278.67	1.9888	17.5523	1
45.48	0.000370912	2	866.401	1.27364	8.80517	0
45.05	0.000153178	2	997.512	1.64016	37.5144	0
42.53	0.00240142	2	858.468	0.500994	21.875	0
40.31	0.000744886	3	2091.06	2.31514	64.583	1
38.26	0.0012838	3	1170.69	1.00419	27.9083	1
22.64	0.0650681	2	1446.76	3.75075	25.7716	0
IonScore	Exp Value	Charge	MH+ [Da]	ΔM [ppm]	RT [min]	# Missed Cleavages
64.6	7.19479e-06	2	1206.58	1.83555	20.1018	0
45.27	0.000329855	3	1925.96	2.0851	47.3349	1
44.51	0.000654895	2	917.542	0.387318	10.7655	1
43.11	0.000828266	2	1385.67	2.65329	43.0439	0
40.01	0.000788183	2	1369.67	3.0714	50.4751	0
36.63	0.00247688	3	1733.74	2.07337	4.43346	0
33.5	0.00573988	2	1717.75	2.62237	7.69196	0
21.9	0.115249	2	1480.77	0.478087	32.0922	0
25.02	0.0656306	2	798.495	0.690569	7.20621	0
IonScore	Exp Value	Charge	MH+ [Da]	ΔM [ppm]	RT [min]	# Missed Cleavages
66.69	2.12146e-06	2	1308.68	1.79493	26.0589	1
51.12	9.69714e-05	2	1142.64	1.63561	35.6671	0
47.93	0.000468698	2	1057.58	1.20699	31.8421	0
4.44	4.28102	2	1270.74	2.04766	28.2887	1
25.73	0.130175	2	822.437	1.60006	20.8049	0
IonScore	Exp Value	Charge	MH+ [Da]	ΔM [ppm]	RT [min]	# Missed Cleavages
97.5	8.71357e-10	2	2577.24	4.16738	59.2132	0
33.21	0.0108877	2	1192.59	2.78793	19.3454	0
27.55	0.0323458	2	999.585	1.20049	34.0913	0
17.85	0.185387	3	1184.7	1.34916	26.5581	1
11.33	0.408595	3	2593.23	0.330978	54.8202	0
20.2	0.395367	2	830.463	0.79435	8.52069	0
18.59	0.103076	2	1348.69	3.06487	15.8712	1
16.86	1.34353	2	759.449	1.8351	1.61509	1
IonScore	Exp Value	Charge	MH+ [Da]	ΔM [ppm]	RT [min]	# Missed Cleavages
70.94	4.06716e-07	2	1595.91	3.39495	57.472	0
68.22	1.69493e-06	2	1153.63	2.49479	29.8843	0
39.27	0.000118024	2	2036.77	1.94493	9.96716	1
30.72	0.00533753	3	1523.82	1.68794	28.0737	1
12.99	0.406897	2	1457.71	4.87512	43.758	0
8.48	7.79772	3	1507.8	1.84568	36.8644	1
IonScore	Exp Value	Charge	MH+ [Da]	ΔM [ppm]	RT [min]	# Missed Cleavages
50.5	0.000340458	2	1102.61	1.94362	12.648	1
46.71	0.000967336	2	788.452	1.14748	15.3513	0
41.59	0.000204561	3	4024.94	5.11477	72.8798	1
39.59	0.00301677	2	1256.69	1.99574	36.0021	0
36.02	0.00552576	2	1389.73	2.59656	61.1285	0
31.86	0.0147268	2	1086.65	1.32935	16.6378	1
IonScore	Exp Value	Charge	MH+ [Da]	ΔM [ppm]	RT [min]	# Missed Cleavages
60.99	4.85657e-06	2	1326.78	2.3334	33.3701	1
47.21	0.000110263	2	899.532	0.803207	4.78712	1
47.2	0.000521144	2	743.431	1.27974	5.46616	0
45.99	9.81894e-05	2	1183.74	2.01263	25.4435	1
25.86	0.0500677	2	1055.65	0.752917	33.9668	0
24.1	0.0673048	2	1164.6	0.589668	8.13028	1
11.55	0.517883	2	977.455	1.94235	3.90821	1
IonScore	Exp Value	Charge	MH+ [Da]	ΔM [ppm]	RT [min]	# Missed Cleavages
81.57	9.12581e-08	2	1578.88	2.09784	27.302	0
66.42	5.05096e-06	2	1288.67	1.73066	34.8849	0
47.88	0.000320971	2	1304.67	2.1451	25.3941	0
30.58	0.0227496	2	1015.55	1.74969	13.6375	1
30.27	0.0558666	2	1071.62	1.74503	30.4546	0
19.77	0.0864597	2	746.369	1.33015	4.04373	0
5.49	2.48589	2	1442.85	2.91389	73.3924	0
IonScore	Exp Value	Charge	MH+ [Da]	ΔM [ppm]	RT [min]	# Missed Cleavages
103.53	4.76879e-10	2	1614.87	2.41104	31.1533	0
53.75	0.000159401	2	1020.57	1.80887	33.3589	0
51.23	0.000164985	2	1066.56	2.76275	40.7851	0
36.87	0.00338194	2	871.494	1.84031	33.2092	0
29.67	0.0144039	3	1027.59	1.35462	26.1679	1
19.27	0.220046	2	999.589	1.66624	26.4027	1
IonScore	Exp Value	Charge	MH+ [Da]	ΔM [ppm]	RT [min]	# Missed Cleavages
64.01	1.39414e-05	2	889.475	1.22523	8.83066	0
63.01	2.07264e-05	2	1174.61	2.96908	23.0087	1
40.35	0.00205733	2	1126.58	2.26405	16.8996	0
24.07	0.161985	3	1282.68	2.0613	13.813	1
IonScore	Exp Value	Charge	MH+ [Da]	ΔM [ppm]	RT [min]	# Missed Cleavages
56.08	2.4907e-05	3	1714.88	1.99218	50.5767	0
51.54	0.000103465	2	1140.56	1.6834	20.0515	0
25.47	0.0028312	3	3887.8	5.71123	63.7334	1
IonScore	Exp Value	Charge	MH+ [Da]	ΔM [ppm]	RT [min]	# Missed Cleavages
61.27	2.0714e-05	3	958.533	1.31535	4.29359	0
59.88	1.79903e-05	3	1187.67	0.230197	4.45085	1
36.58	0.00408802	2	1164.58	2.45989	5.2472	1
30.8	0.0208357	2	845.51	0.866884	4.56192	1
13.2	1.30427	4	1681.85	1.41109	35.617	1
34.91	0.00435847	2	701.396	2.40699	5.57286	0
25.04	0.0264763	2	1390.7	2.81839	41.9277	1
26.94	0.112581	2	717.415	1.10576	7.1574	0
26.39	0.0450045	2	928.559	1.9508	7.91292	1
IonScore	Exp Value	Charge	MH+ [Da]	ΔM [ppm]	RT [min]	# Missed Cleavages
63.47	1.48877e-05	2	951.483	1.35096	15.3784	0
48.14	0.0002793	2	1304.65	1.3863	21.2555	0
25.65	0.0491448	2	1012.58	2.50056	19.8324	0
18.98	0.119518	2	952.558	0.566577	13.4805	0
38.58	0.00676043	2	756.407	-0.707847	16.5812	0
9.27	3.15872	3	1291.69	-4.88649	12.9908	0
IonScore	Exp Value	Charge	MH+ [Da]	ΔM [ppm]	RT [min]	# Missed Cleavages
61.53	2.00024e-05	2	1134.56	1.97685	43.5447	0
55.63	0.000100795	3	1562.79	2.51487	53.3303	1
54.65	7.62658e-05	2	957.538	1.9052	26.5605	0
45.9	0.000191494	2	1279.54	2.34126	38.8201	0
42.86	0.00214807	3	1592.83	1.99036	27.7355	0
42.72	0.00138452	3	1316.65	0.863197	10.9458	1
34.02	0.0081237	4	2081.12	2.54952	47.6277	1
19.76	0.20925	2	914.568	1.21423	12.4204	1
IonScore	Exp Value	Charge	MH+ [Da]	ΔM [ppm]	RT [min]	# Missed Cleavages
90.4	1.41362e-08	2	1562.78	2.17277	36.7937	0
69.67	3.45263e-06	2	1252.66	1.86314	35.3835	0
37.52	0.00390309	2	1578.77	2.04687	29.6912	0
25.73	0.029804	2	954.491	1.52526	8.40303	0
27.24	0.0603213	2	795.389	1.24282	7.58905	0
20.22	0.135936	2	812.431	1.30305	21.6546	0
20.86	0.180067	2	705.429	-0.174996	17.8114	0
25.26	0.250791	2	731.43	0.71661	9.49598	0
11.94	0.249497	2	1176.54	2.02246	4.96623	1
9.53	2.28988	2	1272.67	-8.12962	62.9021	0
5.13	4.64957	2	859.526	1.74679	6.10278	1
IonScore	Exp Value	Charge	MH+ [Da]	ΔM [ppm]	RT [min]	# Missed Cleavages
72.89	6.14282e-07	2	1247.67	2.21673	25.39	0
47.71	0.000413418	2	1263.66	0.996275	17.1764	0
25.65	0.0491448	2	1012.58	2.50056	19.8324	0
18.98	0.119518	2	952.558	0.566577	13.4805	0
38.58	0.00676043	2	756.407	-0.707847	16.5812	0
23.17	0.0679546	2	896.473	0.939086	36.4754	1
14.64	0.704294	2	783.389	0.950211	11.8075	0
3.68	3.92122	3	1541.79	2.11812	44.2623	1
IonScore	Exp Value	Charge	MH+ [Da]	ΔM [ppm]	RT [min]	# Missed Cleavages
56.08	2.4907e-05	3	1714.88	1.99218	50.5767	0
51.54	0.000103465	2	1140.56	1.6834	20.0515	0
17.74	0.2137	3	1473.75	1.65489	32.9083	0
IonScore	Exp Value	Charge	MH+ [Da]	ΔM [ppm]	RT [min]	# Missed Cleavages
66.69	2.12146e-06	2	1308.68	1.79493	26.0589	1
51.12	9.69714e-05	2	1142.64	1.63561	35.6671	0
40.9	0.0052265	2	1043.56	1.48111	26.5757	0
4.44	4.28102	2	1270.74	2.04766	28.2887	1
25.73	0.130175	2	822.437	1.60006	20.8049	0
IonScore	Exp Value	Charge	MH+ [Da]	ΔM [ppm]	RT [min]	# Missed Cleavages
64.16	1.18949e-06	2	1580.67	-19.7137	23.4043	1
49.96	6.61061e-05	2	1564.68	-20.0445	31.1706	1
49.01	0.000507436	2	1102.62	2.17451	6.6444	1
38.54	0.000426874	3	1063.69	0.0205109	21.2415	1
31.35	0.0023084	2	935.594	1.92881	30.0729	0
IonScore	Exp Value	Charge	MH+ [Da]	ΔM [ppm]	RT [min]	# Missed Cleavages
72.29	9.41371e-07	2	1530.8	1.87457	35.2895	0
52.44	0.000145962	2	884.557	1.06077	39.3465	0
52.1	9.49556e-05	2	1834.89	1.77342	47.3664	0
25.85	0.220364	2	1071.6	1.31722	17.0406	1
21.53	0.145536	2	1887	1.36092	38.5545	1
17.22	0.401153	2	802.414	1.08616	14.2144	0
IonScore	Exp Value	Charge	MH+ [Da]	ΔM [ppm]	RT [min]	# Missed Cleavages
59.3	1.88571e-05	2	1367.72	3.66589	23.463	1
45.52	0.0005681	2	838.468	1.49791	19.448	0
36.7	0.00595422	2	949.537	1.77308	25.4667	0
9.58	0.83717	3	1208.67	0.622302	30.4954	1
10.33	3.54512	2	1162.61	1.75552	24.9108	0
IonScore	Exp Value	Charge	MH+ [Da]	ΔM [ppm]	RT [min]	# Missed Cleavages
68.95	1.37538e-06	2	1495.73	2.22049	33.4587	1
56.3	4.20789e-05	2	1117.61	1.45718	25.1226	0
41.33	0.00113008	3	1471.77	1.90688	22.2038	1
35.89	0.00325905	2	1097.62	1.55105	31.8701	0
35.87	0.00332585	2	1272.64	2.79913	25.5925	0
33.38	0.0426136	2	830.5	1.95448	28.3203	0
13.49	0.727534	2	1343.75	3.63784	59.336	0
IonScore	Exp Value	Charge	MH+ [Da]	ΔM [ppm]	RT [min]	# Missed Cleavages
54.47	7.94932e-05	2	2106.07	0.720819	69.7029	1
53.73	8.19749e-05	2	744.401	1.67832	6.07232	0
42.86	0.00214807	3	1592.83	1.99036	27.7355	0
7.32	1.98328	3	1700.87	4.17637	26.9287	0
9.68	2.29825	2	956.522	1.64315	18.2219	1
IonScore	Exp Value	Charge	MH+ [Da]	ΔM [ppm]	RT [min]	# Missed Cleavages
46.61	0.000140786	2	903.546	1.67758	14.9471	1
30.19	0.0068918	3	1457.75	2.10782	39.1508	1
44.96	0.00106917	2	874.501	1.55134	11.5791	1
42.13	0.00172989	2	819.47	1.4628	0.144914	1
36.7	0.00119726	2	747.444	1.10929	19.6929	0
IonScore	Exp Value	Charge	MH+ [Da]	ΔM [ppm]	RT [min]	# Missed Cleavages
66.02	3.25045e-06	2	1357.74	3.03772	62.9375	1
41.77	0.00149021	2	934.501	1.83292	30.6996	0
2.11	6.2748	2	1216.57	1.44827	6.10842	1
IonScore	Exp Value	Charge	MH+ [Da]	ΔM [ppm]	RT [min]	# Missed Cleavages
54.02	0.000130375	2	1785.93	1.53884	30.4868	0
43.85	0.000562513	2	1387.71	1.78611	25.4823	0
33.63	0.0079766	2	1886.02	2.07001	49.0633	1
23.13	0.136924	3	1942.03	1.10179	26.2658	1
16.88	0.266651	3	1554.82	2.91586	64.4803	0
26.5	0.0633558	2	858.521	1.5624	42.7617	0
0.73	23.7946	3	1942.03	2.13893	26.1147	1
IonScore	Exp Value	Charge	MH+ [Da]	ΔM [ppm]	RT [min]	# Missed Cleavages
82.1	1.82512e-07	2	1559.85	1.76771	54.2865	0
72.67	4.70456e-07	2	1438.82	1.93369	46.6039	0
IonScore	Exp Value	Charge	MH+ [Da]	ΔM [ppm]	RT [min]	# Missed Cleavages
75.04	2.44396e-07	2	1734.89	-18.709	59.4736	1
47.5	0.000199167	2	1106.62	2.14078	41.978	0
46.43	0.00047322	2	1750.89	-17.5162	40.6401	1
35.88	0.0025177	2	914.438	1.62575	11.4433	0
IonScore	Exp Value	Charge	MH+ [Da]	ΔM [ppm]	RT [min]	# Missed Cleavages
81	6.83122e-08	3	1751.02	1.31252	31.8151	0
65.71	1.00835e-05	2	1270.71	2.53079	36.9235	0
53.07	8.43327e-05	2	1420.71	2.80117	25.2449	1
37.14	0.00459808	2	1014.57	0.8502	11.845	1
37.43	0.00805096	2	665.362	0.826544	9.49707	0
28.68	0.0532589	2	1012.54	1.54907	18.8086	0
22.39	0.106413	3	1140.64	0.374012	13.0032	1
12.05	0.789025	2	1074.51	1.27003	17.6532	0
IonScore	Exp Value	Charge	MH+ [Da]	ΔM [ppm]	RT [min]	# Missed Cleavages
33.22	0.00859958	2	1135.59	0.979641	27.9948	0
21.5	0.173801	2	907.492	0.567315	4.9521	1
10.02	0.169219	2	879.53	0.325891	12.545	1
29.1	0.0311258	2	846.481	1.59021	2.4305	1
IonScore	Exp Value	Charge	MH+ [Da]	ΔM [ppm]	RT [min]	# Missed Cleavages
67.79	9.43987e-06	2	1087.58	2.34331	17.0196	0
56.69	4.35007e-05	2	1101.56	3.52169	19.3501	0
46.06	0.0012895	2	958.558	1.37891	28.4802	0
46.04	0.000589859	2	1149.59	1.87659	40.5386	0
19.8	0.262829	2	1187.59	1.8993	28.8554	0
17.04	0.332131	2	1385.67	1.99873	29.733	0
8.86	1.33267	2	1040.51	2.48006	25.5255	0
IonScore	Exp Value	Charge	MH+ [Da]	ΔM [ppm]	RT [min]	# Missed Cleavages
31.67	0.0200487	2	789.386	1.69474	1.97929	0
28.93	0.0402365	2	1030.57	4.82843	5.95319	1
20.2	0.124149	2	842.474	1.42374	7.97216	0
33.53	0.00807368	2	905.453	2.29634	6.02774	0
30.23	0.0444334	2	759.452	1.10957	22.0264	0
IonScore	Exp Value	Charge	MH+ [Da]	ΔM [ppm]	RT [min]	# Missed Cleavages
56.3	4.20789e-05	2	1117.61	1.45718	25.1226	0
40.25	0.000424827	3	2527.31	1.81877	69.3865	0
33.38	0.0426136	2	830.5	1.95448	28.3203	0
13.49	0.727534	2	1343.75	3.63784	59.336	0
IonScore	Exp Value	Charge	MH+ [Da]	ΔM [ppm]	RT [min]	# Missed Cleavages
56.08	2.4907e-05	3	1714.88	1.99218	50.5767	0
34.76	0.00690113	2	1472.77	2.43942	32.0289	0
IonScore	Exp Value	Charge	MH+ [Da]	ΔM [ppm]	RT [min]	# Missed Cleavages
75.28	1.89749e-07	2	1740.77	1.59819	26.3548	0
49.91	0.000209803	2	772.432	0.986623	12.9895	0
45.75	0.000347225	2	885.516	0.775225	17.5979	0
12.25	0.339527	3	1650.94	1.52062	29.1491	0
3.54	5.46597	4	2138.05	4.02491	36.7853	1
IonScore	Exp Value	Charge	MH+ [Da]	ΔM [ppm]	RT [min]	# Missed Cleavages
63.42	5.98309e-06	2	1016.6	2.27075	34.2557	0
62.64	4.24712e-06	2	1365.75	2.971	56.2967	0
47.93	0.000468698	2	1057.58	1.20699	31.8421	0
22	0.117043	2	1676.87	2.5261	42.2886	0
IonScore	Exp Value	Charge	MH+ [Da]	ΔM [ppm]	RT [min]	# Missed Cleavages
70.38	1.47053e-06	2	1367.72	3.04114	23.402	1
45.52	0.0005681	2	838.468	1.49791	19.448	0
42.91	0.000918469	2	1159.63	1.97433	14.9258	1
36.7	0.00595422	2	949.537	1.77308	25.4667	0
16.27	0.326926	2	1276.66	2.39399	26.6124	0
9.58	0.83717	3	1208.67	0.622302	30.4954	1
IonScore	Exp Value	Charge	MH+ [Da]	ΔM [ppm]	RT [min]	# Missed Cleavages
36.1	0.000244889	4	2635.54	-11.5188	68.3575	1
IonScore	Exp Value	Charge	MH+ [Da]	ΔM [ppm]	RT [min]	# Missed Cleavages
63.53	3.99248e-06	2	1173.58	1.42321	29.7819	0
42.85	0.00070038	2	1230.63	1.56481	6.69415	1
41.4	0.000572304	2	1102.54	1.52454	8.10169	0
33.2	0.00636578	2	999.56	1.57041	27.2908	0
28.89	0.0174315	2	1230.63	1.96158	6.24714	1
21.78	0.178215	2	845.438	1.61976	4.10005	0
IonScore	Exp Value	Charge	MH+ [Da]	ΔM [ppm]	RT [min]	# Missed Cleavages
70.94	4.06716e-07	2	1595.91	3.39495	57.472	0
19.12	0.0783754	2	1523.83	2.3977	28.078	1
IonScore	Exp Value	Charge	MH+ [Da]	ΔM [ppm]	RT [min]	# Missed Cleavages
105.17	2.94966e-10	2	2053.06	1.78003	59.3959	1
25.36	0.0253232	2	2069.04	-1.32192	55.3641	1
32.79	0.0092053	2	828.4	0.279754	14.6143	0
14.22	1.29806	3	944.516	0.392025	9.44325	1
IonScore	Exp Value	Charge	MH+ [Da]	ΔM [ppm]	RT [min]	# Missed Cleavages
31.67	0.0200487	2	789.386	1.69474	1.97929	0
28.93	0.0402365	2	1030.57	4.82843	5.95319	1
27.19	0.0252101	3	1460.85	1.65809	52.8572	1
25.5	0.0563677	2	878.441	0.670611	7.35362	0
6.51	2.38992	2	828.458	0.814943	5.06812	0
30.23	0.0444334	2	759.452	1.10957	22.0264	0
IonScore	Exp Value	Charge	MH+ [Da]	ΔM [ppm]	RT [min]	# Missed Cleavages
51.23	0.000290419	2	917.496	2.31933	18.7052	0
46.77	0.000331345	2	1193.62	2.55126	47.7681	0
44.63	0.000695587	3	1321.72	2.06347	40.9656	1
IonScore	Exp Value	Charge	MH+ [Da]	ΔM [ppm]	RT [min]	# Missed Cleavages
62.63	1.23068e-05	2	1463.75	2.08329	39.8574	0
52	0.000108209	2	1405.71	2.51461	43.0127	0
49.54	0.000237355	2	1803.94	1.48205	43.0543	1
37.8	0.00141895	2	1222.64	1.85153	30.5839	1
IonScore	Exp Value	Charge	MH+ [Da]	ΔM [ppm]	RT [min]	# Missed Cleavages
63.84	6.67072e-06	2	1629.83	1.94514	31.352	0
42.86	0.000621128	2	872.459	1.01653	14.0639	0
40.54	0.00140851	2	1590.83	2.45713	37.1872	0
23.74	0.149625	3	1516.79	1.28288	46.393	0
21.57	0.0404043	3	1206.72	0.423588	40.0964	0
IonScore	Exp Value	Charge	MH+ [Da]	ΔM [ppm]	RT [min]	# Missed Cleavages
71.03	1.85777e-06	3	2079.04	1.8156	64.3113	1
45.52	9.95929e-05	3	1782.04	2.93612	46.3548	0
32.41	0.0153289	2	870.541	0.826118	33.8534	0
15.9	0.97161	2	900.459	1.57427	14.3421	0
IonScore	Exp Value	Charge	MH+ [Da]	ΔM [ppm]	RT [min]	# Missed Cleavages
65.71	1.00835e-05	2	1270.71	2.53079	36.9235	0
37.14	0.00459808	2	1014.57	0.8502	11.845	1
37.43	0.00805096	2	665.362	0.826544	9.49707	0
28.68	0.0532589	2	1012.54	1.54907	18.8086	0
22.39	0.106413	3	1140.64	0.374012	13.0032	1
29.47	0.0261548	2	659.409	0.905388	12.7655	0
IonScore	Exp Value	Charge	MH+ [Da]	ΔM [ppm]	RT [min]	# Missed Cleavages
90.43	1.3903e-08	2	1884.89	2.43586	53.6799	0
46.6	0.000726337	2	1286.67	2.07801	16.4245	0
41.02	0.00282272	2	1487.79	3.61322	33.068	0
25.02	0.0656306	2	798.495	0.690569	7.20621	0
23.27	0.0807726	2	1007.48	0.862387	15.001	0
24.42	0.0173477	2	743.502	-0.548042	36.047	0
IonScore	Exp Value	Charge	MH+ [Da]	ΔM [ppm]	RT [min]	# Missed Cleavages
42.86	0.00214807	3	1592.83	1.99036	27.7355	0
46.08	0.000303323	2	763.473	1.61033	26.1626	0
21.34	0.378642	2	814.504	0.464587	16.2726	0
IonScore	Exp Value	Charge	MH+ [Da]	ΔM [ppm]	RT [min]	# Missed Cleavages
53.4	6.26211e-05	2	1088.54	3.24049	15.8531	0
44.53	0.00145001	2	733.392	0.433413	6.34297	0
36.92	0.00650354	2	940.558	0.64933	28.9848	0
IonScore	Exp Value	Charge	MH+ [Da]	ΔM [ppm]	RT [min]	# Missed Cleavages
61.53	2.00024e-05	2	1134.56	1.97685	43.5447	0
42.86	0.00214807	3	1592.83	1.99036	27.7355	0
30.62	0.0177727	4	2081.12	2.77694	47.8446	1
19.76	0.20925	2	914.568	1.21423	12.4204	1
IonScore	Exp Value	Charge	MH+ [Da]	ΔM [ppm]	RT [min]	# Missed Cleavages
41.37	0.00152821	2	1215.67	1.61958	5.14774	1
36.92	0.00650354	2	940.558	0.64933	28.9848	0
31.58	0.0169238	2	883.537	1.20497	13.1279	1
20.74	0.478592	2	1087.58	1.13624	7.41928	0
IonScore	Exp Value	Charge	MH+ [Da]	ΔM [ppm]	RT [min]	# Missed Cleavages
52.44	0.000145962	2	884.557	1.06077	39.3465	0
25.85	0.220364	2	1071.6	1.31722	17.0406	1
17.22	0.401153	2	802.414	1.08616	14.2144	0
2.62	13.1557	2	1003.54	-4.98554	23.1285	0
IonScore	Exp Value	Charge	MH+ [Da]	ΔM [ppm]	RT [min]	# Missed Cleavages
25.65	0.0491448	2	1012.58	2.50056	19.8324	0
38.58	0.00676043	2	756.407	-0.707847	16.5812	0
4.43	0.955533	4	2601.27	14.0588	46.7597	0
IonScore	Exp Value	Charge	MH+ [Da]	ΔM [ppm]	RT [min]	# Missed Cleavages
60.12	5.93376e-06	3	1326.78	2.13926	33.4945	1
47.2	0.000521144	2	743.431	1.27974	5.46616	0
24.1	0.0673048	2	1164.6	0.589668	8.13028	1
10.18	1.85164	2	1055.65	1.21546	33.7369	0
IonScore	Exp Value	Charge	MH+ [Da]	ΔM [ppm]	RT [min]	# Missed Cleavages
45.05	0.000153178	2	997.512	1.64016	37.5144	0
42.53	0.00240142	2	858.468	0.500994	21.875	0
38.26	0.0012838	3	1170.69	1.00419	27.9083	1
29.68	0.00705085	3	2092.04	2.92136	62.0528	1
IonScore	Exp Value	Charge	MH+ [Da]	ΔM [ppm]	RT [min]	# Missed Cleavages
53.27	0.000145297	2	1490.77	3.09164	55.7608	0
42.6	0.000747376	2	1014.63	3.06941	41.7985	0
30.37	0.0212135	2	873.48	0.940596	16.283	0
23.41	0.149124	3	1618.86	2.72603	48.8763	1
6.77	1.10448	3	2431.27	1.52337	64.9236	0
6.81	3.55406	2	1364.68	-11.4693	19.1481	0
IonScore	Exp Value	Charge	MH+ [Da]	ΔM [ppm]	RT [min]	# Missed Cleavages
86.85	6.88804e-08	2	1508.77	2.28	32.2101	0
52.52	0.00011531	2	923.448	1.46027	21.6036	0
IonScore	Exp Value	Charge	MH+ [Da]	ΔM [ppm]	RT [min]	# Missed Cleavages
56.57	2.4122e-05	3	2053.06	2.30616	59.4749	1
32.79	0.0092053	2	828.4	0.279754	14.6143	0
IonScore	Exp Value	Charge	MH+ [Da]	ΔM [ppm]	RT [min]	# Missed Cleavages
49.91	0.000209803	2	772.432	0.986623	12.9895	0
45.75	0.000347225	2	885.516	0.775225	17.5979	0
7.11	5.69018	2	820.442	1.08705	11.2515	0
IonScore	Exp Value	Charge	MH+ [Da]	ΔM [ppm]	RT [min]	# Missed Cleavages
36.63	0.00516017	2	1238.64	1.42032	11.6431	0
38.34	0.0050708	2	876.506	0.547016	10.3777	1
30.56	0.024261	2	720.404	0.474926	13.5271	0
17.09	0.433863	2	905.522	1.40554	9.29109	1
11.12	0.637461	3	1684.96	0.164125	41.3647	1
IonScore	Exp Value	Charge	MH+ [Da]	ΔM [ppm]	RT [min]	# Missed Cleavages
56.3	4.20789e-05	2	1117.61	1.45718	25.1226	0
33.38	0.0426136	2	830.5	1.95448	28.3203	0
28.1	0.0195925	2	1097.62	1.66227	31.9435	0
0.4	1.14001	3	3836.02	0.586458	1.50473	1
IonScore	Exp Value	Charge	MH+ [Da]	ΔM [ppm]	RT [min]	# Missed Cleavages
56.3	4.20789e-05	2	1117.61	1.45718	25.1226	0
33.38	0.0426136	2	830.5	1.95448	28.3203	0
22.75	0.0262788	2	2573.27	11.5277	49.7402	0
13.49	0.727534	2	1343.75	3.63784	59.336	0
IonScore	Exp Value	Charge	MH+ [Da]	ΔM [ppm]	RT [min]	# Missed Cleavages
43.98	0.00111985	2	932.542	1.32401	29.4993	0
43.71	0.00111507	3	1477.75	3.33573	5.73736	0
8.6	1.49772	3	1693.86	1.66164	42.1718	0
IonScore	Exp Value	Charge	MH+ [Da]	ΔM [ppm]	RT [min]	# Missed Cleavages
43.55	0.00059612	3	1599.86	2.59973	61.111	0
40.69	0.00072087	3	980.568	0.290101	26.3341	0
IonScore	Exp Value	Charge	MH+ [Da]	ΔM [ppm]	RT [min]	# Missed Cleavages
37.25	0.00367312	3	1330.75	1.29594	31.8495	1
31.71	0.00161887	2	726.427	1.04475	14.6889	0
IonScore	Exp Value	Charge	MH+ [Da]	ΔM [ppm]	RT [min]	# Missed Cleavages
52.52	0.00011531	2	923.448	1.46027	21.6036	0
6.56	6.07201	3	1778.91	-2.05775	56.7811	1
IonScore	Exp Value	Charge	MH+ [Da]	ΔM [ppm]	RT [min]	# Missed Cleavages
38.58	0.00676043	2	756.407	-0.707847	16.5812	0
1.04	21.6831	3	2983.45	2.16744	63.7576	1
IonScore	Exp Value	Charge	MH+ [Da]	ΔM [ppm]	RT [min]	# Missed Cleavages
38.58	0.00676043	2	756.407	-0.707847	16.5812	0
4.96	2.69685	3	1336.74	-6.64035	23.142	1
IonScore	Exp Value	Charge	MH+ [Da]	ΔM [ppm]	RT [min]	# Missed Cleavages
38.58	0.00676043	2	756.407	-0.707847	16.5812	0
5.17	2.20464	3	1371.79	1.55987	42.0459	1
IonScore	Exp Value	Charge	MH+ [Da]	ΔM [ppm]	RT [min]	# Missed Cleavages
38.58	0.00676043	2	756.407	-0.707847	16.5812	0
7.7	2.46245	2	1312.71	-5.98178	15.8489	0
IonScore	Exp Value	Charge	MH+ [Da]	ΔM [ppm]	RT [min]	# Missed Cleavages
38.58	0.00676043	2	756.407	-0.707847	16.5812	0
16.33	0.0791551	2	1830.81	-8.63371	29.0281	1
IonScore	Exp Value	Charge	MH+ [Da]	ΔM [ppm]	RT [min]	# Missed Cleavages
74.41	8.25914e-07	3	1095.59	0.917848	19.0141	0
36.3	0.00947068	2	775.457	0.878628	12.0603	0
IonScore	Exp Value	Charge	MH+ [Da]	ΔM [ppm]	RT [min]	# Missed Cleavages
56.3	4.20789e-05	2	1117.61	1.45718	25.1226	0
33.38	0.0426136	2	830.5	1.95448	28.3203	0
20.11	0.158923	2	998.521	-1.26724	43.8997	0
IonScore	Exp Value	Charge	MH+ [Da]	ΔM [ppm]	RT [min]	# Missed Cleavages
52.06	0.000144996	2	1041.61	2.19677	30.3736	0
46.73	0.000371568	2	991.484	2.52138	18.7283	0
IonScore	Exp Value	Charge	MH+ [Da]	ΔM [ppm]	RT [min]	# Missed Cleavages
15.46	0.0881783	3	2343.29	-11.49	71.0803	1
27.14	0.0427931	2	770.489	1.40973	7.73864	0
IonScore	Exp Value	Charge	MH+ [Da]	ΔM [ppm]	RT [min]	# Missed Cleavages
52.52	0.00011531	2	923.448	1.46027	21.6036	0
28.43	0.0328009	3	1062.6	0.738372	25.0385	1
IonScore	Exp Value	Charge	MH+ [Da]	ΔM [ppm]	RT [min]	# Missed Cleavages
42.86	0.00214807	3	1592.83	1.99036	27.7355	0
5.46	1.23734	3	1197.69	0.685892	34.0863	0
9.68	2.29825	2	956.522	1.64315	18.2219	1
IonScore	Exp Value	Charge	MH+ [Da]	ΔM [ppm]	RT [min]	# Missed Cleavages
67.79	9.43987e-06	2	1087.58	2.34331	17.0196	0
46.06	0.0012895	2	958.558	1.37891	28.4802	0
19.8	0.262829	2	1187.59	1.8993	28.8554	0
7.63	3.44305	4	1912.04	2.76391	41.2147	1
IonScore	Exp Value	Charge	MH+ [Da]	ΔM [ppm]	RT [min]	# Missed Cleavages
42.86	0.00214807	3	1592.83	1.99036	27.7355	0
25.5	0.0491808	2	1345.67	0.272583	6.66861	1
9.68	2.29825	2	956.522	1.64315	18.2219	1
IonScore	Exp Value	Charge	MH+ [Da]	ΔM [ppm]	RT [min]	# Missed Cleavages
33.5	0.0204581	2	1022.52	1.48548	17.3404	0
30.78	0.0205976	2	970.571	2.74582	22.9803	0
20.74	0.216737	2	1477.72	1.53925	40.0568	0
16.4	0.776604	3	1539.81	2.04932	52.4564	1
IonScore	Exp Value	Charge	MH+ [Da]	ΔM [ppm]	RT [min]	# Missed Cleavages
53.78	5.33962e-05	2	1506.83	3.00468	41.141	0
36.61	0.0112411	2	775.431	-0.218767	5.18644	0
IonScore	Exp Value	Charge	MH+ [Da]	ΔM [ppm]	RT [min]	# Missed Cleavages
52.1	9.49556e-05	2	1834.89	1.77342	47.3664	0
25.85	0.220364	2	1071.6	1.31722	17.0406	1
17.22	0.401153	2	802.414	1.08616	14.2144	0
12.72	1.12526	3	1887.01	3.19745	38.8136	1
IonScore	Exp Value	Charge	MH+ [Da]	ΔM [ppm]	RT [min]	# Missed Cleavages
31.14	0.0156903	2	1123.58	2.49441	32.3157	0
21.49	0.166041	2	1031.59	1.85153	8.91905	1
33.23	0.0228636	2	773.477	0.81742	14.8049	0
24.21	0.224175	2	903.483	-7.14182	11.5089	0
IonScore	Exp Value	Charge	MH+ [Da]	ΔM [ppm]	RT [min]	# Missed Cleavages
42.86	0.00214807	3	1592.83	1.99036	27.7355	0
11.65	0.677073	4	1889.95	13.4663	50.6113	0
IonScore	Exp Value	Charge	MH+ [Da]	ΔM [ppm]	RT [min]	# Missed Cleavages
13.27	0.979633	2	886.5	1.1861	24.6593	0
IonScore	Exp Value	Charge	MH+ [Da]	ΔM [ppm]	RT [min]	# Missed Cleavages
25.02	0.0656306	2	798.495	0.690569	7.20621	0
28.51	0.00704644	2	1718.74	-18.2002	8.61695	0
IonScore	Exp Value	Charge	MH+ [Da]	ΔM [ppm]	RT [min]	# Missed Cleavages
38.79	0.00292667	2	909.579	2.21277	30.0616	0
7.69	0.238302	3	2249.03	-11.6901	34.4811	1
17.53	0.413253	2	843.462	1.1529	35.0352	0
IonScore	Exp Value	Charge	MH+ [Da]	ΔM [ppm]	RT [min]	# Missed Cleavages
38.02	0.00134886	2	869.546	0.617341	8.99387	0
28.6	0.0421707	2	845.499	0.231753	11.1194	1
16.62	0.344078	2	873.458	0.546353	16.8742	0
31.12	0.0257303	2	1029.56	1.07116	12.6073	1
IonScore	Exp Value	Charge	MH+ [Da]	ΔM [ppm]	RT [min]	# Missed Cleavages
28.94	0.025465	2	763.447	1.22835	19.6896	0
IonScore	Exp Value	Charge	MH+ [Da]	ΔM [ppm]	RT [min]	# Missed Cleavages
27.14	0.0427931	2	770.489	1.40973	7.73864	0
22.41	0.144103	2	815.488	1.21099	28.6853	0
16.03	0.683519	2	743.431	1.19764	16.3177	0
22.16	0.0370962	2	880.392	1.04374	3.70397	0
IonScore	Exp Value	Charge	MH+ [Da]	ΔM [ppm]	RT [min]	# Missed Cleavages
33.22	0.0113629	3	1438.76	-17.4322	46.5997	0
IonScore	Exp Value	Charge	MH+ [Da]	ΔM [ppm]	RT [min]	# Missed Cleavages
50.72	6.43893e-05	3	2280.11	3.24513	58.4345	0
34.01	0.00768566	2	1266.7	-0.13679	25.0521	1
IonScore	Exp Value	Charge	MH+ [Da]	ΔM [ppm]	RT [min]	# Missed Cleavages
25.27	0.0291223	2	928.538	1.54654	28.4731	0
IonScore	Exp Value	Charge	MH+ [Da]	ΔM [ppm]	RT [min]	# Missed Cleavages
31.14	0.0156903	2	1123.58	2.49441	32.3157	0
21.49	0.166041	2	1031.59	1.85153	8.91905	1
24.21	0.224175	2	903.483	-7.14182	11.5089	0
42.68	0.000593462	2	803.488	0.785746	20.026	0
IonScore	Exp Value	Charge	MH+ [Da]	ΔM [ppm]	RT [min]	# Missed Cleavages
42.13	0.00172989	2	819.47	1.4628	0.144914	1
19.89	0.975908	2	786.509	0.398331	25.8368	0
IonScore	Exp Value	Charge	MH+ [Da]	ΔM [ppm]	RT [min]	# Missed Cleavages
54.71	4.39484e-05	2	840.495	1.58655	30.2025	0
20.6	0.0222096	3	996.56	1.5568	8.682	1
IonScore	Exp Value	Charge	MH+ [Da]	ΔM [ppm]	RT [min]	# Missed Cleavages
33.2	0.00636578	2	999.56	1.57041	27.2908	0
16.05	0.320324	3	1230.63	0.818066	6.29311	0
IonScore	Exp Value	Charge	MH+ [Da]	ΔM [ppm]	RT [min]	# Missed Cleavages
59.84	1.0064e-05	2	1055.62	1.22829	29.1921	0
36.31	0.0148516	2	731.441	0.21657	14.6227	0
5.2	8.01797	2	1465.79	1.9012	36.5198	1
IonScore	Exp Value	Charge	MH+ [Da]	ΔM [ppm]	RT [min]	# Missed Cleavages
33.38	0.0426136	2	830.5	1.95448	28.3203	0
8.36	4.08468	2	1172.63	11.8324	27.0274	0
IonScore	Exp Value	Charge	MH+ [Da]	ΔM [ppm]	RT [min]	# Missed Cleavages
33.38	0.0426136	2	830.5	1.95448	28.3203	0
0.8	5.86393	5	2313.25	-9.33812	48.2342	1
IonScore	Exp Value	Charge	MH+ [Da]	ΔM [ppm]	RT [min]	# Missed Cleavages
41.81	0.000833855	3	2027.97	0.838663	42.2694	1
36.63	0.00516017	2	1238.64	1.42032	11.6431	0
8.86	3.87451	2	985.57	2.12008	4.91434	0
IonScore	Exp Value	Charge	MH+ [Da]	ΔM [ppm]	RT [min]	# Missed Cleavages
44.61	0.000534476	4	2050.09	-14.1899	38.2298	1
31.48	0.0218343	2	930.515	0.828517	27.8457	0
IonScore	Exp Value	Charge	MH+ [Da]	ΔM [ppm]	RT [min]	# Missed Cleavages
10.15	2.06735	2	851.452	0.88843	23.973	0
IonScore	Exp Value	Charge	MH+ [Da]	ΔM [ppm]	RT [min]	# Missed Cleavages
36.63	0.00247688	3	1733.74	2.07337	4.43346	0
33.5	0.00573988	2	1717.75	2.62237	7.69196	0
8.62	1.64885	4	1995.08	-15.0775	31.0241	1
IonScore	Exp Value	Charge	MH+ [Da]	ΔM [ppm]	RT [min]	# Missed Cleavages
20.07	0.105781	2	1430.74	-4.95085	43.8718	1
IonScore	Exp Value	Charge	MH+ [Da]	ΔM [ppm]	RT [min]	# Missed Cleavages
4.69	5.82457	2	1448.74	-5.36923	38.3674	0
7.57	1.50487	2	1407.67	2.96448	48.3761	0
IonScore	Exp Value	Charge	MH+ [Da]	ΔM [ppm]	RT [min]	# Missed Cleavages
16.45	0.341961	2	860.448	0.344082	17.7439	0
IonScore	Exp Value	Charge	MH+ [Da]	ΔM [ppm]	RT [min]	# Missed Cleavages
18.58	0.203853	2	1032.53	3.4913	30.3153	0
IonScore	Exp Value	Charge	MH+ [Da]	ΔM [ppm]	RT [min]	# Missed Cleavages
14.09	1.33555	2	1148.6	2.84407	30.2877	0
41.54	0.000982037	2	1032.6	2.79087	29.9834	0
5.83	2.5338	3	1296.76	0.745817	17.6554	0
IonScore	Exp Value	Charge	MH+ [Da]	ΔM [ppm]	RT [min]	# Missed Cleavages
25.49	0.0443506	2	862.515	0.887043	50.3765	0
IonScore	Exp Value	Charge	MH+ [Da]	ΔM [ppm]	RT [min]	# Missed Cleavages
38.14	0.00170342	2	771.498	1.15146	47.7509	0
IonScore	Exp Value	Charge	MH+ [Da]	ΔM [ppm]	RT [min]	# Missed Cleavages
5.12	6.87508	3	1473.77	0.292358	18.8599	1
IonScore	Exp Value	Charge	MH+ [Da]	ΔM [ppm]	RT [min]	# Missed Cleavages
37.67	0.010166	2	1071.62	0.473338	27.3831	0
17.62	0.480024	2	887.485	1.65356	18.3512	0
IonScore	Exp Value	Charge	MH+ [Da]	ΔM [ppm]	RT [min]	# Missed Cleavages
26.04	0.0418128	2	729.451	1.1533	18.1723	0
IonScore	Exp Value	Charge	MH+ [Da]	ΔM [ppm]	RT [min]	# Missed Cleavages
54.45	1.27417e-05	2	1647.71	1.80185	57.0112	0
IonScore	Exp Value	Charge	MH+ [Da]	ΔM [ppm]	RT [min]	# Missed Cleavages
54.63	4.47655e-05	2	1670.87	2.1282	39.6093	0
4.6	13.1413	3	950.464	0.511223	28.3253	1
IonScore	Exp Value	Charge	MH+ [Da]	ΔM [ppm]	RT [min]	# Missed Cleavages
35.55	0.00346872	2	995.525	1.64185	48.4621	0
29.83	0.0147669	2	1032.6	2.67266	30.0606	0
IonScore	Exp Value	Charge	MH+ [Da]	ΔM [ppm]	RT [min]	# Missed Cleavages
9.28	1.22163	3	1643.89	2.13134	45.0284	1
22.01	0.142268	3	1086.65	-9.2141	16.6687	1
IonScore	Exp Value	Charge	MH+ [Da]	ΔM [ppm]	RT [min]	# Missed Cleavages
5.98	2.3216	3	1311.76	1.4868	30.3346	1
IonScore	Exp Value	Charge	MH+ [Da]	ΔM [ppm]	RT [min]	# Missed Cleavages
21.79	0.149992	2	728.441	-0.584443	11.6596	0
IonScore	Exp Value	Charge	MH+ [Da]	ΔM [ppm]	RT [min]	# Missed Cleavages
1.03	8.55913	3	1614.86	2.76446	45.6481	1
IonScore	Exp Value	Charge	MH+ [Da]	ΔM [ppm]	RT [min]	# Missed Cleavages
19.8	0.235604	2	926.5	1.51004	38.4154	0
IonScore	Exp Value	Charge	MH+ [Da]	ΔM [ppm]	RT [min]	# Missed Cleavages
2.79	4.86566	2	1335.69	2.94831	59.2928	0
IonScore	Exp Value	Charge	MH+ [Da]	ΔM [ppm]	RT [min]	# Missed Cleavages
14.56	0.787377	2	878.447	0.613376	13.8239	0
IonScore	Exp Value	Charge	MH+ [Da]	ΔM [ppm]	RT [min]	# Missed Cleavages
36.27	0.0083915	2	1030.58	1.74486	38.1756	0
IonScore	Exp Value	Charge	MH+ [Da]	ΔM [ppm]	RT [min]	# Missed Cleavages
9.24	1.79282	2	813.415	1.2877	28.9447	0
IonScore	Exp Value	Charge	MH+ [Da]	ΔM [ppm]	RT [min]	# Missed Cleavages
39.95	0.00146173	4	1524.79	1.24755	7.13365	1
10.16	0.559021	3	1182.62	0.715307	6.80969	0
IonScore	Exp Value	Charge	MH+ [Da]	ΔM [ppm]	RT [min]	# Missed Cleavages
34.31	0.0106015	2	1173.63	2.04358	46.8521	0
IonScore	Exp Value	Charge	MH+ [Da]	ΔM [ppm]	RT [min]	# Missed Cleavages
25.8	0.0556302	2	1243.7	1.53483	10.9862	0
IonScore	Exp Value	Charge	MH+ [Da]	ΔM [ppm]	RT [min]	# Missed Cleavages
5.81	3.56894	3	1471.74	-3.1949	12.1074	0
IonScore	Exp Value	Charge	MH+ [Da]	ΔM [ppm]	RT [min]	# Missed Cleavages
3.32	9.335	3	1641.85	-1.72695	37.8603	0
9.68	2.29825	2	956.522	1.64315	18.2219	1
IonScore	Exp Value	Charge	MH+ [Da]	ΔM [ppm]	RT [min]	# Missed Cleavages
18.51	0.0880805	2	1418.69	2.82397	20.5828	1
IonScore	Exp Value	Charge	MH+ [Da]	ΔM [ppm]	RT [min]	# Missed Cleavages
2.87	0.95537	3	3374.65	-7.65002	45.6311	1
IonScore	Exp Value	Charge	MH+ [Da]	ΔM [ppm]	RT [min]	# Missed Cleavages
20.34	0.178004	3	1142.61	1.71589	18.3836	1
IonScore	Exp Value	Charge	MH+ [Da]	ΔM [ppm]	RT [min]	# Missed Cleavages
27.14	0.0427931	2	770.489	1.40973	7.73864	0
14.69	0.275096	3	1641.88	2.00685	35.4125	1
IonScore	Exp Value	Charge	MH+ [Da]	ΔM [ppm]	RT [min]	# Missed Cleavages
26.34	0.0202078	2	802.504	0.40794	21.4326	0
IonScore	Exp Value	Charge	MH+ [Da]	ΔM [ppm]	RT [min]	# Missed Cleavages
9.99	0.576326	3	1051.59	-0.794284	11.3231	1
IonScore	Exp Value	Charge	MH+ [Da]	ΔM [ppm]	RT [min]	# Missed Cleavages
3.06	9.16946	3	1182.59	-6.90658	17.5138	0
IonScore	Exp Value	Charge	MH+ [Da]	ΔM [ppm]	RT [min]	# Missed Cleavages
2.85	15.2268	3	1730.92	2.25508	55.518	0
IonScore	Exp Value	Charge	MH+ [Da]	ΔM [ppm]	RT [min]	# Missed Cleavages
9.86	3.25836	3	1562.82	-5.8379	16.6603	0
IonScore	Exp Value	Charge	MH+ [Da]	ΔM [ppm]	RT [min]	# Missed Cleavages
2.93	6.4685	3	1486.85	1.52427	22.3221	0
IonScore	Exp Value	Charge	MH+ [Da]	ΔM [ppm]	RT [min]	# Missed Cleavages
1.58	5.80345	3	1976.01	0.370905	38.4619	0
IonScore	Exp Value	Charge	MH+ [Da]	ΔM [ppm]	RT [min]	# Missed Cleavages
11.73	0.654643	2	879.426	1.76757	9.06184	0
IonScore	Exp Value	Charge	MH+ [Da]	ΔM [ppm]	RT [min]	# Missed Cleavages
7.1	3.96793	2	1044.61	2.63118	64.8778	0
IonScore	Exp Value	Charge	MH+ [Da]	ΔM [ppm]	RT [min]	# Missed Cleavages
6.19	0.26448	3	3596.66	-7.802	35.5231	1
IonScore	Exp Value	Charge	MH+ [Da]	ΔM [ppm]	RT [min]	# Missed Cleavages
38.4	0.00148158	2	1789.89	2.06054	28.0631	0
IonScore	Exp Value	Charge	MH+ [Da]	ΔM [ppm]	RT [min]	# Missed Cleavages
2.64	2.99476	3	1917.94	-4.65841	47.35	0
IonScore	Exp Value	Charge	MH+ [Da]	ΔM [ppm]	RT [min]	# Missed Cleavages
11.44	2.02418	2	1031.57	6.16955	5.33089	0
IonScore	Exp Value	Charge	MH+ [Da]	ΔM [ppm]	RT [min]	# Missed Cleavages
12.77	1.30262	2	1584.83	2.96622	33.8029	0
IonScore	Exp Value	Charge	MH+ [Da]	ΔM [ppm]	RT [min]	# Missed Cleavages
8.44	2.72832	4	1485.85	-7.09576	17.0079	1
IonScore	Exp Value	Charge	MH+ [Da]	ΔM [ppm]	RT [min]	# Missed Cleavages
5.38	1.07202	2	2018	-14.2766	26.922	0
IonScore	Exp Value	Charge	MH+ [Da]	ΔM [ppm]	RT [min]	# Missed Cleavages
1.54	0.911892	4	3261.61	-2.75739	69.4011	1
IonScore	Exp Value	Charge	MH+ [Da]	ΔM [ppm]	RT [min]	# Missed Cleavages
1.45	3.33007	3	2869.53	2.9909	59.8037	0
IonScore	Exp Value	Charge	MH+ [Da]	ΔM [ppm]	RT [min]	# Missed Cleavages
20.72	0.143605	3	1313.78	14.2547	46.1575	0
IonScore	Exp Value	Charge	MH+ [Da]	ΔM [ppm]	RT [min]	# Missed Cleavages
15.59	0.0607327	2	1157.53	-13.1816	27.7761	0
IonScore	Exp Value	Charge	MH+ [Da]	ΔM [ppm]	RT [min]	# Missed Cleavages
0.9	7.4374	3	1836.88	-0.517693	10.1002	1
IonScore	Exp Value	Charge	MH+ [Da]	ΔM [ppm]	RT [min]	# Missed Cleavages
7.29	2.07168	4	2008.02	1.27566	38.8345	1
IonScore	Exp Value	Charge	MH+ [Da]	ΔM [ppm]	RT [min]	# Missed Cleavages
4.46	3.76001	3	1075.56	-13.3924	8.07312	0
IonScore	Exp Value	Charge	MH+ [Da]	ΔM [ppm]	RT [min]	# Missed Cleavages
13.34	2.34968	2	1015.58	0.974746	12.9646	1
IonScore	Exp Value	Charge	MH+ [Da]	ΔM [ppm]	RT [min]	# Missed Cleavages
9.89	0.517954	2	1148.54	1.04981	21.1604	1
IonScore	Exp Value	Charge	MH+ [Da]	ΔM [ppm]	RT [min]	# Missed Cleavages
1.56	1.187	3	2542.37	0.979707	56.8578	0
IonScore	Exp Value	Charge	MH+ [Da]	ΔM [ppm]	RT [min]	# Missed Cleavages
4.24	1.18662	3	2380.1	-2.59217	44.2721	1
IonScore	Exp Value	Charge	MH+ [Da]	ΔM [ppm]	RT [min]	# Missed Cleavages
21.78	0.109849	2	879.458	-2.89151	22.0043	0
IonScore	Exp Value	Charge	MH+ [Da]	ΔM [ppm]	RT [min]	# Missed Cleavages
10.87	1.43641	2	629.399	1.62883	7.74751	0
IonScore	Exp Value	Charge	MH+ [Da]	ΔM [ppm]	RT [min]	# Missed Cleavages
1.38	15.6473	2	1758.93	7.39223	61.9505	0
IonScore	Exp Value	Charge	MH+ [Da]	ΔM [ppm]	RT [min]	# Missed Cleavages
1.4	4.56395	3	1560.88	4.91002	59.5283	1
IonScore	Exp Value	Charge	MH+ [Da]	ΔM [ppm]	RT [min]	# Missed Cleavages
0.25	15.9074	4	1818.98	0.75121	34.4238	1
IonScore	Exp Value	Charge	MH+ [Da]	ΔM [ppm]	RT [min]	# Missed Cleavages
14.56	0.752382	2	705.43	0.344136	27.2474	0
IonScore	Exp Value	Charge	MH+ [Da]	ΔM [ppm]	RT [min]	# Missed Cleavages
12.36	1.02505	3	1386.77	-3.89319	36.4023	0
IonScore	Exp Value	Charge	MH+ [Da]	ΔM [ppm]	RT [min]	# Missed Cleavages
24.25	0.0704695	3	947.535	0.783118	18.5601	1
IonScore	Exp Value	Charge	MH+ [Da]	ΔM [ppm]	RT [min]	# Missed Cleavages
2.03	4.51162	4	2411.14	-9.47303	24.7453	0
IonScore	Exp Value	Charge	MH+ [Da]	ΔM [ppm]	RT [min]	# Missed Cleavages
3.05	9.58696	3	1172.67	0.875622	33.8522	0
IonScore	Exp Value	Charge	MH+ [Da]	ΔM [ppm]	RT [min]	# Missed Cleavages
24.07	0.201943	2	814.504	1.22622	16.4346	0
IonScore	Exp Value	Charge	MH+ [Da]	ΔM [ppm]	RT [min]	# Missed Cleavages
2.83	3.20535	2	1467.7	-1.57599	5.15225	0
IonScore	Exp Value	Charge	MH+ [Da]	ΔM [ppm]	RT [min]	# Missed Cleavages
6.56	5.37649	3	1412.7	-6.66003	40.4009	0
IonScore	Exp Value	Charge	MH+ [Da]	ΔM [ppm]	RT [min]	# Missed Cleavages
9.66	0.632639	3	1298.78	-1.46752	53.3041	1
IonScore	Exp Value	Charge	MH+ [Da]	ΔM [ppm]	RT [min]	# Missed Cleavages
2.28	2.80992	3	2495.19	-15.499	37.6894	0
IonScore	Exp Value	Charge	MH+ [Da]	ΔM [ppm]	RT [min]	# Missed Cleavages
2.25	5.53966	3	1975	-5.37188	56.0803	1
IonScore	Exp Value	Charge	MH+ [Da]	ΔM [ppm]	RT [min]	# Missed Cleavages
11.67	0.279115	2	2018.01	-16.1731	60.152	0
IonScore	Exp Value	Charge	MH+ [Da]	ΔM [ppm]	RT [min]	# Missed Cleavages
4.39	1.00077	3	2526.31	-4.02711	69.2126	0
IonScore	Exp Value	Charge	MH+ [Da]	ΔM [ppm]	RT [min]	# Missed Cleavages
3.98	3.69949	3	1211.77	1.38484	26.1855	1
IonScore	Exp Value	Charge	MH+ [Da]	ΔM [ppm]	RT [min]	# Missed Cleavages
4.64	1.11656	2	2700.27	-3.38099	69.297	0
IonScore	Exp Value	Charge	MH+ [Da]	ΔM [ppm]	RT [min]	# Missed Cleavages
4.05	8.55971	3	1256.72	10.0121	18.018	0
IonScore	Exp Value	Charge	MH+ [Da]	ΔM [ppm]	RT [min]	# Missed Cleavages
4.5	3.40621	3	1716.95	10.3157	72.9459	1
IonScore	Exp Value	Charge	MH+ [Da]	ΔM [ppm]	RT [min]	# Missed Cleavages
5.75	6.01324	4	2701.44	1.64374	13.9322	1
IonScore	Exp Value	Charge	MH+ [Da]	ΔM [ppm]	RT [min]	# Missed Cleavages
2.2	4.00702	4	3617.85	-18.2321	68.5831	1
IonScore	Exp Value	Charge	MH+ [Da]	ΔM [ppm]	RT [min]	# Missed Cleavages
5.21	0.828577	2	1016.5	-4.79499	8.47593	0
IonScore	Exp Value	Charge	MH+ [Da]	ΔM [ppm]	RT [min]	# Missed Cleavages
4.45	7.80655	2	1057.57	1.67932	15.1764	1
IonScore	Exp Value	Charge	MH+ [Da]	ΔM [ppm]	RT [min]	# Missed Cleavages
3.36	12.2941	3	1730.94	-2.60887	35.7573	0
IonScore	Exp Value	Charge	MH+ [Da]	ΔM [ppm]	RT [min]	# Missed Cleavages
9.38	1.53986	2	1698.89	2.71732	50.1781	0
IonScore	Exp Value	Charge	MH+ [Da]	ΔM [ppm]	RT [min]	# Missed Cleavages
9.91	1.28128	2	906.532	2.27402	49.1733	0
IonScore	Exp Value	Charge	MH+ [Da]	ΔM [ppm]	RT [min]	# Missed Cleavages
11.06	4.86118	2	945.513	-2.04972	10.5703	0
IonScore	Exp Value	Charge	MH+ [Da]	ΔM [ppm]	RT [min]	# Missed Cleavages
33.31	0.0161697	2	699.477	0.501616	28.7985	0
IonScore	Exp Value	Charge	MH+ [Da]	ΔM [ppm]	RT [min]	# Missed Cleavages
12.72	0.582675	2	1002.56	-0.849433	41.8548	0
IonScore	Exp Value	Charge	MH+ [Da]	ΔM [ppm]	RT [min]	# Missed Cleavages
2.68	10.7632	3	1721.89	3.89624	45.1324	1
IonScore	Exp Value	Charge	MH+ [Da]	ΔM [ppm]	RT [min]	# Missed Cleavages
1.84	1.96391	5	2461.17	2.85389	28.7273	0
IonScore	Exp Value	Charge	MH+ [Da]	ΔM [ppm]	RT [min]	# Missed Cleavages
3.62	0.63004	3	1443.86	1.23659	49.2757	0
IonScore	Exp Value	Charge	MH+ [Da]	ΔM [ppm]	RT [min]	# Missed Cleavages
4.45	0.843467	3	2181.18	0.0732207	70.2165	1
IonScore	Exp Value	Charge	MH+ [Da]	ΔM [ppm]	RT [min]	# Missed Cleavages
4.33	10.8295	3	2064.07	-9.58497	71.5073	1
IonScore	Exp Value	Charge	MH+ [Da]	ΔM [ppm]	RT [min]	# Missed Cleavages
5.94	1.45169	3	2109.07	10.5048	40.9679	0
IonScore	Exp Value	Charge	MH+ [Da]	ΔM [ppm]	RT [min]	# Missed Cleavages
0.87	12.4407	3	1290.64	-2.42162	35.7665	0
IonScore	Exp Value	Charge	MH+ [Da]	ΔM [ppm]	RT [min]	# Missed Cleavages
5.08	5.86762	3	1519.78	-0.952808	35.9145	1
IonScore	Exp Value	Charge	MH+ [Da]	ΔM [ppm]	RT [min]	# Missed Cleavages
17.68	0.182551	3	958.594	1.20248	16.6129	0
IonScore	Exp Value	Charge	MH+ [Da]	ΔM [ppm]	RT [min]	# Missed Cleavages
1.8	1.65173	3	1752.98	-3.98991	37.4401	0
IonScore	Exp Value	Charge	MH+ [Da]	ΔM [ppm]	RT [min]	# Missed Cleavages
10.43	1.5805	3	973.569	-2.82201	10.5485	0
IonScore	Exp Value	Charge	MH+ [Da]	ΔM [ppm]	RT [min]	# Missed Cleavages
2.95	12.7255	3	1506.79	0.256677	37.3486	1
IonScore	Exp Value	Charge	MH+ [Da]	ΔM [ppm]	RT [min]	# Missed Cleavages
10.74	0.303601	3	2691.28	5.74745	50.8247	0
IonScore	Exp Value	Charge	MH+ [Da]	ΔM [ppm]	RT [min]	# Missed Cleavages
3.21	18.0506	2	1764.88	-14.8507	70.6335	0
IonScore	Exp Value	Charge	MH+ [Da]	ΔM [ppm]	RT [min]	# Missed Cleavages
10.74	0.695751	2	2023.05	1.10022	59.298	0
IonScore	Exp Value	Charge	MH+ [Da]	ΔM [ppm]	RT [min]	# Missed Cleavages
3.64	6.92022	2	1519.76	-0.547571	11.6464	0
IonScore	Exp Value	Charge	MH+ [Da]	ΔM [ppm]	RT [min]	# Missed Cleavages
8.63	0.459245	2	876.531	0.832929	34.7629	0
IonScore	Exp Value	Charge	MH+ [Da]	ΔM [ppm]	RT [min]	# Missed Cleavages
7.1	4.12392	2	1177.58	-16.0932	13.6814	0
IonScore	Exp Value	Charge	MH+ [Da]	ΔM [ppm]	RT [min]	# Missed Cleavages
25.51	0.143266	2	844.478	1.02882	14.5008	0
IonScore	Exp Value	Charge	MH+ [Da]	ΔM [ppm]	RT [min]	# Missed Cleavages
12.72	1.40858	3	1259.68	-1.10889	16.9307	1
IonScore	Exp Value	Charge	MH+ [Da]	ΔM [ppm]	RT [min]	# Missed Cleavages
11.4	0.644748	2	1170.65	1.22686	32.5763	0
IonScore	Exp Value	Charge	MH+ [Da]	ΔM [ppm]	RT [min]	# Missed Cleavages
48.67	0.000124286	2	1541.79	2.32477	43.9896	1
IonScore	Exp Value	Charge	MH+ [Da]	ΔM [ppm]	RT [min]	# Missed Cleavages
4.52	3.72608	4	2197.1	-2.38062	27.0839	0
IonScore	Exp Value	Charge	MH+ [Da]	ΔM [ppm]	RT [min]	# Missed Cleavages
25.67	0.113422	2	875.496	14.306	17.5076	0
IonScore	Exp Value	Charge	MH+ [Da]	ΔM [ppm]	RT [min]	# Missed Cleavages
26.49	0.00863895	2	1183.74	2.73448	25.6103	1
IonScore	Exp Value	Charge	MH+ [Da]	ΔM [ppm]	RT [min]	# Missed Cleavages
2.59	15.5328	2	1010.55	2.69023	33.7443	0
IonScore	Exp Value	Charge	MH+ [Da]	ΔM [ppm]	RT [min]	# Missed Cleavages
0.71	3.43918	5	2146.15	12.7691	34.7425	0
IonScore	Exp Value	Charge	MH+ [Da]	ΔM [ppm]	RT [min]	# Missed Cleavages
0.78	15.0826	2	1413.8	1.81043	42.7178	1
IonScore	Exp Value	Charge	MH+ [Da]	ΔM [ppm]	RT [min]	# Missed Cleavages
23.08	0.0450216	2	815.437	0.333757	13.6001	0
IonScore	Exp Value	Charge	MH+ [Da]	ΔM [ppm]	RT [min]	# Missed Cleavages
2.09	1.97765	5	4282.13	-10.4721	73.3049	1
IonScore	Exp Value	Charge	MH+ [Da]	ΔM [ppm]	RT [min]	# Missed Cleavages
2.49	8.31366	2	987.538	-8.95941	6.69279	0
IonScore	Exp Value	Charge	MH+ [Da]	ΔM [ppm]	RT [min]	# Missed Cleavages
21.68	0.0920321	2	987.523	-5.94241	5.16218	1
IonScore	Exp Value	Charge	MH+ [Da]	ΔM [ppm]	RT [min]	# Missed Cleavages
22.01	0.132511	2	859.453	1.55262	22.6938	0
IonScore	Exp Value	Charge	MH+ [Da]	ΔM [ppm]	RT [min]	# Missed Cleavages
20.22	0.160652	3	1190.65	-1.57036	29.8665	1
IonScore	Exp Value	Charge	MH+ [Da]	ΔM [ppm]	RT [min]	# Missed Cleavages
12.72	1.75337	3	901.546	-0.12134	5.0331	0
IonScore	Exp Value	Charge	MH+ [Da]	ΔM [ppm]	RT [min]	# Missed Cleavages
1.63	13.7757	2	1036.55	1.37801	23.6571	1
IonScore	Exp Value	Charge	MH+ [Da]	ΔM [ppm]	RT [min]	# Missed Cleavages
7.32	11.0192	3	1071.62	0.78338	14.7156	1
IonScore	Exp Value	Charge	MH+ [Da]	ΔM [ppm]	RT [min]	# Missed Cleavages
37.84	0.00175948	3	958.593	-0.516656	17.1839	1
IonScore	Exp Value	Charge	MH+ [Da]	ΔM [ppm]	RT [min]	# Missed Cleavages
7.28	2.93697	2	972.524	-2.65714	8.38124	0
IonScore	Exp Value	Charge	MH+ [Da]	ΔM [ppm]	RT [min]	# Missed Cleavages
2.84	1.68999	3	4099.12	-0.648067	1.67982	1
IonScore	Exp Value	Charge	MH+ [Da]	ΔM [ppm]	RT [min]	# Missed Cleavages
6.86	0.978799	3	2230.06	-2.15768	19.3783	0
IonScore	Exp Value	Charge	MH+ [Da]	ΔM [ppm]	RT [min]	# Missed Cleavages
5.83	12.9171	2	903.506	1.72869	41.8684	0
IonScore	Exp Value	Charge	MH+ [Da]	ΔM [ppm]	RT [min]	# Missed Cleavages
1.58	5.97721	3	2066.06	-3.75693	47.8726	1
IonScore	Exp Value	Charge	MH+ [Da]	ΔM [ppm]	RT [min]	# Missed Cleavages
17.69	0.324261	3	1098.62	1.06451	23.2634	0
IonScore	Exp Value	Charge	MH+ [Da]	ΔM [ppm]	RT [min]	# Missed Cleavages
5.39	1.95121	5	3073.56	5.9721	34.3199	0
IonScore	Exp Value	Charge	MH+ [Da]	ΔM [ppm]	RT [min]	# Missed Cleavages
2.29	3.18709	6	3256.72	0.0871676	21.1968	1
IonScore	Exp Value	Charge	MH+ [Da]	ΔM [ppm]	RT [min]	# Missed Cleavages
8.37	3.18018	2	1243.66	0.0730656	17.6084	0
IonScore	Exp Value	Charge	MH+ [Da]	ΔM [ppm]	RT [min]	# Missed Cleavages
21.68	0.192215	2	1330.69	-6.02947	27.159	0
IonScore	Exp Value	Charge	MH+ [Da]	ΔM [ppm]	RT [min]	# Missed Cleavages
18.15	0.354447	2	1044.6	1.34694	26.2814	0
IonScore	Exp Value	Charge	MH+ [Da]	ΔM [ppm]	RT [min]	# Missed Cleavages
2.43	5.85766	3	1486.76	3.91204	55.9223	0
IonScore	Exp Value	Charge	MH+ [Da]	ΔM [ppm]	RT [min]	# Missed Cleavages
4.2	5.98798	3	1645.79	-10.7399	32.9848	0
IonScore	Exp Value	Charge	MH+ [Da]	ΔM [ppm]	RT [min]	# Missed Cleavages
14.22	0.554418	2	1560.78	3.57386	38.9892	0
IonScore	Exp Value	Charge	MH+ [Da]	ΔM [ppm]	RT [min]	# Missed Cleavages
3.72	2.35664	3	1804.95	-4.43214	50.6304	1
IonScore	Exp Value	Charge	MH+ [Da]	ΔM [ppm]	RT [min]	# Missed Cleavages
12.4	0.543791	2	861.426	1.23928	8.54796	0
IonScore	Exp Value	Charge	MH+ [Da]	ΔM [ppm]	RT [min]	# Missed Cleavages
11.82	0.391306	2	1731.8	0.597333	37.9136	0
IonScore	Exp Value	Charge	MH+ [Da]	ΔM [ppm]	RT [min]	# Missed Cleavages
0.68	1.71013	4	4135.99	-2.19584	4.29005	1
IonScore	Exp Value	Charge	MH+ [Da]	ΔM [ppm]	RT [min]	# Missed Cleavages
7.14	5.88284	3	1028.56	2.36263	20.1549	0

## Sheet: Kana_No10
Sample #10 - Protein and peptide list from bacteria grown in Kanamycin medium
Accession	Description	Score	Coverage	# Proteins	# Unique Peptides	# Peptides	# PSMs	Area	# AAs	MW [kDa]	calc. pI
488419024	MULTISPECIES: 50S ribosomal protein L7/L12 [Bacilli]	9515.83	69.67	170	3	9	281	7105377776	122	12.6417	4.58936
	A2	Sequence	# PSMs	# Proteins	# Protein Groups	Protein Group Accessions	Modifications	ΔCn	Area	q-Value	PEP	IonScore	Exp Value	Charge	MH+ [Da]	ΔM [ppm]	RT [min]	# Missed Cleavages
	High	AIEEEFGVTAAAPVAAAGAAGGGDAGAEK	88	3	1	488419024		0	263792720	0	5.999e-16	123.32	3.07287e-12	2	2558.24	2.30088	49.6423	0
	High	TEFDVELTSAGSSK	28	51	3	488419024;518298362;686317050		0	20324825	0	5.999e-16	79.75	9.53328e-08	2	1470.7	0.372226	35.4756	0
	High	AIEEEFGVTAAAPVAAAGAAGGGDAGAEKTEFDVELTSAGSSK	100	3	1	488419024		0	7567874026	0	5.999e-16	78.47	9.88519e-08	3	4009.92	1.21343	72.9637	1
	High	ANQEQIIEAIK	6	38	5	488419024;518298362;739719262;657290480;764423303		0	6850486896	0	1.972e-11	59.62	2.996e-05	2	1256.69	1.21865	32.2227	0
	High	EATGLGLKDAK	17	62	6	488419024;518298362;686317050;739719262;657290480;764423303		0	2723388264	0	8.758e-11	56.27	9.01703e-05	2	1102.61	1.7222	9.29443	1
	High	EATGLGLK	12	155	6	488419024;518298362;739719262;657290480;764423303;686317050		0	6897772406	0	4.76e-05	45.73	0.00121221	2	788.453	1.61195	12.1183	0
	High	ANQEQIIEAIKEMSVLELNDLVK	12	38	5	488419024;518298362;739719262;657290480;764423303		0	590135520	0	5.999e-16	42.87	0.000353745	3	2627.4	2.61398	73.463	1
	High	DAKELVDNAPK	2	10	1	488419024		0	1419440256	0	0.0003839	37.98	0.00315257	2	1199.63	1.25883	16.8831	1
	High	EMSVLELNDLVK	11	91	7	488419024;518298362;686317050;739719262;657290480;764423303;493892931		0	5189838562	0	4.067e-07	32.61	0.0122266	2	1389.73	1.80603	57.9554	0
	High	ANQEQIIEAIKEmSVLELNDLVK	5	38	5	488419024;518298362;739719262;657290480;764423303	M13(Oxidation)	0	1.14192e+08	0	6.007e-07	7.21	1.32125	3	2643.4	1.52017	73.7702	1
515743687	MULTISPECIES: 30S ribosomal protein S1 [Staphylococcus]	4269.38	67.09	79	15	26	209	5.87482e+09	392	43.3091	4.61475
	A2	Sequence	# PSMs	# Proteins	# Protein Groups	Protein Group Accessions	Modifications	ΔCn	Area	q-Value	PEP	IonScore	Exp Value	Charge	MH+ [Da]	ΔM [ppm]	RT [min]	# Missed Cleavages
	High	IEIDEENESGAYILSKR	5	11	1	515743687		0	175831765	0	5.999e-16	98.12	1.51087e-09	2	1965.98	1.75215	37.1487	1
	High	ASLLDSLNEGDVIK	11	11	1	515743687		0	5.21033e+09	0	5.999e-16	92.56	1.23404e-08	2	1473.78	2.40019	53.9156	0
	High	KASLLDSLNEGDVIK	7	11	1	515743687		0	7.15894e+08	0	5.999e-16	92.53	1.47436e-08	2	1601.88	1.67526	43.5137	1
	High	SYEYLQEKLDNDEVIEAK	14	13	1	515743687		0	738563567	0	5.999e-16	87.97	2.78481e-08	2	2186.05	0.820708	41.4492	1
	High	HIGTPSEVLEPGQQVSVK	36	13	1	515743687		0	6395352308	0	5.999e-16	77.87	1.45342e-07	2	1905.01	1.55717	30.8152	0
	High	ISLSIKDTLPTPFENIK	19	151	2	515743687;1006184881		0	6018780305	0	5.999e-16	71.21	1.04821e-06	2	1916.08	1.2903	59.2099	1
	High	ATLPNEDVIESDEATTQSYLSNETDEDNPTLGDVFGDK	7	13	1	515743687		0	763856623	0	2.368e-15	70.06	9.83943e-08	3	4129.85	3.70879	71.1423	0
	High	KAVEQAENDVK	2	28	2	696547144;515743687		0	1.1138e+09	0	5.222e-12	67.08	2.64444e-06	2	1230.63	1.7632	5.54651	1
	High	ASLLDSLNEGDVIKGK	10	11	1	515743687		0	2.0167e+09	0	1.665e-14	65.44	5.8152e-06	2	1658.9	1.62634	45.4943	1
	High	AVEQAENDVKK	5	28	2	696547144;515743687		0	1.1138e+09	0	1.355e-08	55.74	3.60026e-05	2	1230.64	2.45755	5.36456	1
	High	TEEFNESMINDIK	3	179	4	515743687;696547144;973245721;1006184881		0	1.25893e+09	0	1.266e-12	55.73	4.19662e-05	2	1569.71	1.28336	42.9067	0
	High	ILGIDEENER	1	154	3	696547144;515743687;973245721		0	4403029352	0	1.199e-08	54.85	8.21625e-05	2	1187.59	2.10488	26.7641	0
	High	LDNDEVIEAK	4	13	1	515743687		0	843592614	0	8.627e-07	52.3	4.97573e-05	2	1145.57	2.13793	16.645	0
	High	IEIDEENESGAYILSK	18	11	1	515743687		0	4.08136e+07	0	5.942e-09	45.06	0.000723582	2	1809.87	-0.499511	43.4858	0
	High	GGLVVDVGQR	7	218	5	515743687;696547144;973245721;1006184881;488402750		0	3347831892	0	0.0003329	41.51	0.000939402	2	999.56	1.75359	24.091	0
	High	ATLPNEDVIESDEATTQSYLSNETDEDNPTLGDVFGDKFK	7	13	1	515743687		0	2970679562	0	5.999e-16	40.82	8.25981e-05	4	4405.01	1.95018	71.0666	1
	High	QVVVHIDGAK	19	13	1	515743687		0	1364490900	0	8.881e-07	39.91	0.00128638	2	1065.61	2.04213	12.4852	0
	High	AVEQAENDVK	3	28	2	696547144;515743687		0	6.53798e+08	0	2.658e-05	39.24	0.000935125	2	1102.54	1.74598	6.60507	0
	High	QLETEKSYEYLQEK	5	46	3	696547144;515743687;973245721		0	60548201	0	1.836e-09	37.97	0.00264118	2	1787.88	4.3514	25.5484	1
	High	FHENDVIEGK	8	13	1	515743687		0	1.59055e+09	0	0.001719	36.75	0.00413187	3	1187.57	1.41815	13.2112	0
	High	ILGIDEENERISLSIK	3	26	3	696547144;515743687;973245721		0	2.20432e+08	0	0.001719	33.83	0.0060858	3	1829	1.56773	50.1318	1
	High	DTLPTPFENIK	5	152	2	515743687;1006184881		0	2.15223e+09	0	0.001072	29.89	0.0320003	2	1274.67	2.5025	45.8337	0
	High	GFVPASLISTDFIEDFSVFEGQTIR	3	14	1	515743687		0	3.18109e+07	0	1.826e-05	17.32	0.071361	2	2775.39	2.29491	74.2928	0
	High	GKFHENDVIEGK	5	13	1	515743687		0	8.04928e+07	0.001	0.03918	31.88	0.00882143	2	1372.69	2.11473	8.82467	1
	High	LANFGAFVEIAPGVQGLVHISEIAHK	1	123	2	515743687;1006184881		0	64996758	0.001	0.009037	11.53	0.597611	4	2717.49	3.03854	73.6516	0
	High	VQQVEDK	1	13	1	515743687		0	9.39742e+08	0.003	0.06534	21.43	0.193172	2	845.438	1.69195	3.80031	0
488379194	MULTISPECIES: 50S ribosomal protein L6 [Bacilli]	4830.35	79.78	92	13	15	203	7.61107e+09	178	19.5482	9.39307
	A2	Sequence	# PSMs	# Proteins	# Protein Groups	Protein Group Accessions	Modifications	ΔCn	Area	q-Value	PEP	IonScore	Exp Value	Charge	MH+ [Da]	ΔM [ppm]	RT [min]	# Missed Cleavages
	High	IIDIPSDVTVTFDGQTATVKGPK	31	2	1	488379194		0	2905437880	0	5.999e-16	96.27	8.61575e-10	2	2402.28	0.240905	55.5887	1
	High	ALLNNMVQGVSQGFVK	18	3	1	488379194		0	7164016176	0	5.999e-16	93.94	5.48958e-09	2	1704.91	2.2692	59.7062	0
	High	NTTVTVSGVSKEQVGAIASNIR	4	5	1	488379194		0	1.51358e+08	0	5.999e-16	91.15	2.41719e-09	2	2231.2	-0.144869	40.6112	1
	High	IIDIPSDVTVTFDGQTATVK	34	2	1	488379194		0	1583361896	0	5.999e-16	79.56	4.53716e-08	2	2120.12	2.00997	60.952	0
	High	AQMQGNDLVLNVGYSHPVEIK	28	10	1	488379194		0	5804217462	0	5.999e-16	72.12	1.20604e-06	2	2312.18	2.22449	45.3726	0
	High	KIIDIPSDVTVTFDGQTATVK	9	2	1	488379194		0	256125177	0	5.999e-16	71.46	2.60791e-07	2	2248.21	0.266866	54.6618	1
	High	ALLNNmVQGVSQGFVK	1	3	1	488379194	M6(Oxidation)	0	1.60305e+08	0	1.236e-12	67.45	2.51842e-06	2	1720.91	1.7272	42.3503	0
	High	QDENTLEVVRPTDSK	5	4	1	488379194		0	108504488	0	2.621e-11	61.93	1.00029e-05	2	1730.86	1.07356	19.9416	0
	High	NTTVTVSGVSK	20	5	1	488379194		0	3178219194	0	2.79e-10	59.56	1.6544e-05	2	1092.59	2.41571	11.9079	0
	High	MTFKQDENTLEVVRPTDSK	2	3	1	488379194		0	66865450	0	5.982e-11	50.5	7.79845e-05	2	2238.1	-1.18025	31.0327	1
	High	AEDGITFAVEK	10	14	1	488379194		0	4091672136	0	0.0001707	49.32	0.000300561	2	1179.59	1.67246	31.1104	0
	High	TLELVGVGYR	6	39	1	488379194		0	7.66239e+09	0	4.421e-05	39.57	0.00123657	2	1106.62	1.25831	38.4918	0
	High	EQVGAIASNIR	8	29	2	488379194;488401914		0	8006805688	0	8.895e-09	37.43	0.00431915	2	1157.63	0.839818	23.3984	0
	High	AQmQGNDLVLNVGYSHPVEIK	2	10	1	488379194	M3(Oxidation)	0	189361307	0	6.919e-06	32.39	0.00620024	3	2328.17	2.73594	42.6213	0
	High	QDENTLEVVRPTDSKEDR	15	3	1	488379194		0	871296685	0	1.002e-05	29.53	0.0124244	3	2131.03	1.71752	18.0251	1
	High	YQGEYVR	3	79	1	488379194		0	5.0093e+09	0.001	0.0354	36.02	0.00243784	2	914.439	2.09297	8.52105	0
	High	SVRPPEPYK	7	64	2	488379194;488401914		0	2.21992e+09	0.001	0.002245	24.86	0.144842	2	1072.58	2.0948	9.81575	0
515742245	MULTISPECIES: 30S ribosomal protein S3 [Bacilli]	4391.73	78.8	242	19	21	175	9.5022e+09	217	24.204	9.71533
	A2	Sequence	# PSMs	# Proteins	# Protein Groups	Protein Group Accessions	Modifications	ΔCn	Area	q-Value	PEP	IonScore	Exp Value	Charge	MH+ [Da]	ΔM [ppm]	RT [min]	# Missed Cleavages
	High	ADIDYAHAEADTTYGKLGVK	7	104	1	515742245		0	6.37819e+08	0	5.999e-16	112.83	6.74947e-11	2	2138.04	0.668932	34.0346	1
	High	WYAEKDFASLLHEDLR	35	7	1	515742245		0	3.06991e+09	0	5.999e-16	103.68	1.16137e-09	2	1992.98	1.41458	57.7153	1
	High	AEQYSEGTVPLHTLR	18	65	1	515742245		0	1.41949e+10	0	5.999e-16	83.4	4.9137e-08	2	1700.87	2.79654	26.9666	0
	High	ADIDYAHAEADTTYGK	23	105	1	515742245		0	5963843020	0	5.999e-16	74.49	2.27604e-07	2	1740.77	1.94881	24.0222	0
	High	EASVSHVDIER	10	19	1	515742245		0	1.77538e+09	0	2.927e-13	73.43	1.02364e-06	2	1241.62	2.55367	12.9799	0
	High	DFASLLHEDLR	6	8	1	515742245		0	264319352	0	5.791e-11	65.69	2.96751e-06	2	1315.67	2.10267	52.223	0
	High	LGGADIAR	6	227	2	515742245;973244329		0	6156364760	0	2.171e-05	54.38	7.45922e-05	2	772.433	2.32991	10.1736	0
	High	INIAIHTGKPGMVIGK	26	71	1	515742245		0	2545427144	0	2.764e-07	54.07	4.46586e-05	2	1648.96	2.16709	30.796	0
	High	FIDNELKEASVSHVDIER	3	10	1	515742245		0	6.90714e+08	0	4.277e-15	52.53	2.20596e-05	4	2101.06	1.94191	36.9125	1
	High	LVAENIAR	9	182	2	515742245;973244329		0	8155311652	0	0.001719	46.14	0.000318619	2	885.517	2.08482	14.662	0
	High	GEVLPTKNTSEGGK	2	20	1	515742245		0	3.86008e+07	0	4.839e-05	33.38	0.00711757	2	1416.74	3.00614	7.25389	1
	High	INPIGLR	8	76	1	515742245		0	5509894384	0.001	0.001719	47.58	9.8639e-05	2	782.489	0.452096	22.7369	0
	High	GGSEIEKLR	2	69	1	515742245		0	1.23154e+08	0.001	0.001719	44.41	0.00090923	3	988.543	1.04827	8.63439	1
	High	LNNLTDKK	1	5	1	515742245		0	186435405	0.001	0.02419	32.37	0.022308	2	945.538	1.30503	4.85113	1
	High	FIDNELK	6	46	1	515742245		0	1981661074	0.006	0.07714	24.49	0.229204	2	878.463	0.959384	19.5429	0
	High	KFIDNELK	1	46	1	515742245		0	2.5033e+09	0.007	0.08249	25.05	0.186158	2	1006.56	1.74755	14.8902	1
	High	KVDMDAR	1	1	1	515742245		0	576144220	0.008	0.0966	31.45	0.0112435	2	834.415	0.944513	4.66749	1
	High	LNNLTDK	2	5	1	515742245		0	123275412	0.008	0.09603	25.57	0.0848636	2	817.443	2.18066	6.46796	0
	Medium	VGVIRDWEAK	2	27	1	515742245		0	1.93779e+09	0.012	0.1544	28.69	0.0462409	2	1172.64	0.797152	22.787	1
	Medium	VHINVVEIK	4	13	1	515742245		0	847521168	0.015	0.1732	21.78	0.0368377	3	1050.63	0.811492	24.461	0
	Medium	VWIYRGEVLPTK	2	157	1	515742245		0	4.52343e+08	0.019	0.2375	7.97	3.15984	3	1460.83	1.34566	36.5458	1
	Medium	INIAIHTGKPGmVIGK	1	71	1	515742245	M12(Oxidation)	0	1.00219e+08	0.022	0.2701	6.57	2.47829	4	1664.95	1.29843	25.323	0
488379088	MULTISPECIES: 50S ribosomal protein L2 [Staphylococcus]	4578.95	55.6	206	3	12	174	9.98863e+09	277	30.1685	10.9019
	A2	Sequence	# PSMs	# Proteins	# Protein Groups	Protein Group Accessions	Modifications	ΔCn	Area	q-Value	PEP	IonScore	Exp Value	Charge	MH+ [Da]	ΔM [ppm]	RT [min]	# Missed Cleavages
	High	ATIGQVGNLQHELVNAGK	17	3	1	488379088		0	9580437139	0	5.999e-16	92.23	1.79523e-09	2	1849	1.45356	39.4993	0
	High	GLQVGQTVESGAEADIK	86	12	1	488379088		0	1639732686	0	5.999e-16	87.68	1.4587e-08	2	1701.87	2.76372	34.6488	0
	High	GSVMNPNDHPHGGGEGR	12	223	4	488379088;488363505;651938865;510809450		0	3102658461	0	5.999e-16	86.14	3.10106e-08	2	1717.75	2.40918	5.93737	0
	High	VDSIQYDPNR	13	80	2	488379088;488363505		0	7734165009	0	1.267e-09	64.5	7.36238e-06	2	1206.58	1.02619	17.8324	0
	High	SAGASSQVLGK	5	23	2	488379088;488363505		0	5031292284	0	4.033e-10	58.04	3.98872e-05	2	1004.54	0.85628	7.64893	0
	High	NMTTLDFAEITK	11	24	2	488379088;488363505		0	7.4418e+09	0	2.256e-10	56.33	2.92175e-05	2	1383.68	1.52246	48.9766	0
	High	GSVmNPNDHPHGGGEGR	4	223	4	488379088;488363505;651938865;510809450	M4(Oxidation)	0	9.02472e+06	0	4.074e-06	40.09	0.00112641	3	1733.75	2.3902	3.96634	0
	High	VGNALPLQNIPVGTVIHNIELKPGK	6	26	2	488379088;518074171		0	1.26513e+10	0	3.676e-07	23.1	0.00955069	3	2621.52	1.24458	62.8119	0
	High	VGNALPLQNIPVGTVIHNIELKPGKGGQIAR	2	7	1	488379088		0	62910094	0	8.353e-05	21.97	0.0206483	4	3203.85	4.1455	58.6719	1
	High	APIGRPSPMSPWGKPTLGK	4	69	2	488379088;488363505		0	5.55598e+08	0	2.782e-09	18.64	0.269443	4	1977.08	0.871489	31.308	0
	High	NmTTLDFAEITK	1	24	2	488379088;488363505	M2(Oxidation)	0	2.01616e+08	0	0.001719	18.28	0.0943569	2	1399.68	1.91116	41.3456	0
	High	SLLQPLPK	8	58	2	488379088;488363505		0	7728349250	0.001	0.02181	29.6	0.00345391	2	895.562	1.19603	29.3141	0
	Medium	NKDGITAK	4	18	2	488379088;488363505		0	2.6384e+08	0.01	0.1268	14.18	1.30052	2	846.468	0.00335715	3.30459	1
	Medium	SAGASSQVLGKEGK	1	23	2	488379088;488363505		0	42842185	0.017	0.2065	3.88	10.7431	2	1318.7	2.51702	6.85077	1
488379208	MULTISPECIES: 50S ribosomal protein L5 [Bacilli]	3329.61	75.42	283	8	16	172	1.49896e+10	179	20.2798	9.34912
	A2	Sequence	# PSMs	# Proteins	# Protein Groups	Protein Group Accessions	Modifications	ΔCn	Area	q-Value	PEP	IonScore	Exp Value	Charge	MH+ [Da]	ΔM [ppm]	RT [min]	# Missed Cleavages
	High	IVVNMGVGDAVQNSK	28	78	2	488379208;973246549		0	7250243362	0	5.999e-16	87.77	2.66539e-08	2	1530.8	1.87457	32.5504	0
	High	VLDNAVEELELITGQKPLITK	29	2	1	488379208		0	27411872597	0	5.999e-16	77.5	7.0242e-08	2	2323.32	2.11802	72.1472	0
	High	GMDIVIVTTANTDEEAR	30	164	5	488379208;647637064;755116295;737414659;973246549		0	117807280	0	5.999e-16	74.13	6.76142e-07	2	1834.89	3.50313	52.8376	0
	High	IVVNmGVGDAVQNSK	6	78	2	488379208;973246549	M5(Oxidation)	0	49591834	0	2.92e-12	59.97	2.98052e-05	2	1546.79	1.5913	22.4276	0
	High	ELLTNFGMPFRK	13	13	1	488379208		0	1944369953	0	9.219e-05	51.74	8.23958e-05	3	1452.77	2.23946	48.1103	1
	High	LIAVSLPR	15	35	2	488379208;973246549		0	0	0	0.001719	51.47	3.42169e-05	2	868.562	0.912034	35.7648	0
	High	ELLTNFGMPFR	5	13	1	488379208		0	2.63494e+09	0	5.063e-05	49.39	0.000185854	2	1324.67	2.32741	59.9712	0
	High	YNTEVTQNLVK	10	1	1	488379208		0	1.03066e+10	0	9.669e-09	48.68	0.000134164	2	1308.68	2.64971	26.0305	0
	High	KFNYSSVMEVPK	6	58	1	488379208		0	1.61737e+09	0	0.001719	46.36	0.000547959	2	1428.72	1.49769	33.5049	1
	High	EGMPIGAK	7	285	5	488379208;755116295;647637064;737414659;973246549		0	1873569825	0	0.0008761	45	0.000668822	2	802.414	1.84681	10.9583	0
	High	FNYSSVMEVPKIEK	7	24	5	488379208;737414659;755116295;647637064;973246549		0	8.51324e+08	0	6.368e-07	34.59	0.00547369	2	1670.85	1.30398	44.233	1
	High	ERYNTEVTQNLVK	1	1	1	488379208		0	945821599	0.001	0.02861	37.4	0.00234741	2	1593.83	3.68031	23.2772	1
	High	LREGMPIGAK	4	283	5	488379208;755116295;647637064;737414659;973246549		0	669427775	0.001	0.01408	36.61	0.0184986	2	1071.6	1.77288	12.9897	1
	High	ELLTNFGmPFRK	1	13	1	488379208	M8(Oxidation)	0	9.27683e+07	0.001	0.004526	25.6	0.0196927	3	1468.76	1.83329	39.8494	1
	High	GNYTLGIK	7	86	5	488379208;973246549;755116295;647637064;737414659		0	3.44082e+09	0.001	0.002762	24.02	0.0469589	2	865.479	0.998285	20.968	0
	High	KSVATFR	1	44	2	488379208;973246549		0	156641936	0.003	0.06202	31.3	0.0085992	2	808.468	0.271793	5.86077	1
	Medium	DFQGVSK	1	55	1	488379208		0	1497109059	0.028	0.3522	12.73	0.856003	2	780.39	2.00419	8.25074	0
	Medium	VRDFQGVSK	1	54	1	488379208		0	3.89132e+08	0.048	0.3615	14.74	0.617757	3	1035.56	0.923094	7.20371	1
1004654614	50S ribosomal protein L1 [Staphylococcus epidermidis]	4391.12	57.58	797	10	16	161	7.2828e+09	231	25.0021	9.1001
	A2	Sequence	# PSMs	# Proteins	# Protein Groups	Protein Group Accessions	Modifications	ΔCn	Area	q-Value	PEP	IonScore	Exp Value	Charge	MH+ [Da]	ΔM [ppm]	RT [min]	# Missed Cleavages
	High	GDKITEAEEAGADYVGESEYAQK	23	4	1	1004654614		0	8971522006	0	5.999e-16	101.97	3.93905e-10	2	2460.11	1.50354	40.9597	1
	High	LVENFNALQDVLAK	16	5	1	1004654614		0	4007476671	0	5.999e-16	100.07	1.06273e-09	2	1573.86	2.44048	58.6575	0
	High	ITEAEEAGADYVGESEYAQK	14	4	1	1004654614		0	7.49734e+08	0	5.999e-16	73.88	6.13891e-08	2	2159.97	1.63623	33.7379	0
	High	SVAVTTTMGPGVK	28	81	1	1004654614		0	7158497582	0	2.524e-12	73.03	5.94796e-07	2	1247.67	2.21673	22.2874	0
	High	YQEAANKVDR	4	12	1	1004654614		0	3.12583e+08	0	1.361e-08	68.62	1.82061e-06	3	1193.59	0.336768	5.20321	1
	High	TGTVTMDVKK	2	92	2	1004654614;488440031		0	2.67889e+08	0	1.32e-06	58.57	1.79999e-05	2	1079.58	1.58707	7.32781	1
	High	AGIVHATIGK	6	7	1	1004654614		0	2606236809	0	6.56e-09	49.39	9.89688e-05	2	966.575	2.11114	10.091	0
	High	YYSVEEAIK	4	4	1	1004654614		0	4.80021e+09	0	0.000149	47.98	0.000299335	2	1101.55	2.23536	28.8455	0
	High	TGTVTMDVK	14	93	2	1004654614;488440031		0	5.71837e+09	0	0.001537	44.58	0.0011408	2	951.483	1.92829	12.5307	0
	High	KNDQQIR	23	170	2	1004654614;488440031		0	2.58958e+07	0.001	0.001719	56.21	4.77466e-05	2	901.486	1.41254	2.59785	1
	High	TGTVTmDVK	1	93	2	1004654614;488440031	M6(Oxidation)	0	1.37082e+07	0.001	0.001799	41.27	0.000899471	2	967.479	2.16848	5.94356	0
	High	AGKVEYR	2	349	2	488440031;1004654614		0	5.4114e+07	0.001	0.005147	41.12	0.00384795	2	822.448	0.846333	3.87831	1
	High	SVAVTTTmGPGVK	4	81	1	1004654614	M8(Oxidation)	0	4.44027e+07	0.001	0.001719	39.3	0.00250841	2	1263.65	-8.37404	14.5206	0
	High	TKYYSVEEAIK	4	4	1	1004654614		0	627781711	0.001	0.001719	29.83	0.0288058	2	1330.69	1.42948	23.7186	1
	High	GLMPNPK	10	792	2	488440031;1004654614		0	1.34357e+09	0.002	0.05178	40.81	0.00402893	2	756.408	0.986661	13.3346	0
	High	VSFDEEK	2	13	1	1004654614		0	1.12626e+09	0.002	0.04145	11.75	0.812038	2	853.395	0.875971	10.4582	0
	High	VDTSAFKL	2	3	1	1004654614		0	5184423591	0.006	0.07917	16.89	0.345849	2	880.479	1.34472	35.1905	1
	Medium	KAVEEIK	2	98	2	1004654614;488440031		0	2.99184e+08	0.016	0.1926	32.12	0.0361199	2	816.483	0.972097	4.38438	1
686343727	30S ribosomal protein S5 [Staphylococcus aureus]	3317.08	70.48	238	2	12	140	1.29865e+10	166	17.7316	9.87646
	A2	Sequence	# PSMs	# Proteins	# Protein Groups	Protein Group Accessions	Modifications	ΔCn	Area	q-Value	PEP	IonScore	Exp Value	Charge	MH+ [Da]	ΔM [ppm]	RT [min]	# Missed Cleavages
	High	YGSGSVFMKPAAPGTGVIAGGPVR	23	28	1	686343727		0	1.58995e+10	0	5.999e-16	84.89	3.40557e-08	3	2276.19	1.75737	40.9566	0
	High	AVLELAGITDILSK	46	82	3	739683192;686343727;374403048		0	10496411982	0	5.999e-16	81.75	6.65002e-08	2	1442.85	2.06785	71.993	0
	High	YGSGSVFmKPAAPGTGVIAGGPVR	5	28	1	686343727	M8(Oxidation)	0	611437150	0	5.999e-16	74.06	2.27734e-07	3	2292.18	0.821475	37.0401	0
	High	VEGTTPHTITGR	10	40	2	686343727;739683192		0	1.02929e+10	0	3.273e-13	69.23	1.6477e-06	2	1268.66	2.66109	8.325	0
	High	SLGSNTPINMVR	13	103	3	739683192;686343727;374403048		0	12563630769	0	2.879e-10	65.68	5.98927e-06	2	1288.67	1.92011	31.5362	0
	High	KDLVVVPR	3	46	2	686343727;739683192		0	591137708	0	0.0002008	51.33	3.97552e-05	2	925.584	1.59674	16.4013	1
	High	ATIDGIQNLK	13	1	2	686343727;739683192		0	7.80811e+09	0	2.624e-06	47.24	0.000742925	2	1072.6	1.84679	26.1913	0
	High	SLGSNTPINmVR	1	103	3	739683192;686343727;374403048	M10(Oxidation)	0	20915468	0	0.0003432	32.24	0.0119109	2	1304.66	-0.287573	22.0149	0
	High	AQEVPEAIKK	6	65	2	686343727;739683192		0	4269845578	0	0.001719	29.59	0.0118693	2	1112.63	1.39728	8.36722	1
	High	EEETKEFEER	4	36	1	686343727		0	343681789	0.001	0.001719	47.43	7.49977e-05	2	1325.59	1.64821	9.17216	1
	High	DLVVVPR	5	46	2	686343727;739683192		0	2524723566	0.001	0.002414	37.19	0.000763941	2	797.489	0.780857	26.8614	0
	High	VGFGTGK	2	175	2	686343727;739683192		0	279842212	0.001	0.02989	31.13	0.0343437	2	665.363	1.5604	7.4327	0
	High	AQEVPEAIK	4	65	2	686343727;739683192		0	1164546414	0.001	0.002253	26.83	0.0321612	2	984.538	2.07431	13.9252	0
	High	FTALVVVGDK	5	104	2	686343727;739683192		0	360716876	0.001	0.001719	20.35	0.10748	2	1048.61	1.18898	36.4385	0
488379457	MULTISPECIES: 30S ribosomal protein S2 [Bacilli]	2437.51	61.07	693	14	15	136	6113339185	262	29.7214	5.51611
	A2	Sequence	# PSMs	# Proteins	# Protein Groups	Protein Group Accessions	Modifications	ΔCn	Area	q-Value	PEP	IonScore	Exp Value	Charge	MH+ [Da]	ΔM [ppm]	RT [min]	# Missed Cleavages
	High	ISEIEKMEEDGLFDVLPK	30	7	1	488379457		0	3290132320	0	5.999e-16	89.17	1.13191e-08	2	2092.06	1.78789	66.856	1
	High	QLLEAGVHFGHQTR	16	651	2	488379457;1009102996		0	2068370534	0	5.999e-16	77.69	7.06396e-07	2	1592.83	1.76889	23.0539	0
	High	QAQESVKAEAER	5	38	1	488379457		0	1.59651e+09	0	7.389e-11	76.96	3.54415e-07	2	1345.67	2.54041	5.7608	1
	High	QVSEDGGKVLFVGTK	5	24	1	488379457		0	252218419	0	4.169e-08	57.88	3.71479e-05	2	1563.84	2.0518	25.2776	1
	High	NAIAEAR	2	112	1	488379457		0	4.29937e+08	0	0.001719	54.34	7.23373e-05	2	744.401	1.18637	5.4213	0
	High	AGQFYVNQR	11	43	1	488379457		0	3784603193	0	1.353e-05	37.72	0.00318648	2	1082.54	1.99835	15.6046	0
	High	WLGGILTNYK	3	53	1	488379457		0	1.09388e+10	0	7.933e-08	28.39	0.0361469	2	1164.64	2.2626	50.865	0
	High	MADAVLEGQQGISNDEVAAEQNIDLDESEETQKAESTEENTTVESN	11	2	1	488379457		0	1.69713e+09	0	1.25e-06	24.93	0.00320605	4	4968.2	4.56127	60.9643	1
	High	VLFVGTK	12	178	1	488379457		0	3.61659e+09	0.001	0.001719	46.23	0.000293025	2	763.472	1.13067	21.6594	0
	High	QVSEDGGK	19	24	1	488379457		0	5.45076e+06	0.001	0.001719	43.2	0.000473844	2	819.385	1.40753	1.18153	0
	High	SMPQALFVVDPR	14	102	1	488379457		0	2.01675e+07	0.001	0.001719	42.91	0.00106686	2	1359.71	2.16984	49.7638	0
	High	VLFVGTKK	2	103	1	488379457		0	2.79946e+08	0.001	0.01639	26.06	0.0131303	2	891.567	1.03747	11.2611	1
	High	KYIFTER	4	217	1	488379457		0	1511806776	0.005	0.07379	31.14	0.0164594	2	956.521	1.3241	13.5028	1
	Medium	FLGGIRDMK	1	117	1	488379457		0	3.57714e+07	0.024	0.2987	8.26	2.54521	3	1036.56	-0.024711	23.2036	1
	Medium	QAQESVK	1	141	1	488379457		0	7.89798e+07	0.049	0.3615	9.02	9.66798	2	789.411	1.00704	3.4838	0
488379227	MULTISPECIES: 50S ribosomal protein L13 [Bacilli]	2576.34	81.38	131	10	15	123	8.16487e+09	145	16.3024	9.40771
	A2	Sequence	# PSMs	# Proteins	# Protein Groups	Protein Group Accessions	Modifications	ΔCn	Area	q-Value	PEP	IonScore	Exp Value	Charge	MH+ [Da]	ΔM [ppm]	RT [min]	# Missed Cleavages
	High	LSSEVASILR	12	55	3	488379227;377764457;652001270		0	6.86386e+09	0	6.566e-14	90.64	1.48001e-08	2	1074.62	0.570525	36.9866	0
	High	WYVIDAEGQTLGR	19	53	2	488379227;377764457		0	6.5233e+09	0	3.559e-14	71.84	2.35669e-06	2	1507.76	0.920171	46.8634	0
	High	QTFMANESNIERK	16	63	2	488379227;992336154		0	2651651924	0	9.36e-14	71.07	1.66487e-06	2	1567.75	0.981729	18.3661	1
	High	LFVYSGAEHPHAAQQPENYELRG	18	5	1	488379227		0	9972895769	0	4.902e-12	65.51	1.37783e-06	4	2613.25	1.78591	32.4777	1
	High	QTFMANESNIER	9	63	2	488379227;992336154		0	2.23113e+09	0	1.247e-13	63.82	2.94617e-06	2	1439.66	1.57734	24.6575	0
	High	KWYVIDAEGQTLGR	11	53	2	488379227;377764457		0	1232163152	0	1.498e-08	58.77	1.42031e-05	2	1635.85	1.96787	39.1061	1
	High	VTYTPHVDTGDYVIIINAEK	9	5	1	488379227		0	7.48292e+08	0	6.496e-07	47.55	0.000114265	2	2248.15	-0.197398	50.995	0
	High	LFVYSGAEHPHAAQQPENYELR	5	5	1	488379227		0	5.93049e+08	0	1.057e-14	43.52	0.000226762	4	2556.23	1.91563	32.4814	0
	High	SVTAGELKR	6	5	1	488379227		0	571641519	0.001	0.001719	45.62	0.00130225	2	960.549	1.23701	6.70485	1
	High	LLETSIK	7	29	1	488379227		0	7.65785e+09	0.001	0.01226	40.38	0.00100784	2	803.489	2.00115	16.693	0
	High	EQDKVYYR	1	5	1	488379227		0	83880372	0.001	0.01984	34.26	0.00307478	2	1100.54	2.9163	6.80645	1
	High	QTFmANESNIER	1	63	2	488379227;992336154	M4(Oxidation)	0	26632580	0.001	0.001719	9.85	0.564152	2	1455.66	2.36978	18.495	0
	High	GMLPSSR	3	21	1	488379227		0	7.36508e+08	0.002	0.05448	26.55	0.0608601	2	747.383	1.94819	10.1845	0
	High	SVTAGELK	4	6	1	488379227		0	1026334599	0.005	0.0717	28.62	0.026519	2	804.447	0.926988	7.78606	0
	High	KLFVYSGAEHPHAAQQPENYELR	1	5	1	488379227		0	1.49692e+08	0.007	0.08266	13.69	0.222333	4	2684.32	0.0964191	29.1309	1
	Medium	IELTGKK	1	54	1	488379227		0	3.36013e+07	0.014	0.1584	24.99	0.0649761	2	788.489	1.06616	5.62318	1
488379244	MULTISPECIES: 30S ribosomal protein S13 [Bacilli]	3746.46	66.94	208	4	13	121	6.13853e+09	121	13.7096	10.4478
	A2	Sequence	# PSMs	# Proteins	# Protein Groups	Protein Group Accessions	Modifications	ΔCn	Area	q-Value	PEP	IonScore	Exp Value	Charge	MH+ [Da]	ΔM [ppm]	RT [min]	# Missed Cleavages
	High	IVEEANVSADTR	37	13	1	488379244		0	1.75461e+09	0	7.838e-15	92.76	4.8729e-09	2	1303.65	1.92804	17.9347	0
	High	VKDLTDDELGR	14	44	2	488379244;973246561		0	5.41784e+09	0	1.807e-14	86.68	5.61658e-08	3	1260.65	2.13764	16.5163	1
	High	KIVEEANVSADTR	24	4	1	488379244		0	4.65317e+08	0	5.999e-16	83.03	9.6561e-08	2	1431.75	2.09707	13.0045	1
	High	EVVDGYKVEGDLR	7	35	2	488379244;375027557		0	1945811296	0	2.017e-07	72.39	1.86584e-06	2	1478.75	2.12022	27.9828	1
	High	IAGVDIPR	3	195	2	488379244;446012936		0	5428930216	0	0.0001638	59.78	1.36755e-05	2	840.495	1.58655	26.904	0
	High	LMEISSYR	15	56	3	488379244;973246561;375027557		0	7568802561	0	0.0009079	48.04	0.000220636	2	998.499	1.73648	26.1352	0
	High	RLMEISSYR	4	56	3	488379244;973246561;375027557		0	1190253079	0	2.105e-07	46.62	0.000452964	2	1154.6	1.25061	20.9132	1
	High	VVISLTYVYGIGTSTAK	4	4	1	488379244		0	17438780	0	3.536e-13	32.56	0.00576811	2	1771.99	3.15483	71.3394	0
	High	IAGVDIPREK	8	81	1	488379244		0	2.90659e+08	0	0.001719	31.98	0.00602176	2	1097.63	1.10662	20.0651	1
	High	EQNLNIK	2	26	2	488379244;973246561		0	2.50559e+09	0.001	0.003888	26.64	0.0932113	2	858.469	1.43691	8.14008	0
	Medium	DLTDDELGR	1	51	3	488379244;973246561;375027557		0	1559795525	0.011	0.138	20.01	0.093285	2	1033.48	1.02488	23.2222	0
	Medium	EVVDGYK	1	35	2	488379244;375027557		0	132014140	0.035	0.3615	14.55	0.943523	2	809.405	1.0396	8.44973	0
	Medium	REQNLNIK	1	26	2	488379244;973246561		0	2.89881e+08	0.044	0.3615	41.68	0.00156217	2	1014.57	2.1934	6.00661	1
488378989	MULTISPECIES: 50S ribosomal protein L16 [Bacilli]	4742.61	25.69	56	3	3	120	3.27517e+09	144	16.2318	10.6382
	A2	Sequence	# PSMs	# Proteins	# Protein Groups	Protein Group Accessions	Modifications	ΔCn	Area	q-Value	PEP	IonScore	Exp Value	Charge	MH+ [Da]	ΔM [ppm]	RT [min]	# Missed Cleavages
	High	GAVEGWIAVVKPGR	24	40	1	488378989		0	5302276898	0	5.999e-16	103.88	3.60149e-10	2	1438.82	1.42465	42.3364	0
	High	ILFEIAGVSEDVAR	86	2	1	488378989		0	4277230520	0	5.999e-16	102.87	6.61013e-10	2	1518.82	1.53396	57.9565	0
	High	IFPHTPYTK	10	48	1	488378989		0	2.46003e+08	0.001	0.009587	16.25	0.460046	3	1103.59	-0.154794	20.5815	0
515743509	MULTISPECIES: 30S ribosomal protein S4 [Bacilli]	2317.82	65	261	8	14	118	7.08564e+09	200	23.0182	9.80322
	A2	Sequence	# PSMs	# Proteins	# Protein Groups	Protein Group Accessions	Modifications	ΔCn	Area	q-Value	PEP	IonScore	Exp Value	Charge	MH+ [Da]	ΔM [ppm]	RT [min]	# Missed Cleavages
	High	LDAVVYSLGLAR	18	59	1	515743509		0	5.73146e+09	0	2.645e-14	72.74	8.72658e-07	2	1276.73	1.22607	51.3312	0
	High	SELPAEINEQLIVEYYSR	6	72	2	515743509;504426552		0	20960187	0	5.999e-16	66.27	5.913e-06	2	2153.07	-1.22029	70.5441	0
	High	VDIPSYTLKPGQVISVR	17	7	1	515743509		0	9661833480	0	5.999e-16	65.15	1.57328e-06	2	1872.06	2.54639	46.9784	0
	High	QLVGHGHIEVDGK	15	5	1	515743509		0	4.57203e+08	0	1.941e-07	62.16	1.46865e-05	2	1388.73	2.31833	11.9348	0
	High	RVDIPSYTLKPGQVISVR	20	5	1	515743509		0	5863622385	0	9.261e-11	60.04	2.52662e-06	4	2028.16	1.35157	41.974	1
	High	RLGISLSGTGK	5	298	6	515743509;754990405;504426552;505408168;514895289;516336527		0	1194941874	0	9.917e-06	49.61	0.000247234	2	1088.64	0.755716	19.0185	1
	High	KLSEYGLQLR	8	61	2	515743509;504426552		0	526825386	0	7.066e-05	48.57	0.000162624	3	1206.68	0.687318	26.8714	1
	High	LGISLSGTGK	4	298	6	515743509;754990405;504426552;505408168;514895289;516336527		0	2.64713e+07	0	0.0002223	26.82	0.0582315	2	932.542	1.25856	26.6072	0
	High	NTFDIAGK	5	46	1	515743509		0	4006327076	0.001	0.001719	35.51	0.00195427	2	865.442	0.778718	17.9753	0
	High	YLYGMTER	9	66	2	515743509;504426552		0	4.94618e+09	0.001	0.03029	30.72	0.00910769	2	1032.48	2.18614	24.3394	0
	High	RPYAPGQHGPNQR	1	181	2	515743509;754990405		0	3.43952e+07	0.001	0.02149	25.5	0.0738416	2	1477.74	2.56007	4.77618	0
	High	SQNLDIIK	7	11	1	515743509		0	1.68337e+09	0.003	0.0655	19.14	0.334613	2	930.527	1.43008	21.7623	0
	Medium	EKSQNLDIIK	1	11	1	515743509		0	762102084	0.014	0.164	12.59	0.900571	2	1187.67	2.40796	15.0861	1
	Medium	GTFVRLPER	2	10	1	515743509		0	5.54148e+07	0.046	0.3615	15.12	0.589073	3	1074.61	1.09974	22.4582	1
518298362	MULTISPECIES: 50S ribosomal protein L7/L12 [Staphylococcus]	2386.24	62.81	162	2	8	117	6312699288	121	12.5556	4.4751
	A2	Sequence	# PSMs	# Proteins	# Protein Groups	Protein Group Accessions	Modifications	ΔCn	Area	q-Value	PEP	IonScore	Exp Value	Charge	MH+ [Da]	ΔM [ppm]	RT [min]	# Missed Cleavages
	High	TEFDVELTSAGSSK	28	51	3	488419024;518298362;686317050		0	20324825	0	5.999e-16	79.75	9.53328e-08	2	1470.7	0.372226	35.4756	0
	High	AIEEEFGVTAAAPVAAGAAGGGDAAEEKTEFDVELTSAGSSK	21	1	1	518298362		0	229239440	0	5.999e-16	68.3	6.58203e-07	3	4010.93	6.50842	63.9561	1
	High	ANQEQIIEAIK	6	38	5	488419024;518298362;739719262;657290480;764423303		0	6850486896	0	1.972e-11	59.62	2.996e-05	2	1256.69	1.21865	32.2227	0
	High	EATGLGLKDAK	17	62	6	488419024;518298362;686317050;739719262;657290480;764423303		0	2723388264	0	8.758e-11	56.27	9.01703e-05	2	1102.61	1.7222	9.29443	1
	High	AIEEEFGVTAAAPVAAGAAGGGDAAEEK	5	2	1	518298362		0	25948222	0	1.355e-14	51.35	2.56489e-05	2	2559.25	9.97885	50.5825	0
	High	EATGLGLK	12	155	6	488419024;518298362;739719262;657290480;764423303;686317050		0	6897772406	0	4.76e-05	45.73	0.00121221	2	788.453	1.61195	12.1183	0
	High	ANQEQIIEAIKEMSVLELNDLVK	12	38	5	488419024;518298362;739719262;657290480;764423303		0	590135520	0	5.999e-16	42.87	0.000353745	3	2627.4	2.61398	73.463	1
	High	EMSVLELNDLVK	11	91	7	488419024;518298362;686317050;739719262;657290480;764423303;493892931		0	5189838562	0	4.067e-07	32.61	0.0122266	2	1389.73	1.80603	57.9554	0
	High	ANQEQIIEAIKEmSVLELNDLVK	5	38	5	488419024;518298362;739719262;657290480;764423303	M13(Oxidation)	0	1.14192e+08	0	6.007e-07	7.21	1.32125	3	2643.4	1.52017	73.7702	1
1002551472	30S ribosomal protein S7 [Staphylococcus aureus]	1754.84	41.67	208	6	9	104	8.99253e+09	156	17.7874	9.979
	A2	Sequence	# PSMs	# Proteins	# Protein Groups	Protein Group Accessions	Modifications	ΔCn	Area	q-Value	PEP	IonScore	Exp Value	Charge	MH+ [Da]	ΔM [ppm]	RT [min]	# Missed Cleavages
	High	ILYSAFDLVEQR	19	18	1	1002551472		0	10854954464	0	1.042e-14	93.7	4.79902e-09	2	1453.77	1.16935	55.9729	0
	High	LANEILDAANNTGGAVK	20	37	1	1002551472		0	10185669924	0	5.999e-16	74.37	3.91186e-07	2	1670.87	1.54373	37.0613	0
	High	LANEILDAANNTGGAVKK	6	37	1	1002551472		0	1092873016	0	9.859e-16	65.09	3.91824e-06	2	1798.97	2.18062	31.1479	1
	High	DVLPDPIHNSK	15	38	1	1002551472		0	1.70436e+09	0	1.938e-07	57.21	5.60818e-05	2	1234.64	1.63579	24.9665	0
	High	RDVLPDPIHNSK	19	37	1	1002551472		0	1634534651	0	1.033e-07	46.87	0.000449212	3	1390.74	0.180772	17.5506	1
	High	VGGSNYQVPVEVRPER	15	208	2	1002551472;516666840		0	5.93698e+09	0	6.028e-13	43.43	0.00149347	2	1785.93	1.60719	26.8428	0
	High	TMEDRLANEILDAANNTGGAVK	1	20	1	1002551472		0	17700583	0	1.158e-13	29.35	0.00516845	2	2303.13	1.25249	58.7385	1
	High	RVGGSNYQVPVEVRPER	7	208	2	1002551472;516666840		0	3.30281e+09	0	0.0006554	22.86	0.145706	4	1942.03	0.874867	22.8599	1
	High	VGGSNYQVPVEVRPERR	2	208	2	1002551472;516666840		0	3.12999e+08	0.005	0.07358	17.56	0.493717	2	1942.03	0.700143	22.4827	1
739683192	30S ribosomal protein S5 [Staphylococcus saprophyticus]	2197.99	50.3	198	1	10	102	1.11177e+10	165	17.5535	10.1548
	A2	Sequence	# PSMs	# Proteins	# Protein Groups	Protein Group Accessions	Modifications	ΔCn	Area	q-Value	PEP	IonScore	Exp Value	Charge	MH+ [Da]	ΔM [ppm]	RT [min]	# Missed Cleavages
	High	AVLELAGITDILSK	46	82	3	739683192;686343727;374403048		0	10496411982	0	5.999e-16	81.75	6.65002e-08	2	1442.85	2.06785	71.993	0
	High	VEGTTPHTITGR	10	40	2	686343727;739683192		0	1.02929e+10	0	3.273e-13	69.23	1.6477e-06	2	1268.66	2.66109	8.325	0
	High	SLGSNTPINMVR	13	103	3	739683192;686343727;374403048		0	12563630769	0	2.879e-10	65.68	5.98927e-06	2	1288.67	1.92011	31.5362	0
	High	KDLVVVPR	3	46	2	686343727;739683192		0	591137708	0	0.0002008	51.33	3.97552e-05	2	925.584	1.59674	16.4013	1
	High	SLGSNTPINmVR	1	103	3	739683192;686343727;374403048	M10(Oxidation)	0	20915468	0	0.0003432	32.24	0.0119109	2	1304.66	-0.287573	22.0149	0
	High	AQEVPEAIKK	6	65	2	686343727;739683192		0	4269845578	0	0.001719	29.59	0.0118693	2	1112.63	1.39728	8.36722	1
	High	DLVVVPR	5	46	2	686343727;739683192		0	2524723566	0.001	0.002414	37.19	0.000763941	2	797.489	0.780857	26.8614	0
	High	VGFGTGK	2	175	2	686343727;739683192		0	279842212	0.001	0.02989	31.13	0.0343437	2	665.363	1.5604	7.4327	0
	High	AQEVPEAIK	4	65	2	686343727;739683192		0	1164546414	0.001	0.002253	26.83	0.0321612	2	984.538	2.07431	13.9252	0
	High	FTALVVVGDK	5	104	2	686343727;739683192		0	360716876	0.001	0.001719	20.35	0.10748	2	1048.61	1.18898	36.4385	0
	High	SLGSNTPINmVRATINGLxNLK	3	1	1	739683192	M10(Oxidation); X19(N)	0	6.53244e+08	0.004	0.07133	6.33	0.733349	5	2343.24	-0.826432	44.2433	1
	High	SLGSNTPINmVRATINGLxNLK	4	1	1	739683192	M10(Oxidation); X19(I)	0	3.61879e+08	0.007	0.08645	10.35	1.37924	5	2342.26	-11.3162	42.9604	1
394259924	ribosomal protein L11 [Staphylococcus epidermidis NIHLM023]	2856.56	46.15	68	6	6	102	7.61574e+09	130	13.7852	8.11865
	A2	Sequence	# PSMs	# Proteins	# Protein Groups	Protein Group Accessions	Modifications	ΔCn	Area	q-Value	PEP	IonScore	Exp Value	Charge	MH+ [Da]	ΔM [ppm]	RT [min]	# Missed Cleavages
	High	TQEQAGLIIPVEISVYEDR	61	16	1	394259924		0	821468416	0	5.999e-16	99.25	6.71504e-10	2	2160.12	1.50377	67.1373	0
	High	MQDLNAADEEAAMR	14	51	1	394259924		0	12326767805	0	5.999e-16	86.7	7.37597e-09	2	1564.68	2.43257	28.8695	0
	High	MQDLNAADEEAAmR	4	51	1	394259924	M13(Oxidation)	0	1.42393e+08	0	7.705e-05	49.13	3.72649e-05	2	1580.67	1.37746	21.1346	0
	High	TPPAPVLLKK	8	61	1	394259924		0	1.0387e+09	0	9.608e-07	39.46	0.000345382	3	1063.69	0.967292	17.1009	1
	High	VATVTKDQVR	2	43	1	394259924		0	1.43782e+08	0	0.0005005	30.77	0.00984097	3	1116.64	1.2109	5.81169	1
	High	TPPAPVLLK	12	61	1	394259924		0	9481751790	0	2.975e-05	25.1	0.00973443	2	935.593	1.01549	25.9593	0
	High	IIEGTAR	1	58	1	394259924		0	754025196	0.001	0.00408	30.38	0.0556146	2	759.436	0.0663912	5.81515	0
487747599	MULTISPECIES: 30S ribosomal protein S19 [Bacteria]	1562.94	68.48	289	5	8	101	7.20071e+09	92	10.5525	9.99365
	A2	Sequence	# PSMs	# Proteins	# Protein Groups	Protein Group Accessions	Modifications	ΔCn	Area	q-Value	PEP	IonScore	Exp Value	Charge	MH+ [Da]	ΔM [ppm]	RT [min]	# Missed Cleavages
	High	STIFPNFIGHTFAVYDGR	17	27	1	487747599		0	6367727892	0	5.999e-16	83.05	3.98837e-08	2	2042.02	1.67275	65.4108	0
	High	HVPVYVTEDMVGHK	37	111	1	487747599		0	8348839744	0	1.074e-12	73.3	1.5903e-06	2	1610.8	2.27772	24.4396	0
	High	RSTIFPNFIGHTFAVYDGR	2	27	1	487747599		0	1.17672e+08	0	1.134e-14	52.93	5.22064e-05	4	2198.12	1.63197	56.9125	1
	High	LGEFAPTR	11	290	3	487747599;737440907;1011128861		0	6.73339e+09	0	0.001307	46.07	0.00100228	2	890.474	0.93574	18.1144	0
	High	STIFPNFIGHTFAVYDGRK	2	27	1	487747599		0	81323150	0	0.0006188	37.6	0.00239817	4	2170.11	2.34946	57.6601	1
	High	KGPFVDDHLMK	15	70	3	487747599;737440907;1011128861		0	6.5199e+09	0	0.001719	30.7	0.0265981	2	1286.66	2.51048	19.3949	1
	High	KVEAQDGSEK	14	7	1	487747599		0	6.2187e+06	0.001	0.006291	50.82	5.87839e-05	2	1090.54	2.88454	2.09765	1
	High	GPFVDDHLMK	3	70	3	487747599;737440907;1011128861		0	246072128	0.001	0.005161	10.54	0.887495	2	1158.56	1.41771	26.1407	0
488378942	MULTISPECIES: 50S ribosomal protein L4 [Bacilli]	2469.23	50.24	195	6	9	97	7.68711e+09	207	22.633	10.0376
	A2	Sequence	# PSMs	# Proteins	# Protein Groups	Protein Group Accessions	Modifications	ΔCn	Area	q-Value	PEP	IonScore	Exp Value	Charge	MH+ [Da]	ΔM [ppm]	RT [min]	# Missed Cleavages
	High	VLVVTENEDVNVELSAR	19	70	1	488378942		0	4.41796e+08	0	5.999e-16	110.14	1.68964e-10	2	1885.99	3.93684	73.0219	0
	High	VQENNFTIVDTFGFDAPK	29	1	1	488378942		0	1.0548e+09	0	5.999e-16	92.18	5.56914e-09	2	2041.99	1.484	63.3141	0
	High	NIPGVQVSTAQGLNVLDITSADSVIITESAAK	12	6	1	488378942		0	124413321	0	5.999e-16	59.06	2.8558e-06	3	3211.71	1.14097	74.5863	0
	High	NVLTTLEQPKK	7	37	1	488378942		0	1908027485	0	2.054e-06	56.98	2.38532e-05	2	1270.74	0.894911	23.6201	1
	High	ANYDVLKVDGSK	13	47	2	488378942;488363387		0	1551127934	0	3.91e-08	56.52	2.20615e-05	3	1308.68	0.921842	22.4469	1
	High	NVLTTLEQPK	8	37	1	488378942		0	7681518987	0	4.08e-06	50.25	0.000119424	2	1142.64	2.27659	31.997	0
	High	GGGIVFGPTPR	6	163	2	488378942;488363387		0	11780987148	0	0.0001165	40.8	0.00242043	2	1057.58	1.43784	28.1305	0
	High	ANYDVLK	2	112	2	488378942;488363387		0	3.59884e+09	0.001	0.0345	26.86	0.100662	2	822.436	0.857933	17.3185	0
	High	EFKNVLTTLEQPK	1	37	1	488378942		0	9.60549e+07	0.001	0.001719	14.43	0.416468	3	1546.85	1.12296	39.8229	1
488379138	MULTISPECIES: 50S ribosomal protein L3 [Bacilli]	2905.38	68.64	278	6	11	95	5.29325e+09	220	23.6373	9.71533
	A2	Sequence	# PSMs	# Proteins	# Protein Groups	Protein Group Accessions	Modifications	ΔCn	Area	q-Value	PEP	IonScore	Exp Value	Charge	MH+ [Da]	ΔM [ppm]	RT [min]	# Missed Cleavages
	High	KTEEVDGYNAIQVGFADK	34	2	1	488379138		0	232415184	0	5.999e-16	101.12	3.90204e-10	2	1983.97	2.32125	37.1513	1
	High	APGSVGMASDASR	20	83	2	488379138;827450988		0	7.57534e+09	0	1.631e-15	76.8	3.22796e-07	2	1205.56	1.95679	11.2393	0
	High	KIGMTQVFGENGELIPVTVVEANQNVVLQK	12	3	1	488379138		0	234951661	0	5.999e-16	73.03	2.48869e-07	3	3254.75	2.12711	68.0037	1
	High	TEEVDGYNAIQVGFADK	15	2	1	488379138		0	232541274	0	8.936e-14	60.6	5.48707e-06	2	1855.88	3.59925	49.1287	0
	High	GFQGAIK	4	251	2	488379138;488377943		0	2.31973e+09	0.001	0.01211	29.87	0.0249869	2	720.405	0.813819	9.72187	0
	High	NVNVDEYEVGQEVTVDTFEAGDIIDVTGTSK	1	7	1	488379138		0	6.27721e+06	0.001	0.001719	7.42	0.978124	3	3343.59	4.64626	74.0918	0
	High	MGGNTVTVQNLEVVQVDTDNNVILVK	1	6	1	488379138		0	0	0.001	0.005902	3.55	1.34679	3	2799.47	4.08541	64.993	0
	High	GFQGAIKR	2	250	2	488379138;488377943		0	8.52692e+07	0.006	0.07884	32.28	0.020468	2	876.505	0.407747	7.32631	1
	Medium	KGFVEIK	1	2	1	488379138		0	5984669775	0.012	0.1519	29.42	0.00691441	2	820.493	0.772056	10.4339	1
	Medium	YANKPAEGHAK	1	107	2	488379138;488377943		0	4.62416e+07	0.014	0.1612	13.59	0.98005	2	1185.6	2.7635	3.50192	0
	Medium	GNVPGPK	4	163	3	488379138;488377943;827450988		0	3.0164e+08	0.016	0.1901	19.38	0.297591	2	668.373	0.495387	4.8008	0
488379664	MULTISPECIES: 50S ribosomal protein L10 [Bacilli]	2104.09	66.27	80	7	11	90	6.18089e+09	166	17.7614	4.99561
	A2	Sequence	# PSMs	# Proteins	# Protein Groups	Protein Group Accessions	Modifications	ΔCn	Area	q-Value	PEP	IonScore	Exp Value	Charge	MH+ [Da]	ΔM [ppm]	RT [min]	# Missed Cleavages
	High	TGVMEGNVISAEEVK	27	6	3	487750436;488379664;488401040		0	8281001640	0	5.999e-16	94.66	5.19809e-09	2	1562.78	2.95388	34.6538	0
	High	NSVSTVIVDYR	6	25	3	487750436;488379664;488401040		0	4088497407	0	1.102e-13	88.17	4.87697e-08	2	1252.65	1.181	31.9639	0
	High	AAEKAGIEGLDEFLTGPTAIATTTDDVVAPAK	8	2	1	488379664		0	2.00456e+09	0	5.999e-16	82.37	1.65137e-08	3	3172.63	1.89558	70.2078	1
	High	KQQVDVIAEQLK	8	6	1	488379664		0	3.68396e+09	0	5.999e-16	67.11	4.22143e-06	2	1398.8	1.95015	25.1145	1
	High	GLTVAEVTDLR	19	34	1	488379664		0	6173169055	0	3.952e-07	55.26	5.92725e-05	2	1173.65	0.993371	40.9994	0
	High	QQVDVIAEQLK	5	6	1	488379664		0	1310446186	0	1.368e-06	33.67	0.0144324	2	1270.7	2.53044	32.5779	0
	High	TGVmEGNVISAEEVK	1	6	3	487750436;488379664;488401040	M4(Oxidation)	0	195659058	0	0.0002609	13.67	0.953571	2	1578.77	2.9747	26.8209	0
	High	SAIIEAK	2	49	3	488379664;487750436;488401040		0	214517541	0.001	0.0163	30.14	0.081529	2	731.43	0.0490396	7.30081	0
	High	VISGFAK	5	34	1	488379664		0	2142079600	0.001	0.03296	28.92	0.0221843	2	721.425	0.877509	11.6268	0
	High	EHEALEIK	3	33	1	488379664		0	2.34989e+09	0.001	0.001719	27.81	0.00877558	2	968.507	2.10758	8.62395	0
	High	NFAYAVK	5	73	3	488379664;487750436;488401040		0	2.9807e+09	0.001	0.01644	22.53	0.0815366	2	812.431	0.476663	17.4269	0
	High	VISGFAKEHEALEIK	1	2	1	488379664		0	42561012	0.004	0.07093	20.9	0.148748	2	1670.91	1.18157	27.4997	1
488379018	MULTISPECIES: 50S ribosomal protein L23 [Bacilli]	2703.83	59.34	78	3	7	90	1.24899e+09	91	10.6067	9.70068
	A2	Sequence	# PSMs	# Proteins	# Protein Groups	Protein Group Accessions	Modifications	ΔCn	Area	q-Value	PEP	IonScore	Exp Value	Charge	MH+ [Da]	ΔM [ppm]	RT [min]	# Missed Cleavages
	High	SSEAMAEDKYTFDVDTR	56	33	1	488379018		0	319965508	0	5.999e-16	125.31	6.77217e-13	2	1964.86	0.866898	32.4373	1
	High	IAVEEIFDVK	16	26	2	506381256;488379018		0	1.07815e+09	0	1.12e-06	57.01	7.02708e-05	2	1162.64	2.05024	52.7373	0
	High	VESVNIINYKPK	11	1	1	488379018		0	1.72518e+09	0	1.277e-09	33.04	0.00667917	2	1403.79	2.0962	28.2102	0
	High	RPVITEK	3	83	3	488379018;506381256;647633979		0	9.43631e+08	0.001	0.001982	37.23	0.00962257	2	842.51	1.20273	4.93099	0
	High	SSEAMAEDK	2	36	1	488379018		0	4.29279e+07	0.001	0.001719	34.94	0.000801567	2	967.404	0.413548	4.59222	0
	High	YQGYTNKR	1	42	2	488379018;506381256		0	4.18835e+07	0.008	0.09581	28.79	0.0272848	2	1029.51	1.34971	4.64574	1
	Medium	YQGYTNK	1	45	2	488379018;506381256		0	2.90538e+08	0.029	0.3613	19.22	0.0341071	2	873.411	1.15418	5.52215	0
488379583	MULTISPECIES: 50S ribosomal protein L21 [Bacilli]	2854.47	71.57	71	10	10	88	6.49655e+09	102	11.3131	9.72998
	A2	Sequence	# PSMs	# Proteins	# Protein Groups	Protein Group Accessions	Modifications	ΔCn	Area	q-Value	PEP	IonScore	Exp Value	Charge	MH+ [Da]	ΔM [ppm]	RT [min]	# Missed Cleavages
	High	VGAPTVEGATVTATVNK	44	29	1	488379583		0	9753034748	0	5.999e-16	131.98	6.8141e-13	2	1614.87	2.03308	28.1326	0
	High	VGAPTVEGATVTATVNKQGR	6	25	1	488379583		0	5.8993e+08	0	5.999e-16	95.84	3.2186e-09	2	1956.06	2.79275	25.2816	1
	High	VLFVGGDSVK	6	51	1	488379583		0	4067973576	0	2.442e-05	51.21	0.000286083	2	1020.57	1.80887	29.7047	0
	High	MFAIIETGGK	12	62	1	488379583		0	5668631150	0	2.869e-06	44.47	0.000782428	2	1066.56	2.53385	37.474	0
	High	LDVNEGDSFTFDKVLFVGGDSVK	3	10	1	488379583		0	457426342	0	2.411e-12	44.1	0.000280113	3	2488.23	4.21789	64.6448	1
	High	LDVNEGDSFTFDK	4	14	1	488379583		0	245364566	0	1.824e-11	40.87	0.000130954	2	1486.67	2.06891	40.2124	0
	High	ITVFTYK	8	48	1	488379583		0	3.61901e+09	0	0.001719	37.7	0.00259831	2	871.493	0.649713	29.1171	0
	High	VEEGQEIFVEK	3	37	1	488379583		0	2.9515e+08	0	0.0001801	27.92	0.0146099	2	1306.66	2.64963	26.8393	0
	Medium	ITVFTYKR	1	48	1	488379583		0	35594075	0.01	0.1261	17.63	0.158777	3	1027.59	0.463681	21.4395	1
	Medium	KITVFTYK	1	48	1	488379583		0	613271976	0.045	0.3615	11.73	1.24886	2	999.588	0.994579	21.0576	1
488378959	MULTISPECIES: 30S ribosomal protein S9 [Bacilli]	4155.46	53.85	121	5	5	87	9.25155e+09	130	14.6909	10.3452
	A2	Sequence	# PSMs	# Proteins	# Protein Groups	Protein Group Accessions	Modifications	ΔCn	Area	q-Value	PEP	IonScore	Exp Value	Charge	MH+ [Da]	ΔM [ppm]	RT [min]	# Missed Cleavages
	High	GNYDVLVNVYGGGFTGQAQAIR	59	1	1	488378959		0	1.31735e+09	0	5.999e-16	112.5	6.21387e-11	3	2299.15	2.51294	60.8133	0
	High	ALLEADPEYR	9	113	1	488378959		0	13174680928	0	3.155e-07	59.67	1.44579e-05	2	1176.59	1.30101	28.1036	0
	High	LVPGEGNITVNDR	8	3	1	488378959		0	3136697705	0	2.678e-10	54.55	1.71868e-05	2	1383.73	2.97236	26.032	0
	High	LVPGEGNITVNDRDVR	10	3	1	488378959		0	11443283666	0	3.369e-07	19.92	0.170614	2	1753.92	1.39525	26.089	1
	High	EYLPFESLILDLNQPFDVTETK	1	51	1	488378959		0	3.8913e+07	0.001	0.001719	17.7	0.137558	2	2611.32	-0.453147	73.68	0
488379422	MULTISPECIES: 30S ribosomal protein S16 [Bacilli]	1614.14	64.84	99	7	7	87	8910907928	91	10.2966	9.99365
	A2	Sequence	# PSMs	# Proteins	# Protein Groups	Protein Group Accessions	Modifications	ΔCn	Area	q-Value	PEP	IonScore	Exp Value	Charge	MH+ [Da]	ΔM [ppm]	RT [min]	# Missed Cleavages
	High	IIEQIGTYNPASVNAPEVK	27	2	1	488379422		0	8685298434	0	5.999e-16	88.13	2.69946e-08	2	2043.08	1.70817	42.739	0
	High	IIEQIGTYNPASVNAPEVKIDEELALK	19	2	1	488379422		0	1198092031	0	5.999e-16	66.66	9.92562e-07	3	2954.57	0.870148	60.6974	1
	High	WLKDGAKPTDTVHNILSK	3	5	1	488379422		0	153093903	0	1.991e-10	55.77	8.74005e-06	2	2023.1	1.58079	31.8835	1
	High	IDEELALK	4	54	1	488379422		0	7622448310	0	6.251e-05	48.02	0.000483538	2	930.515	1.0253	24.7498	0
	High	DGAKPTDTVHNILSK	24	5	1	488379422		0	10424977040	0	1.443e-07	40.54	0.00066231	2	1595.84	2.57657	24.9177	0
	High	IVVADAR	5	60	1	488379422		0	0	0.001	0.001719	46.92	0.000545688	2	743.437	-4.97259	8.26034	0
	High	TFDEQKR	5	2	1	488379422		0	5.02038e+08	0.003	0.06863	37.6	0.00455304	2	923.458	0.215805	4.18181	1
696546817	MULTISPECIES: ribosomal subunit interface protein [Staphylococcus]	1706.31	30.21	1	2	6	82	3.66149e+09	192	22.1714	5.51611
	A2	Sequence	# PSMs	# Proteins	# Protein Groups	Protein Group Accessions	Modifications	ΔCn	Area	q-Value	PEP	IonScore	Exp Value	Charge	MH+ [Da]	ΔM [ppm]	RT [min]	# Missed Cleavages
	High	HDDLYAGIDLVTSKLER	21	1	1	696546817		0	2.11792e+09	0	5.999e-16	81.77	5.52177e-08	3	1945.01	1.90718	55.8696	1
	High	FEIHGDNLTITDAIR	20	6	3	446540389;488409957;696546817		0	4.87772e+09	0	5.999e-16	75.05	3.15734e-07	2	1714.88	1.96443	46.4667	0
	High	IEVTIPLK	9	7	4	446540389;488409957;696546817;739684234		0	3.98882e+09	0	0.0009036	51.98	4.27862e-05	2	912.578	1.10666	37.961	0
	High	HDDLYAGIDLVTSK	2	1	1	696546817		0	452607041	0	1.489e-09	46.33	0.000635569	3	1546.78	0.58745	43.7753	0
	High	YFNDVPNAVAHVK	29	4	2	446540389;696546817		0	5.39295e+08	0	7.816e-09	40.51	0.0011693	2	1473.75	1.93321	29.4409	0
	High	IEVTIPLKNVTLR	1	6	4	446540389;488409957;696546817;739684234		0	3.38498e+07	0	0.001719	17.1	0.0614201	3	1495.92	1.55556	46.6927	1
447019320	MULTISPECIES: 50S ribosomal protein L30 [Bacilli]	1834.43	71.19	47	3	7	79	4.6585e+09	59	6.56371	10.1108
	A2	Sequence	# PSMs	# Proteins	# Protein Groups	Protein Group Accessions	Modifications	ΔCn	Area	q-Value	PEP	IonScore	Exp Value	Charge	MH+ [Da]	ΔM [ppm]	RT [min]	# Missed Cleavages
	High	KTNSSVVVEDNPAIR	15	30	1	447019320		0	1.24532e+09	0	5.999e-16	96.61	8.58904e-09	2	1628.86	2.08351	17.998	1
	High	TNSSVVVEDNPAIR	14	31	1	447019320		0	5121968962	0	5.999e-16	84.55	7.68147e-08	2	1500.77	1.77285	24.7041	0
	High	KTVEALGLK	10	39	2	447019320;916127929		0	1726757278	0	0.001719	48.69	0.00014332	2	958.595	2.07607	12.6961	1
	High	TVEALGLK	7	39	2	447019320;916127929		0	3.22698e+09	0	0.001719	42.05	0.00578826	2	830.499	0.705113	20.3101	0
	High	TVEALGLKK	9	38	2	447019320;916127929		0	937642084	0	0.001719	40.37	0.000982616	2	958.595	1.37568	11.5767	1
	High	HLLTVEEK	19	7	1	447019320		0	5093206514	0	4.018e-05	39.75	0.00229858	2	968.543	2.10435	9.77113	0
	High	SVIGRPETQR	5	55	2	447019320;916127929		0	3.76034e+09	0.008	0.09401	11.93	0.743803	3	1142.63	0.6571	6.89266	0
488379106	MULTISPECIES: 50S ribosomal protein L17 [Bacilli]	956.667	52.03	125	4	7	78	6.99599e+09	123	13.7815	9.68604
	A2	Sequence	# PSMs	# Proteins	# Protein Groups	Protein Group Accessions	Modifications	ΔCn	Area	q-Value	PEP	IonScore	Exp Value	Charge	MH+ [Da]	ΔM [ppm]	RT [min]	# Missed Cleavages
	High	IETTEAR	3	115	2	488379106;942547204		0	5.11502e+08	0	0.0005874	59.6	4.73679e-05	2	819.421	0.73338	4.8003	0
	High	NVEILNEDETTQTALQK	3	26	1	488379106		0	8.3323e+09	0	5.999e-16	57.91	1.71516e-05	2	1945.98	3.44487	36.2789	0
	High	DLATSLIVSER	29	25	1	488379106		0	4515777551	0	2.616e-08	55.21	2.86236e-05	2	1203.66	3.04686	45.0289	0
	High	LFGEIAER	9	43	2	488379106;942547204		0	8.1399e+09	0	0.001719	40.62	0.00194199	2	934.501	1.31041	27.7774	0
	High	DLATSLIVSERIETTEAR	12	16	1	488379106		0	49841865	0.001	0.03549	30.45	0.0198796	3	2004.06	2.04797	52.6679	1
	High	KGDLASR	17	57	2	488379106;942547204		0	0	0.005	0.07472	35.2	0.00972424	2	746.416	1.0679	2.68571	1
	Medium	RGDGAESVIIELVD	5	3	1	488379106		0	0	0.014	0.1652	32.94	0.010341	2	1472.76	1.41012	62.4363	1
909642950	30S ribosomal protein S11 [Staphylococcus aureus]	2753.85	50.85	86	6	7	77	7.05883e+09	118	12.5085	10.272
	A2	Sequence	# PSMs	# Proteins	# Protein Groups	Protein Group Accessions	Modifications	ΔCn	Area	q-Value	PEP	IonScore	Exp Value	Charge	MH+ [Da]	ΔM [ppm]	RT [min]	# Missed Cleavages
	High	KSTPFAAQMASETASK	13	24	1	909642950		0	1.98417e+09	0	5.999e-16	110.09	2.36547e-10	2	1654.81	2.07343	21.2024	1
	High	ALQSAGLEVTAIR	27	25	1	909642950		0	9599445967	0	1.707e-14	82.94	8.96901e-08	2	1328.76	1.49412	36.1532	0
	High	STPFAAQMASETASK	24	24	1	909642950		0	9592871128	0	5.999e-16	77.84	8.63295e-08	2	1526.72	2.40685	29.7046	0
	High	STPFAAQmASETASK	4	24	1	909642950	M8(Oxidation)	0	213928543	0	5.999e-16	66.65	4.97425e-07	2	1542.72	3.14597	17.3298	0
	High	TVEVTVKGPGPGR	2	19	1	909642950		0	6.86632e+07	0	1.595e-08	59.69	7.73272e-06	2	1296.73	2.63358	13.8461	1
	High	TVEVTVK	4	72	2	909642950;514895346		0	0	0.001	0.01238	40.32	0.00375302	2	775.457	1.35088	8.56277	0
	High	SAMEHGLK	2	14	1	909642950		0	5.7872e+08	0.001	0.001748	30.96	0.00356747	2	872.43	0.956123	5.09081	0
	High	NIENGVAHIR	1	22	1	909642950		0	7.48417e+07	0.001	0.002026	20.25	0.160962	2	1122.6	2.72446	14.0301	0
896430181	50S ribosomal protein L22 [Staphylococcus epidermidis]	1457.65	66.94	111	4	8	76	6.70725e+09	124	13.5534	10.1108
	A2	Sequence	# PSMs	# Proteins	# Protein Groups	Protein Group Accessions	Modifications	ΔCn	Area	q-Value	PEP	IonScore	Exp Value	Charge	MH+ [Da]	ΔM [ppm]	RT [min]	# Missed Cleavages
	High	VLMSALANAEHNYDMNTDELVVK	26	36	1	896430181		0	11982521486	0	5.999e-16	80.93	5.12594e-08	2	2577.24	1.13605	56.5618	0
	High	EAYANEGPTLKR	18	66	2	896430181;581697751		0	3.05911e+09	0	2.462e-15	75.11	2.29698e-07	3	1348.69	2.39871	12.8283	1
	High	EAYANEGPTLK	6	66	2	896430181;581697751		0	2.89466e+09	0	4.503e-08	49.91	0.000232774	2	1192.59	2.27615	16.6683	0
	High	VLMSALANAEHNYDmNTDELVVK	8	36	1	896430181	M15(Oxidation)	0	3.04842e+08	0	9.545e-10	44.58	0.000188102	3	2593.23	1.60194	51.8137	0
	High	NAGEAIAILK	10	13	1	896430181		0	5080132209	0	2.255e-06	42.41	0.00105637	2	999.585	1.32261	29.8437	0
	High	TSHITIVVSDGKEEAK	2	49	2	896430181;581697751		0	2.58999e+07	0	9.882e-06	36.91	0.00301482	2	1713.91	2.03613	15.9584	1
	High	VLMSALANAEHNYDMNTDELVVKEAYANEGPTLK	2	35	1	896430181		0	750137501	0	3.489e-08	26.43	0.0177458	4	3750.79	-1.60227	62.0752	1
	High	ASSPVIEK	2	43	1	896430181		0	4.24881e+08	0.001	0.001719	33.16	0.0199986	2	830.463	1.6028	6.70878	0
	High	ASAINKR	2	109	2	896430181;581697751		0	1.08139e+08	0.007	0.0844	31.94	0.0417107	2	759.449	1.8351	0.917166	1
686317050	50S ribosomal protein L7/L12 [Staphylococcus aureus]	1651.83	46.72	139	1	5	75	5.06653e+09	122	12.6897	4.57666
	A2	Sequence	# PSMs	# Proteins	# Protein Groups	Protein Group Accessions	Modifications	ΔCn	Area	q-Value	PEP	IonScore	Exp Value	Charge	MH+ [Da]	ΔM [ppm]	RT [min]	# Missed Cleavages
	High	TEFDVELTSAGSSK	28	51	3	488419024;518298362;686317050		0	20324825	0	5.999e-16	79.75	9.53328e-08	2	1470.7	0.372226	35.4756	0
	High	EEAENLKEQLEEVGATVELK	7	1	1	686317050		0	3.11198e+09	0	3.033e-15	58.87	7.91279e-06	2	2258.18	17.5184	56.3674	1
	High	EATGLGLKDAK	17	62	6	488419024;518298362;686317050;739719262;657290480;764423303		0	2723388264	0	8.758e-11	56.27	9.01703e-05	2	1102.61	1.7222	9.29443	1
	High	EATGLGLK	12	155	6	488419024;518298362;739719262;657290480;764423303;686317050		0	6897772406	0	4.76e-05	45.73	0.00121221	2	788.453	1.61195	12.1183	0
	High	EMSVLELNDLVK	11	91	7	488419024;518298362;686317050;739719262;657290480;764423303;493892931		0	5189838562	0	4.067e-07	32.61	0.0122266	2	1389.73	1.80603	57.9554	0
488379148	MULTISPECIES: 50S ribosomal protein L15 [Staphylococcus]	1279.09	26.03	223	4	4	74	7.19886e+09	146	15.5824	10.4331
	A2	Sequence	# PSMs	# Proteins	# Protein Groups	Protein Group Accessions	Modifications	ΔCn	Area	q-Value	PEP	IonScore	Exp Value	Charge	MH+ [Da]	ΔM [ppm]	RT [min]	# Missed Cleavages
	High	SGGSVRPGFEGGQLPLFR	30	12	1	488379148		0	14896193662	0	2.126e-09	62.9	6.51334e-06	2	1860.98	2.35814	45.4161	0
	High	FSASAVEAIDAK	31	8	1	488379148		0	3.83604e+09	0	6.241e-13	59.04	3.49891e-05	2	1208.62	1.78404	31.638	0
	High	RGFTNINR	4	223	1	488379148		0	2864344212	0	2.011e-05	47.98	0.000738785	2	977.529	1.36664	7.55349	1
	High	GFTNINR	9	223	1	488379148		0	761384177	0.001	0.006096	36.22	0.00973033	2	821.428	2.0536	11.9258	0
488379129	MULTISPECIES: 30S ribosomal protein S8 [Bacilli]	1685.47	53.03	277	3	8	73	8.41036e+09	132	14.8421	9.61279
	A2	Sequence	# PSMs	# Proteins	# Protein Groups	Protein Group Accessions	Modifications	ΔCn	Area	q-Value	PEP	IonScore	Exp Value	Charge	MH+ [Da]	ΔM [ppm]	RT [min]	# Missed Cleavages
	High	NVEYVEDDKQGVIR	24	13	2	488379129;1005414404		0	8928817488	0	5.999e-16	91.79	9.30414e-09	2	1663.83	2.05402	22.0021	1
	High	VLNGLGIALVSTSEGVITDKEAR	4	40	4	488379129;1005414404;922543166;489153164		0	3.98457e+07	0	5.999e-16	63.62	5.90934e-06	3	2342.3	2.08737	63.0656	1
	High	QIAEILKNEGFIK	14	4	1	488379129		0	3502369651	0	2.874e-13	62.5	2.53054e-06	2	1502.86	1.33579	45.1322	1
	High	TMTDPIADMLTR	16	33	2	488379129;1005414404		0	1.27999e+10	0	2.779e-10	57.63	1.63955e-05	2	1364.66	1.53791	55.0585	0
	High	NVEYVEDDK	4	30	2	488379129;1005414404		0	8.4613e+07	0	1.857e-05	43.29	0.000196902	2	1110.5	1.13654	11.421	0
	High	KQIAEILK	3	19	1	488379129		0	557262755	0.001	0.001719	36.03	0.00467737	2	942.6	1.38409	14.1414	1
	High	ISKPGLR	2	297	4	922543166;488379129;1005414404;489153164		0	254446809	0.001	0.001849	34.88	0.00720068	2	770.489	0.776001	5.95724	0
	High	TmTDPIADMLTR	2	33	2	488379129;1005414404	M2(Oxidation)	0	8.26694e+07	0.001	0.001719	34.51	0.00258418	2	1380.65	1.40129	45.7163	0
	High	QIAEILK	4	19	1	488379129		0	455801800	0.002	0.05448	25.79	0.135903	2	814.504	1.30115	21.8953	0
973246549	50S ribosomal protein L5 [Staphylococcus auricularis]	1469	35.2	120	1	7	70	4.18821e+09	179	20.1676	9.20264
	A2	Sequence	# PSMs	# Proteins	# Protein Groups	Protein Group Accessions	Modifications	ΔCn	Area	q-Value	PEP	IonScore	Exp Value	Charge	MH+ [Da]	ΔM [ppm]	RT [min]	# Missed Cleavages
	High	IVVNMGVGDAVQNSK	28	78	2	488379208;973246549		0	7250243362	0	5.999e-16	87.77	2.66539e-08	2	1530.8	1.87457	32.5504	0
	High	IVVNmGVGDAVQNSK	6	78	2	488379208;973246549	M5(Oxidation)	0	49591834	0	2.92e-12	59.97	2.98052e-05	2	1546.79	1.5913	22.4276	0
	High	LIAVSLPR	15	35	2	488379208;973246549		0	0	0	0.001719	51.47	3.42169e-05	2	868.562	0.912034	35.7648	0
	High	EGMPIGAK	7	285	5	488379208;755116295;647637064;737414659;973246549		0	1873569825	0	0.0008761	45	0.000668822	2	802.414	1.84681	10.9583	0
	High	GNYTLGIKEQLIFPEIDYDQVSK	2	2	1	973246549		0	1.54195e+08	0	0.0002675	23.51	0.0149295	3	2670.41	15.0711	58.1773	1
	High	LREGMPIGAK	4	283	5	488379208;755116295;647637064;737414659;973246549		0	669427775	0.001	0.01408	36.61	0.0184986	2	1071.6	1.77288	12.9897	1
	High	GNYTLGIK	7	86	5	488379208;973246549;755116295;647637064;737414659		0	3.44082e+09	0.001	0.002762	24.02	0.0469589	2	865.479	0.998285	20.968	0
	High	KSVATFR	1	44	2	488379208;973246549		0	156641936	0.003	0.06202	31.3	0.0085992	2	808.468	0.271793	5.86077	1
488363505	MULTISPECIES: 50S ribosomal protein L2 [Staphylococcus]	1356.79	40.79	185	1	9	69	7.63477e+09	277	30.2275	10.8872
	A2	Sequence	# PSMs	# Proteins	# Protein Groups	Protein Group Accessions	Modifications	ΔCn	Area	q-Value	PEP	IonScore	Exp Value	Charge	MH+ [Da]	ΔM [ppm]	RT [min]	# Missed Cleavages
	High	GSVMNPNDHPHGGGEGR	12	223	4	488379088;488363505;651938865;510809450		0	3102658461	0	5.999e-16	86.14	3.10106e-08	2	1717.75	2.40918	5.93737	0
	High	VDSIQYDPNR	13	80	2	488379088;488363505		0	7734165009	0	1.267e-09	64.5	7.36238e-06	2	1206.58	1.02619	17.8324	0
	High	SAGASSQVLGK	5	23	2	488379088;488363505		0	5031292284	0	4.033e-10	58.04	3.98872e-05	2	1004.54	0.85628	7.64893	0
	High	NMTTLDFAEITK	11	24	2	488379088;488363505		0	7.4418e+09	0	2.256e-10	56.33	2.92175e-05	2	1383.68	1.52246	48.9766	0
	High	GSVmNPNDHPHGGGEGR	4	223	4	488379088;488363505;651938865;510809450	M4(Oxidation)	0	9.02472e+06	0	4.074e-06	40.09	0.00112641	3	1733.75	2.3902	3.96634	0
	High	VGNALPLQDIPVGTVIHNIELKPGK	6	1	1	488363505		0	6.65154e+08	0	1.324e-13	20.11	0.0097268	4	2622.5	1.79328	64.6081	0
	High	APIGRPSPMSPWGKPTLGK	4	69	2	488379088;488363505		0	5.55598e+08	0	2.782e-09	18.64	0.269443	4	1977.08	0.871489	31.308	0
	High	NmTTLDFAEITK	1	24	2	488379088;488363505	M2(Oxidation)	0	2.01616e+08	0	0.001719	18.28	0.0943569	2	1399.68	1.91116	41.3456	0
	High	SLLQPLPK	8	58	2	488379088;488363505		0	7728349250	0.001	0.02181	29.6	0.00345391	2	895.562	1.19603	29.3141	0
	Medium	NKDGITAK	4	18	2	488379088;488363505		0	2.6384e+08	0.01	0.1268	14.18	1.30052	2	846.468	0.00335715	3.30459	1
	Medium	SAGASSQVLGKEGK	1	23	2	488379088;488363505		0	42842185	0.017	0.2065	3.88	10.7431	2	1318.7	2.51702	6.85077	1
515743073	MULTISPECIES: 30S ribosomal protein S6 [Bacilli]	901.98	85.71	68	10	10	69	4.67145e+09	98	11.732	5.05908
	A2	Sequence	# PSMs	# Proteins	# Protein Groups	Protein Group Accessions	Modifications	ΔCn	Area	q-Value	PEP	IonScore	Exp Value	Charge	MH+ [Da]	ΔM [ppm]	RT [min]	# Missed Cleavages
	High	TYEIMYVVRPNIEEDAK	21	5	1	515743073		0	3136095040	0	5.999e-16	88.92	2.35949e-08	2	2070.03	1.88055	46.7859	0
	High	TYEIMYVVRPNIEEDAKK	19	5	1	515743073		0	5168277342	0	5.999e-16	58.43	1.47855e-05	2	2198.12	0.549534	40.8811	1
	High	INDDIIR	9	51	1	515743073		0	5709988842	0	0.001719	42.47	0.00243483	2	858.468	0.358799	18.7577	0
	High	YIVIREDQDK	7	16	1	515743073		0	0	0	0.0001905	38.35	0.00225906	2	1278.67	1.79786	14.3252	1
	High	LAYEIEDFK	4	13	1	515743073		0	1.57936e+08	0	0.001719	30.67	0.0066849	2	1127.56	1.38605	38.975	0
	High	EGFYFIVR	5	2	1	515743073		0	2.45151e+08	0.001	0.001719	32.77	0.0043861	2	1030.54	1.5504	49.7137	0
	High	TDNNKATDEFQR	1	7	1	515743073		0	0	0.001	0.01026	32.47	0.00631357	2	1438.66	2.06283	8.10916	1
	High	FNGILASEGSEVLEEKDWGK	1	14	1	515743073		0	0	0.001	0.001719	20.97	0.0279942	3	2208.04	-19.7442	57.0919	1
	High	ATDEFQR	1	33	1	515743073		0	373909362	0.007	0.09023	24.11	0.0508477	2	866.401	0.780516	7.03661	0
	Medium	FNGILASEGSEVLEEK	1	14	1	515743073		0	7.60455e+08	0.035	0.3615	7.5	2.75633	2	1721.86	1.62431	52.0931	0
374403048	30S ribosomal protein S5 [Staphylococcus epidermidis VCU057]	1886.74	60.56	19	1	3	69	7.98173e+09	71	7.33998	9.31982
	A2	Sequence	# PSMs	# Proteins	# Protein Groups	Protein Group Accessions	Modifications	ΔCn	Area	q-Value	PEP	IonScore	Exp Value	Charge	MH+ [Da]	ΔM [ppm]	RT [min]	# Missed Cleavages
	High	AVLELAGITDILSK	46	82	3	739683192;686343727;374403048		0	10496411982	0	5.999e-16	81.75	6.65002e-08	2	1442.85	2.06785	71.993	0
	High	MKPAAPGTGVIAGGPVR	9	2	1	374403048		0	885156788	0	5.999e-16	78.78	1.73489e-07	2	1578.88	2.25247	23.938	0
	High	SLGSNTPINMVR	13	103	3	739683192;686343727;374403048		0	12563630769	0	2.879e-10	65.68	5.98927e-06	2	1288.67	1.92011	31.5362	0
	High	SLGSNTPINmVR	1	103	3	739683192;686343727;374403048	M10(Oxidation)	0	20915468	0	0.0003432	32.24	0.0119109	2	1304.66	-0.287573	22.0149	0
488366908	MULTISPECIES: 50S ribosomal protein L19 [Staphylococcus]	631.516	40.52	294	8	8	68	3.79498e+09	116	13.3295	11.5024
	A2	Sequence	# PSMs	# Proteins	# Protein Groups	Protein Group Accessions	Modifications	ΔCn	Area	q-Value	PEP	IonScore	Exp Value	Charge	MH+ [Da]	ΔM [ppm]	RT [min]	# Missed Cleavages
	High	GGGISETFTVR	13	165	1	488366908		0	1211336584	0	1.941e-09	60.28	1.79543e-05	2	1123.58	1.62526	28.3057	0
	High	KISSGVGVER	5	145	1	488366908		0	2.57072e+09	0	2.78e-05	46.39	0.000537299	2	1031.59	1.61486	6.53264	1
	High	IQVFEGVVIKR	2	82	1	488366908		0	1.21014e+08	0	0.001719	42.46	0.000388768	3	1287.78	0.816753	36.0857	1
	High	RGGGISETFTVR	9	165	1	488366908		0	1.0462e+08	0	1.537e-05	42.07	0.00127278	3	1279.68	1.78613	21.4618	1
	High	ISSGVGVER	5	145	1	488366908		0	4.53498e+09	0	0.0002519	33.79	0.0246938	2	903.485	-4.43959	8.71461	0
	High	IQVFEGVVIK	26	84	1	488366908		0	1038239043	0	0.001719	24.11	0.036098	2	1131.68	2.27615	45.7931	0
	High	LIEAVTK	7	48	1	488366908		0	4.27924e+09	0.001	0.001719	37.22	0.00912316	2	773.478	1.76434	11.9062	0
	Medium	IEKIEVK	1	49	1	488366908		0	1045400198	0.033	0.3615	17.16	0.320195	2	858.53	0.552759	7.7844	1
488385176	50S ribosomal protein L9 [Staphylococcus hominis]	1052.54	68.24	43	10	11	68	2.16475e+09	148	16.4508	9.14404
	A2	Sequence	# PSMs	# Proteins	# Protein Groups	Protein Group Accessions	Modifications	ΔCn	Area	q-Value	PEP	IonScore	Exp Value	Charge	MH+ [Da]	ΔM [ppm]	RT [min]	# Missed Cleavages
	High	QIADALKNQHDIK	10	6	1	488385176		0	671528258	0	4.484e-14	74.81	2.34562e-07	2	1493.81	2.80865	16.5505	1
	High	AEADRQQEIDDAK	5	11	1	488385176		0	8.61599e+08	0	0.0002789	58.03	5.11544e-06	2	1488.7	3.43128	6.4445	1
	High	LFGSISTK	17	23	1	488385176		0	2486887820	0	0.001134	54.65	4.25032e-05	2	852.484	1.30076	21.6862	0
	High	YAVEATPGNLK	11	10	1	488385176		0	3.14578e+09	0	3.114e-07	46.75	0.00080841	2	1162.61	2.1755	21.8112	0
	High	AKLEDIEVEVSAK	14	4	1	488385176		0	2.27197e+08	0	3.274e-12	43.67	0.000818267	2	1430.78	1.24338	31.2896	1
	High	LDKEVEGTIR	2	69	2	488385176;488436844		0	165725337	0	0.001719	37.96	0.00267926	2	1159.63	1.34273	11.759	1
	High	NKYAVEATPGNLK	1	10	1	488385176		0	1.95079e+08	0	6.152e-07	37.49	0.00408165	2	1404.75	1.22031	16.9409	1
	High	TGEGGKLFGSISTK	2	13	1	488385176		0	1.37305e+08	0	1.858e-07	25.79	0.030186	2	1381.73	1.22528	24.8776	1
	High	QLEQQNR	1	5	1	488385176		0	1.99325e+08	0.001	0.02126	34.67	0.00191068	2	915.466	2.17797	3.72048	0
	High	MDLPHGIHALGYTNVPVK	4	14	1	488385176		0	118029494	0.001	0.001719	23.47	0.0485762	2	1962.03	2.11414	41.8853	0
	High	MDLPHGIHALGYTNVPVKLDK	1	14	1	488385176		0	4.32153e+07	0.001	0.009219	17.8	0.0713622	5	2318.24	2.52383	44.6539	1
IonScore	Exp Value	Charge	MH+ [Da]	ΔM [ppm]	RT [min]	# Missed Cleavages
75.05	3.15734e-07	2	1714.88	1.96443	46.4667	0
68.27	2.29362e-06	2	1140.55	1.14826	17.2095	0
51.98	4.27862e-05	2	912.578	1.10666	37.961	0
40.51	0.0011693	2	1473.75	1.93321	29.4409	0
17.1	0.0614201	3	1495.92	1.55556	46.6927	1
IonScore	Exp Value	Charge	MH+ [Da]	ΔM [ppm]	RT [min]	# Missed Cleavages
59.62	2.996e-05	2	1256.69	1.21865	32.2227	0
56.27	9.01703e-05	2	1102.61	1.7222	9.29443	1
45.73	0.00121221	2	788.453	1.61195	12.1183	0
42.87	0.000353745	3	2627.4	2.61398	73.463	1
32.61	0.0122266	2	1389.73	1.80603	57.9554	0
23.21	0.0138483	3	4024.93	3.74999	73.1798	1
7.21	1.32125	3	2643.4	1.52017	73.7702	1
IonScore	Exp Value	Charge	MH+ [Da]	ΔM [ppm]	RT [min]	# Missed Cleavages
59.62	2.996e-05	2	1256.69	1.21865	32.2227	0
56.27	9.01703e-05	2	1102.61	1.7222	9.29443	1
45.73	0.00121221	2	788.453	1.61195	12.1183	0
42.87	0.000353745	3	2627.4	2.61398	73.463	1
32.61	0.0122266	2	1389.73	1.80603	57.9554	0
7.21	1.32125	3	2643.4	1.52017	73.7702	1
18.5	0.160323	2	1630.88	-3.55666	18.3007	1
IonScore	Exp Value	Charge	MH+ [Da]	ΔM [ppm]	RT [min]	# Missed Cleavages
59.62	2.996e-05	2	1256.69	1.21865	32.2227	0
56.27	9.01703e-05	2	1102.61	1.7222	9.29443	1
45.73	0.00121221	2	788.453	1.61195	12.1183	0
42.87	0.000353745	3	2627.4	2.61398	73.463	1
32.61	0.0122266	2	1389.73	1.80603	57.9554	0
7.21	1.32125	3	2643.4	1.52017	73.7702	1
19.44	0.117176	3	1614.9	1.714	45.0219	1
IonScore	Exp Value	Charge	MH+ [Da]	ΔM [ppm]	RT [min]	# Missed Cleavages
88.45	7.21591e-09	2	1595.91	3.24197	54.369	0
68.22	1.70247e-06	2	1153.63	0.695946	26.652	0
56.76	5.36646e-05	2	1553.84	2.07584	24.3987	1
45.37	0.00159721	3	1507.8	1.29921	32.8065	1
39.82	0.00120388	2	1441.71	2.15379	48.8964	0
35.3	0.00681729	2	978.516	1.7235	29.9187	0
19.69	0.318975	2	1058.59	2.34667	28.7865	0
16.86	0.32764	3	2045.01	-1.26438	55.5408	0
IonScore	Exp Value	Charge	MH+ [Da]	ΔM [ppm]	RT [min]	# Missed Cleavages
114.75	3.51714e-11	2	1945.97	-17.2626	36.4138	1
59.6	4.73679e-05	2	819.421	0.73338	4.8003	0
40.62	0.00194199	2	934.501	1.31041	27.7774	0
35.2	0.00972424	2	746.416	1.0679	2.68571	1
IonScore	Exp Value	Charge	MH+ [Da]	ΔM [ppm]	RT [min]	# Missed Cleavages
75.11	6.35137e-07	2	1629.85	2.82434	22.2919	1
71.3	7.70963e-07	2	1501.75	1.84551	28.4254	0
48.69	0.00014332	2	958.595	2.07607	12.6961	1
42.05	0.00578826	2	830.499	0.705113	20.3101	0
40.37	0.000982616	2	958.595	1.37568	11.5767	1
11.93	0.743803	3	1142.63	0.6571	6.89266	0
IonScore	Exp Value	Charge	MH+ [Da]	ΔM [ppm]	RT [min]	# Missed Cleavages
58.57	1.79999e-05	2	1079.58	1.58707	7.32781	1
44.58	0.0011408	2	951.483	1.92829	12.5307	0
56.21	4.77466e-05	2	901.486	1.41254	2.59785	1
41.27	0.000899471	2	967.479	2.16848	5.94356	0
41.12	0.00384795	2	822.448	0.846333	3.87831	1
40.81	0.00402893	2	756.408	0.986661	13.3346	0
12.47	1.36747	2	1263.66	1.47928	22.4138	0
32.12	0.0361199	2	816.483	0.972097	4.38438	1
IonScore	Exp Value	Charge	MH+ [Da]	ΔM [ppm]	RT [min]	# Missed Cleavages
71.21	1.04821e-06	2	1916.08	1.2903	59.2099	1
58.93	3.01934e-05	2	1455.75	1.47552	23.6592	1
55.73	4.19662e-05	2	1569.71	1.28336	42.9067	0
41.51	0.000939402	2	999.56	1.75359	24.091	0
29.89	0.0320003	2	1274.67	2.5025	45.8337	0
21.37	0.145892	2	1188.58	1.06667	29.4707	0
11.53	0.597611	4	2717.49	3.03854	73.6516	0
IonScore	Exp Value	Charge	MH+ [Da]	ΔM [ppm]	RT [min]	# Missed Cleavages
107.61	2.51402e-11	2	2142.93	1.81496	46.4534	0
104.64	1.95828e-10	2	1580.74	1.88189	27.9026	0
66.44	3.06432e-07	2	2158.92	-0.253431	41.0411	0
52.81	5.81196e-05	2	1298.7	2.54783	47.116	0
37.66	0.0104894	2	707.348	1.28474	5.63971	0
IonScore	Exp Value	Charge	MH+ [Da]	ΔM [ppm]	RT [min]	# Missed Cleavages
67.08	2.64444e-06	2	1230.63	1.7632	5.54651	1
58.93	3.01934e-05	2	1455.75	1.47552	23.6592	1
55.74	3.60026e-05	2	1230.64	2.45755	5.36456	1
55.73	4.19662e-05	2	1569.71	1.28336	42.9067	0
54.85	8.21625e-05	2	1187.59	2.10488	26.7641	0
41.51	0.000939402	2	999.56	1.75359	24.091	0
39.24	0.000935125	2	1102.54	1.74598	6.60507	0
37.97	0.00264118	2	1787.88	4.3514	25.5484	1
33.83	0.0060858	3	1829	1.56773	50.1318	1
0.24	16.5118	3	2186.06	3.35529	73.1416	1
IonScore	Exp Value	Charge	MH+ [Da]	ΔM [ppm]	RT [min]	# Missed Cleavages
62.7	7.89437e-06	2	1530.84	2.55735	25.8796	1
55.74	4.22697e-05	2	1467.77	1.45422	36.8598	0
42.15	0.00238329	2	889.463	0.40128	4.5469	0
36.71	0.00206905	2	1109.66	1.32048	32.1251	0
40.98	0.000371068	2	1194.55	-1.52365	6.74382	1
30.62	0.0069357	2	851.499	1.04046	25.7004	0
29.57	0.0802113	2	816.495	1.19692	3.62756	1
34.43	0.00113582	2	1265.76	1.79654	29.7308	1
IonScore	Exp Value	Charge	MH+ [Da]	ΔM [ppm]	RT [min]	# Missed Cleavages
94.66	5.19809e-09	2	1562.78	2.95388	34.6538	0
88.17	4.87697e-08	2	1252.65	1.181	31.9639	0
82.04	7.18949e-09	3	3328.73	10.9648	64.6896	1
13.67	0.953571	2	1578.77	2.9747	26.8209	0
30.14	0.081529	2	731.43	0.0490396	7.30081	0
22.53	0.0815366	2	812.431	0.476663	17.4269	0
9.27	0.905027	2	2506.28	-14.362	40.3067	1
IonScore	Exp Value	Charge	MH+ [Da]	ΔM [ppm]	RT [min]	# Missed Cleavages
81.08	7.56435e-08	2	2053.06	1.78003	56.1781	1
71.66	6.48222e-07	2	2069.05	2.45397	52.1283	1
53.6	0.000108692	2	1221.61	1.69524	30.8485	0
47.26	0.00032888	2	828.401	1.45861	10.7567	0
24.85	0.0281513	2	1005.48	1.93133	5.93385	0
IonScore	Exp Value	Charge	MH+ [Da]	ΔM [ppm]	RT [min]	# Missed Cleavages
72.83	3.93502e-07	2	1047.51	1.67739	13.3092	0
60.61	1.12096e-05	2	1304.7	1.83676	8.39548	1
46.51	0.000641035	2	1332.71	3.5036	9.84348	1
40.28	0.00148604	2	1176.6	2.03613	14.5415	0
38.28	0.00475499	2	940.559	1.36315	25.113	0
45.08	0.000440847	2	859.429	1.9945	6.23972	0
41.13	0.00104457	2	987.523	1.05663	4.66879	1
30.88	0.0340107	2	733.393	1.59853	5.59248	0
6.75	7.33381	3	1203.61	1.74025	9.8431	1
IonScore	Exp Value	Charge	MH+ [Da]	ΔM [ppm]	RT [min]	# Missed Cleavages
94.66	5.19809e-09	2	1562.78	2.95388	34.6538	0
88.17	4.87697e-08	2	1252.65	1.181	31.9639	0
59.37	3.69956e-06	3	3172.64	3.51156	69.907	1
13.67	0.953571	2	1578.77	2.9747	26.8209	0
40.99	0.000278656	3	2773.47	19.5162	73.3982	0
30.14	0.081529	2	731.43	0.0490396	7.30081	0
22.53	0.0815366	2	812.431	0.476663	17.4269	0
9.27	0.905027	2	2506.28	-14.362	40.3067	1
IonScore	Exp Value	Charge	MH+ [Da]	ΔM [ppm]	RT [min]	# Missed Cleavages
90.64	1.48001e-08	2	1074.62	0.570525	36.9866	0
71.84	2.35669e-06	2	1507.76	0.920171	46.8634	0
58.77	1.42031e-05	2	1635.85	1.96787	39.1061	1
48.83	3.01112e-05	2	1063.49	1.32933	7.6434	0
IonScore	Exp Value	Charge	MH+ [Da]	ΔM [ppm]	RT [min]	# Missed Cleavages
74.13	6.76142e-07	2	1834.89	3.50313	52.8376	0
45	0.000668822	2	802.414	1.84681	10.9583	0
36.61	0.0184986	2	1071.6	1.77288	12.9897	1
2.7	0.53576	5	3781.98	-5.26606	68.2772	1
IonScore	Exp Value	Charge	MH+ [Da]	ΔM [ppm]	RT [min]	# Missed Cleavages
92.16	7.75372e-09	2	1639.86	1.48808	33.531	1
54.6	6.31061e-05	2	1483.76	2.00458	40.6841	0
50.61	0.00015424	2	978.502	1.98732	11.272	0
49.33	0.000240363	2	923.448	0.997609	17.9279	0
IonScore	Exp Value	Charge	MH+ [Da]	ΔM [ppm]	RT [min]	# Missed Cleavages
116.88	1.42556e-11	2	2061.06	1.47753	40.2875	1
59.21	3.53852e-06	2	878.422	1.03429	3.60043	0
46.15	0.000260861	2	1133.59	1.29987	3.88915	1
27.73	0.0179618	2	1191.63	1.87842	3.86569	0
32.04	0.00728326	2	867.425	1.38137	5.5212	0
28.91	0.00372733	2	1075.5	1.49517	4.47858	0
9.39	2.96907	2	1004.58	0.0616999	40.0713	0
IonScore	Exp Value	Charge	MH+ [Da]	ΔM [ppm]	RT [min]	# Missed Cleavages
85.92	5.46258e-08	2	1803.94	2.09107	40.0467	1
62.93	1.14854e-05	2	1463.75	2.25008	36.5917	0
52.34	0.000100061	2	1405.71	1.55939	40.6579	0
46.52	0.000169361	2	1222.64	-0.0454558	25.7764	1
24.06	0.0606636	2	1046.51	1.70836	3.74017	1
36.3	0.00614188	2	920.486	2.23038	35.0982	0
IonScore	Exp Value	Charge	MH+ [Da]	ΔM [ppm]	RT [min]	# Missed Cleavages
86.14	3.10106e-08	2	1717.75	2.40918	5.93737	0
50.41	1.72884e-05	4	2621.52	-12.0365	62.3648	1
40.09	0.00112641	3	1733.75	2.3902	3.96634	0
IonScore	Exp Value	Charge	MH+ [Da]	ΔM [ppm]	RT [min]	# Missed Cleavages
34.88	0.00720068	2	770.489	0.776001	5.95724	0
5.63	0.888962	3	2343.28	-13.0528	64.6434	1
IonScore	Exp Value	Charge	MH+ [Da]	ΔM [ppm]	RT [min]	# Missed Cleavages
86.14	3.10106e-08	2	1717.75	2.40918	5.93737	0
40.09	0.00112641	3	1733.75	2.3902	3.96634	0
23.28	0.00468781	4	2622.5	1.97947	65.3813	0
IonScore	Exp Value	Charge	MH+ [Da]	ΔM [ppm]	RT [min]	# Missed Cleavages
86.68	5.61658e-08	3	1260.65	2.13764	16.5163	1
48.04	0.000220636	2	998.499	1.73648	26.1352	0
46.62	0.000452964	2	1154.6	1.25061	20.9132	1
26.64	0.0932113	2	858.469	1.43691	8.14008	0
20.01	0.093285	2	1033.48	1.02488	23.2222	0
17.85	0.271518	2	1476.76	-3.41387	27.73	1
41.68	0.00156217	2	1014.57	2.1934	6.00661	1
IonScore	Exp Value	Charge	MH+ [Da]	ΔM [ppm]	RT [min]	# Missed Cleavages
75.05	3.15734e-07	2	1714.88	1.96443	46.4667	0
51.98	4.27862e-05	2	912.578	1.10666	37.961	0
32.7	0.0108749	2	1472.77	3.01962	27.7876	0
17.1	0.0614201	3	1495.92	1.55556	46.6927	1
IonScore	Exp Value	Charge	MH+ [Da]	ΔM [ppm]	RT [min]	# Missed Cleavages
66.27	5.913e-06	2	2153.07	-1.22029	70.5441	0
49.61	0.000247234	2	1088.64	0.755716	19.0185	1
48.57	0.000162624	3	1206.68	0.687318	26.8714	1
45.48	7.9279e-05	3	2028.16	1.29801	42.1042	1
26.82	0.0582315	2	932.542	1.25856	26.6072	0
30.72	0.00910769	2	1032.48	2.18614	24.3394	0
15.19	0.650786	2	866.427	-11.2691	25.3903	0
IonScore	Exp Value	Charge	MH+ [Da]	ΔM [ppm]	RT [min]	# Missed Cleavages
107.61	2.51402e-11	2	2142.93	1.81496	46.4534	0
104.64	1.95828e-10	2	1580.74	1.88189	27.9026	0
66.44	3.06432e-07	2	2158.92	-0.253431	41.0411	0
65.42	3.70331e-06	2	1299.69	1.97374	49.6609	0
37.66	0.0104894	2	707.348	1.28474	5.63971	0
IonScore	Exp Value	Charge	MH+ [Da]	ΔM [ppm]	RT [min]	# Missed Cleavages
95.83	2.02443e-09	2	2234.05	4.31439	40.0616	0
75.11	2.29698e-07	3	1348.69	2.39871	12.8283	1
49.91	0.000232774	2	1192.59	2.27615	16.6683	0
36.91	0.00301482	2	1713.91	2.03613	15.9584	1
31.94	0.0417107	2	759.449	1.8351	0.917166	1
IonScore	Exp Value	Charge	MH+ [Da]	ΔM [ppm]	RT [min]	# Missed Cleavages
46.07	0.00100228	2	890.474	0.93574	18.1144	0
40.03	0.00112222	3	2043.01	4.16939	68.5918	0
31.23	0.00361611	4	2199.12	11.0071	57.1521	1
30.7	0.0265981	2	1286.66	2.51048	19.3949	1
10.54	0.887495	2	1158.56	1.41771	26.1407	0
IonScore	Exp Value	Charge	MH+ [Da]	ΔM [ppm]	RT [min]	# Missed Cleavages
79.48	1.09338e-07	2	2053.06	1.77759	56.2376	1
47.26	0.00032888	2	828.401	1.45861	10.7567	0
24.85	0.0281513	2	1005.48	1.93133	5.93385	0
IonScore	Exp Value	Charge	MH+ [Da]	ΔM [ppm]	RT [min]	# Missed Cleavages
63.62	5.90934e-06	3	2342.3	2.08737	63.0656	1
57.63	1.63955e-05	2	1364.66	1.53791	55.0585	0
43.29	0.000196902	2	1110.5	1.13654	11.421	0
34.88	0.00720068	2	770.489	0.776001	5.95724	0
34.51	0.00258418	2	1380.65	1.40129	45.7163	0
24.55	0.00982105	2	881.375	0.614352	3.86609	0
IonScore	Exp Value	Charge	MH+ [Da]	ΔM [ppm]	RT [min]	# Missed Cleavages
57.94	4.73244e-05	2	789.387	2.08134	1.70471	0
37.85	0.00298587	2	905.452	0.813356	5.42468	0
35.07	0.0145784	2	759.452	0.868469	18.4778	0
34.45	0.0260577	2	645.368	0.118104	4.11584	0
IonScore	Exp Value	Charge	MH+ [Da]	ΔM [ppm]	RT [min]	# Missed Cleavages
46.07	0.00100228	2	890.474	0.93574	18.1144	0
36.63	0.00739805	3	1610.8	0.488488	24.8286	0
30.7	0.0265981	2	1286.66	2.51048	19.3949	1
10.54	0.887495	2	1158.56	1.41771	26.1407	0
IonScore	Exp Value	Charge	MH+ [Da]	ΔM [ppm]	RT [min]	# Missed Cleavages
72.83	3.93502e-07	2	1047.51	1.67739	13.3092	0
42.48	0.00119484	2	1177.59	1.29928	18.0081	0
38.28	0.00475499	2	940.559	1.36315	25.113	0
45.08	0.000440847	2	859.429	1.9945	6.23972	0
41.13	0.00104457	2	987.523	1.05663	4.66879	1
30.88	0.0340107	2	733.393	1.59853	5.59248	0
IonScore	Exp Value	Charge	MH+ [Da]	ΔM [ppm]	RT [min]	# Missed Cleavages
72.39	1.86584e-06	2	1478.75	2.12022	27.9828	1
48.04	0.000220636	2	998.499	1.73648	26.1352	0
46.62	0.000452964	2	1154.6	1.25061	20.9132	1
37.89	0.000780263	2	1161.58	2.38372	16.7587	1
20.01	0.093285	2	1033.48	1.02488	23.2222	0
14.55	0.943523	2	809.405	1.0396	8.44973	0
IonScore	Exp Value	Charge	MH+ [Da]	ΔM [ppm]	RT [min]	# Missed Cleavages
44.24	0.00090974	3	933.556	0.889095	9.8933	1
41.92	0.00133358	2	1429.72	0.891465	34.4154	1
44.36	0.0012184	2	874.5	0.992989	8.5632	1
26.44	0.0993066	2	777.454	0.437237	14.9871	0
IonScore	Exp Value	Charge	MH+ [Da]	ΔM [ppm]	RT [min]	# Missed Cleavages
71.07	1.66487e-06	2	1567.75	0.981729	18.3661	1
63.82	2.94617e-06	2	1439.66	1.57734	24.6575	0
36.49	0.00820139	2	1507.76	2.05363	45.9512	0
9.85	0.564152	2	1455.66	2.36978	18.495	0
IonScore	Exp Value	Charge	MH+ [Da]	ΔM [ppm]	RT [min]	# Missed Cleavages
76.8	3.22796e-07	2	1205.56	1.95679	11.2393	0
19.38	0.297591	2	668.373	0.495387	4.8008	0
4.09	1.16983	3	2799.46	-10.4833	63.1903	1
IonScore	Exp Value	Charge	MH+ [Da]	ΔM [ppm]	RT [min]	# Missed Cleavages
43.43	0.00149347	2	1785.93	1.60719	26.8428	0
22.86	0.145706	4	1942.03	0.874867	22.8599	1
17.56	0.493717	2	1942.03	0.700143	22.4827	1
2.25	8.66688	2	1372.71	1.92093	21.5316	0
IonScore	Exp Value	Charge	MH+ [Da]	ΔM [ppm]	RT [min]	# Missed Cleavages
78.74	4.87857e-08	3	3281.6	5.37684	71.4798	0
63.25	7.45213e-06	2	1193.62	2.7558	43.9014	0
58.97	4.8868e-05	2	917.495	1.58757	15.9688	0
26.75	0.0663636	3	1321.72	0.747379	36.9688	1
29.5	0.00269284	2	849.52	1.40441	15.3137	1
IonScore	Exp Value	Charge	MH+ [Da]	ΔM [ppm]	RT [min]	# Missed Cleavages
55.73	4.19662e-05	2	1569.71	1.28336	42.9067	0
54.85	8.21625e-05	2	1187.59	2.10488	26.7641	0
41.71	0.00103203	2	2187.04	-3.58942	41.0685	1
41.51	0.000939402	2	999.56	1.75359	24.091	0
37.97	0.00264118	2	1787.88	4.3514	25.5484	1
33.83	0.0060858	3	1829	1.56773	50.1318	1
IonScore	Exp Value	Charge	MH+ [Da]	ΔM [ppm]	RT [min]	# Missed Cleavages
57.01	7.02708e-05	2	1162.64	2.05024	52.7373	0
37.23	0.00962257	2	842.51	1.20273	4.93099	0
10.51	0.0887095	2	1963.84	-14.9775	36.0132	1
28.79	0.0272848	2	1029.51	1.34971	4.64574	1
19.22	0.0341071	2	873.411	1.15418	5.52215	0
IonScore	Exp Value	Charge	MH+ [Da]	ΔM [ppm]	RT [min]	# Missed Cleavages
77.32	4.07777e-08	2	1592.73	1.87349	20.823	1
69.24	6.43271e-07	2	1647.76	1.68473	53.6744	0
49.09	0.000118378	2	1549.82	0.609325	31.1503	0
34.69	0.0171681	3	1509.75	1.19757	38.1299	0
34.19	0.0120226	2	1275.67	1.05711	37.5358	0
12.61	0.575691	2	1630.89	-0.548726	32.3698	1
29.52	0.0223373	2	1188.58	1.27208	37.1023	0
14.62	1.16486	3	1777.89	1.47111	60.7871	0
8.17	2.34704	2	1800.95	2.1873	38.4777	0
6.1	3.06839	3	1568.81	0.703834	40.7454	1
IonScore	Exp Value	Charge	MH+ [Da]	ΔM [ppm]	RT [min]	# Missed Cleavages
56.52	2.20615e-05	3	1308.68	0.921842	22.4469	1
40.8	0.00242043	2	1057.58	1.43784	28.1305	0
26.86	0.100662	2	822.436	0.857933	17.3185	0
9.04	2.63198	2	1887	14.9908	56.2291	0
IonScore	Exp Value	Charge	MH+ [Da]	ΔM [ppm]	RT [min]	# Missed Cleavages
63.34	1.6267e-05	2	889.475	1.15661	6.89589	0
40.23	0.00161231	2	1154.59	1.64024	14.2998	0
IonScore	Exp Value	Charge	MH+ [Da]	ΔM [ppm]	RT [min]	# Missed Cleavages
54.94	3.20627e-06	2	1322.77	1.9142	52.0948	0
43.94	0.000605468	3	1227.71	1.23067	28.2629	0
6.86	0.205575	4	4466.96	3.732	58.7113	1
26.16	0.11972	2	903.506	1.18826	37.8899	0
9.27	1.6326	2	1036.53	1.71837	15.2188	1
IonScore	Exp Value	Charge	MH+ [Da]	ΔM [ppm]	RT [min]	# Missed Cleavages
71.24	2.08575e-06	3	958.532	0.264698	3.86471	0
67.69	8.85122e-07	2	2167.04	0.454849	21.9451	1
40.27	0.00152235	2	1314.71	2.95331	32.9144	0
35	0.012159	2	715.436	1.38146	7.22536	0
28.07	0.0272142	2	923.433	1.07586	5.07349	0
39.95	0.00136563	2	701.396	2.31997	5.18061	0
17.34	0.162361	2	1390.7	1.41398	38.531	1
IonScore	Exp Value	Charge	MH+ [Da]	ΔM [ppm]	RT [min]	# Missed Cleavages
49.61	0.000247234	2	1088.64	0.755716	19.0185	1
26.82	0.0582315	2	932.542	1.25856	26.6072	0
25.5	0.0738416	2	1477.74	2.56007	4.77618	0
14.5	0.358362	3	1693.86	1.12115	38.2029	0
IonScore	Exp Value	Charge	MH+ [Da]	ΔM [ppm]	RT [min]	# Missed Cleavages
33.91	0.00556827	2	1064.57	0.470524	12.1045	1
26.7	0.020952	2	928.537	0.823487	22.959	0
IonScore	Exp Value	Charge	MH+ [Da]	ΔM [ppm]	RT [min]	# Missed Cleavages
41.27	0.000291115	2	1183.74	1.80638	21.4949	1
36.51	0.00186503	2	757.447	1.70653	6.06674	0
24.8	0.0245037	2	977.455	1.94235	3.75232	1
13.6	0.918866	2	1055.65	1.678	30.8145	0
IonScore	Exp Value	Charge	MH+ [Da]	ΔM [ppm]	RT [min]	# Missed Cleavages
77.69	7.06396e-07	2	1592.83	1.76889	23.0539	0
3.17	7.59068	2	1177.65	0.974176	53.5274	0
IonScore	Exp Value	Charge	MH+ [Da]	ΔM [ppm]	RT [min]	# Missed Cleavages
54.38	7.45922e-05	2	772.433	2.32991	10.1736	0
46.14	0.000318619	2	885.517	2.08482	14.662	0
33.05	0.0168701	2	846.469	1.02465	7.8318	0
IonScore	Exp Value	Charge	MH+ [Da]	ΔM [ppm]	RT [min]	# Missed Cleavages
90.64	1.48001e-08	2	1074.62	0.570525	36.9866	0
3.71	13.3425	2	1508.72	-11.9525	48.1444	0
IonScore	Exp Value	Charge	MH+ [Da]	ΔM [ppm]	RT [min]	# Missed Cleavages
29.87	0.0249869	2	720.405	0.813819	9.72187	0
32.28	0.020468	2	876.505	0.407747	7.32631	1
3.65	2.1576	3	2800.45	-9.63003	72.5703	0
13.59	0.98005	2	1185.6	2.7635	3.50192	0
19.38	0.297591	2	668.373	0.495387	4.8008	0
IonScore	Exp Value	Charge	MH+ [Da]	ΔM [ppm]	RT [min]	# Missed Cleavages
51.62	6.98982e-05	2	1449.78	2.79785	53.9439	0
46.36	0.00050403	2	1404.75	1.91549	17.0082	1
37.96	0.00267926	2	1159.63	1.34273	11.759	1
IonScore	Exp Value	Charge	MH+ [Da]	ΔM [ppm]	RT [min]	# Missed Cleavages
45	0.000668822	2	802.414	1.84681	10.9583	0
29	0.0135334	2	1835.89	12.2054	55.5422	0
36.61	0.0184986	2	1071.6	1.77288	12.9897	1
IonScore	Exp Value	Charge	MH+ [Da]	ΔM [ppm]	RT [min]	# Missed Cleavages
37.63	0.00311514	2	1135.59	1.19463	23.0071	0
IonScore	Exp Value	Charge	MH+ [Da]	ΔM [ppm]	RT [min]	# Missed Cleavages
49.61	0.000247234	2	1088.64	0.755716	19.0185	1
33.29	0.0145332	3	1478.73	2.02575	5.18006	0
26.82	0.0582315	2	932.542	1.25856	26.6072	0
IonScore	Exp Value	Charge	MH+ [Da]	ΔM [ppm]	RT [min]	# Missed Cleavages
30.51	0.00213408	2	726.426	0.960731	11.8036	0
IonScore	Exp Value	Charge	MH+ [Da]	ΔM [ppm]	RT [min]	# Missed Cleavages
45	0.000668822	2	802.414	1.84681	10.9583	0
36.61	0.0184986	2	1071.6	1.77288	12.9897	1
17.31	0.299107	3	1670.85	-19.6402	44.369	1
IonScore	Exp Value	Charge	MH+ [Da]	ΔM [ppm]	RT [min]	# Missed Cleavages
32.61	0.0122266	2	1389.73	1.80603	57.9554	0
26	0.0470979	2	942.599	0.747176	7.83323	0
IonScore	Exp Value	Charge	MH+ [Da]	ΔM [ppm]	RT [min]	# Missed Cleavages
51.98	4.27862e-05	2	912.578	1.10666	37.961	0
17.1	0.0614201	3	1495.92	1.55556	46.6927	1
23.23	0.0228161	2	912.444	1.57684	3.62995	0
IonScore	Exp Value	Charge	MH+ [Da]	ΔM [ppm]	RT [min]	# Missed Cleavages
49.61	0.000247234	2	1088.64	0.755716	19.0185	1
26.82	0.0582315	2	932.542	1.25856	26.6072	0
7.26	3.89958	3	1429.72	-6.19686	34.328	0
22.6	0.186294	2	1431.81	2.76746	30.7801	1
IonScore	Exp Value	Charge	MH+ [Da]	ΔM [ppm]	RT [min]	# Missed Cleavages
52.16	0.000141695	2	1041.61	1.14203	27.0321	0
39.43	0.00178449	2	991.483	1.47488	15.9212	0
17.77	0.16126	2	880.453	0.736204	23.0108	0
28.11	0.00679912	2	1197.71	1.87224	21.57	1
IonScore	Exp Value	Charge	MH+ [Da]	ΔM [ppm]	RT [min]	# Missed Cleavages
47.26	0.00032888	2	828.401	1.45861	10.7567	0
7.5	1.12032	2	1235.62	-2.00361	34.4727	0
IonScore	Exp Value	Charge	MH+ [Da]	ΔM [ppm]	RT [min]	# Missed Cleavages
57.37	5.71682e-05	2	1078.59	2.02569	34.0098	0
2.85	13.385	2	979.51	0.537069	19.467	0
IonScore	Exp Value	Charge	MH+ [Da]	ΔM [ppm]	RT [min]	# Missed Cleavages
49.61	0.000247234	2	1088.64	0.755716	19.0185	1
26.82	0.0582315	2	932.542	1.25856	26.6072	0
0.06	17.3585	3	1444.77	1.69454	24.406	0
IonScore	Exp Value	Charge	MH+ [Da]	ΔM [ppm]	RT [min]	# Missed Cleavages
23.1	0.00955069	3	2621.52	1.24458	62.8119	0
22.45	0.0284426	3	1718.73	-19.5575	6.6288	0
IonScore	Exp Value	Charge	MH+ [Da]	ΔM [ppm]	RT [min]	# Missed Cleavages
25.94	0.00445695	3	1966.87	-1.35424	35.1575	1
37.23	0.00962257	2	842.51	1.20273	4.93099	0
9.42	0.862873	3	1297.79	0.91466	15.9029	1
IonScore	Exp Value	Charge	MH+ [Da]	ΔM [ppm]	RT [min]	# Missed Cleavages
36.51	0.0019097	2	869.547	1.38945	6.8662	0
13.51	0.775442	2	854.45	2.43135	3.47242	0
28.71	0.041116	2	845.5	0.664883	7.43183	1
14.29	1.42812	2	834.448	1.5656	10.1736	0
IonScore	Exp Value	Charge	MH+ [Da]	ΔM [ppm]	RT [min]	# Missed Cleavages
24.86	0.144842	2	1072.58	2.0948	9.81575	0
10.32	0.2694	5	2638.28	15.5968	28.499	1
IonScore	Exp Value	Charge	MH+ [Da]	ΔM [ppm]	RT [min]	# Missed Cleavages
41.51	0.000939402	2	999.56	1.75359	24.091	0
6.22	5.53972	2	1809.88	0.0400634	43.8642	0
IonScore	Exp Value	Charge	MH+ [Da]	ΔM [ppm]	RT [min]	# Missed Cleavages
49.33	0.000240363	2	923.448	0.997609	17.9279	0
30.95	0.00313375	2	1483.71	-6.35626	42.2173	0
IonScore	Exp Value	Charge	MH+ [Da]	ΔM [ppm]	RT [min]	# Missed Cleavages
49.09	0.000194214	2	1229.69	2.069	7.20085	0
30.41	0.0125113	4	1385.79	0.902629	5.91096	1
26.11	0.135801	2	921.472	0.799831	4.27527	1
IonScore	Exp Value	Charge	MH+ [Da]	ΔM [ppm]	RT [min]	# Missed Cleavages
26.15	0.00242086	2	1839.77	2.82587	15.4157	0
20.15	0.0903258	4	2582.33	1.15103	63.1366	1
16.18	0.0469932	2	1027.51	-0.1911	18.7697	0
IonScore	Exp Value	Charge	MH+ [Da]	ΔM [ppm]	RT [min]	# Missed Cleavages
84.13	1.07217e-07	2	1253.64	1.95011	40.445	0
IonScore	Exp Value	Charge	MH+ [Da]	ΔM [ppm]	RT [min]	# Missed Cleavages
77.32	4.07777e-08	2	1592.73	1.87349	20.823	1
14.62	1.16486	3	1777.89	1.47111	60.7871	0
8.17	2.34704	2	1800.95	2.1873	38.4777	0
0.76	6.08608	3	2715.44	-4.85673	70.1347	1
IonScore	Exp Value	Charge	MH+ [Da]	ΔM [ppm]	RT [min]	# Missed Cleavages
18.18	0.251651	2	803.469	-0.152233	21.4021	0
IonScore	Exp Value	Charge	MH+ [Da]	ΔM [ppm]	RT [min]	# Missed Cleavages
21.53	0.138857	3	1166.62	2.83007	26.256	0
IonScore	Exp Value	Charge	MH+ [Da]	ΔM [ppm]	RT [min]	# Missed Cleavages
44.25	0.000353287	2	713.431	0.394427	9.08398	0
IonScore	Exp Value	Charge	MH+ [Da]	ΔM [ppm]	RT [min]	# Missed Cleavages
40.32	0.00375302	2	775.457	1.35088	8.56277	0
4.1	6.14691	2	1915.06	-2.91789	36.8284	1
IonScore	Exp Value	Charge	MH+ [Da]	ΔM [ppm]	RT [min]	# Missed Cleavages
27.86	0.0370739	2	728.442	0.923753	8.62437	0
IonScore	Exp Value	Charge	MH+ [Da]	ΔM [ppm]	RT [min]	# Missed Cleavages
40.3	0.00182918	2	928.559	1.1728	7.32329	1
IonScore	Exp Value	Charge	MH+ [Da]	ΔM [ppm]	RT [min]	# Missed Cleavages
34.88	0.00720068	2	770.489	0.776001	5.95724	0
0.24	2.03441	3	2336.28	-5.08673	71.1719	1
22.85	0.0523988	2	1122.54	12.087	29.4126	0
IonScore	Exp Value	Charge	MH+ [Da]	ΔM [ppm]	RT [min]	# Missed Cleavages
39.94	0.000506956	3	1718.73	-9.01993	6.55848	0
IonScore	Exp Value	Charge	MH+ [Da]	ΔM [ppm]	RT [min]	# Missed Cleavages
59.78	1.36755e-05	2	840.495	1.58655	26.904	0
21.07	0.15828	2	1472.77	-18.0699	27.7895	1
IonScore	Exp Value	Charge	MH+ [Da]	ΔM [ppm]	RT [min]	# Missed Cleavages
14.62	1.16486	3	1777.89	1.47111	60.7871	0
4.47	11.665	2	1223.62	-8.11895	31.2084	0
IonScore	Exp Value	Charge	MH+ [Da]	ΔM [ppm]	RT [min]	# Missed Cleavages
5.89	2.17699	2	2219.11	-1.66122	66.714	0
IonScore	Exp Value	Charge	MH+ [Da]	ΔM [ppm]	RT [min]	# Missed Cleavages
15.51	0.506142	2	1188.62	1.68065	39.5254	0
IonScore	Exp Value	Charge	MH+ [Da]	ΔM [ppm]	RT [min]	# Missed Cleavages
15.34	0.448857	3	1801.95	-8.41989	57.1075	1
IonScore	Exp Value	Charge	MH+ [Da]	ΔM [ppm]	RT [min]	# Missed Cleavages
5.33	11.1374	3	1149.6	0.918321	11.1131	1
IonScore	Exp Value	Charge	MH+ [Da]	ΔM [ppm]	RT [min]	# Missed Cleavages
51.44	4.95278e-05	2	802.516	1.70145	9.96509	1
IonScore	Exp Value	Charge	MH+ [Da]	ΔM [ppm]	RT [min]	# Missed Cleavages
18.73	0.347646	2	1018.54	1.17905	18.4246	0
IonScore	Exp Value	Charge	MH+ [Da]	ΔM [ppm]	RT [min]	# Missed Cleavages
44.51	0.000849594	2	1330.67	2.16604	33.5109	0
IonScore	Exp Value	Charge	MH+ [Da]	ΔM [ppm]	RT [min]	# Missed Cleavages
23.33	0.0929031	2	1084.64	0.904689	42.6438	0
IonScore	Exp Value	Charge	MH+ [Da]	ΔM [ppm]	RT [min]	# Missed Cleavages
19.38	0.110732	3	1296.79	0.413627	47.2379	0
IonScore	Exp Value	Charge	MH+ [Da]	ΔM [ppm]	RT [min]	# Missed Cleavages
27.41	0.0420292	2	659.41	1.27563	10.1336	0
IonScore	Exp Value	Charge	MH+ [Da]	ΔM [ppm]	RT [min]	# Missed Cleavages
5.77	1.37722	3	1030.61	0.337074	20.8592	1
IonScore	Exp Value	Charge	MH+ [Da]	ΔM [ppm]	RT [min]	# Missed Cleavages
23.27	0.0873663	2	1193.61	-4.08646	36.6167	1
IonScore	Exp Value	Charge	MH+ [Da]	ΔM [ppm]	RT [min]	# Missed Cleavages
28.66	0.0232126	2	998.521	-1.93962	40.7655	0
IonScore	Exp Value	Charge	MH+ [Da]	ΔM [ppm]	RT [min]	# Missed Cleavages
14.2	0.745171	2	886.5	0.841849	21.3854	0
IonScore	Exp Value	Charge	MH+ [Da]	ΔM [ppm]	RT [min]	# Missed Cleavages
35.89	0.00100477	3	1183.74	1.15051	21.4697	1
IonScore	Exp Value	Charge	MH+ [Da]	ΔM [ppm]	RT [min]	# Missed Cleavages
30.5	0.0336893	2	1020.57	1.87847	26.54	0
IonScore	Exp Value	Charge	MH+ [Da]	ΔM [ppm]	RT [min]	# Missed Cleavages
1.83	3.77284	3	2209.07	-3.51693	55.7808	1
IonScore	Exp Value	Charge	MH+ [Da]	ΔM [ppm]	RT [min]	# Missed Cleavages
20.92	0.192565	3	1438.75	-18.0686	42.6602	0
IonScore	Exp Value	Charge	MH+ [Da]	ΔM [ppm]	RT [min]	# Missed Cleavages
31.4	0.00257175	2	1197.63	2.72447	46.6608	0
38.91	0.00592517	2	958.541	1.56868	34.0012	0
IonScore	Exp Value	Charge	MH+ [Da]	ΔM [ppm]	RT [min]	# Missed Cleavages
3.19	8.25142	3	1775.95	-0.239595	44.6966	0
IonScore	Exp Value	Charge	MH+ [Da]	ΔM [ppm]	RT [min]	# Missed Cleavages
2.61	4.08466	3	2000.07	0.548868	22.376	0
IonScore	Exp Value	Charge	MH+ [Da]	ΔM [ppm]	RT [min]	# Missed Cleavages
3.89	4.40985	4	2356.2	-1.32115	44.5612	0
IonScore	Exp Value	Charge	MH+ [Da]	ΔM [ppm]	RT [min]	# Missed Cleavages
11.15	0.763525	3	1831.93	-6.43623	43.4382	1
IonScore	Exp Value	Charge	MH+ [Da]	ΔM [ppm]	RT [min]	# Missed Cleavages
2.36	2.55536	4	2585.34	-15.2574	37.2719	0
IonScore	Exp Value	Charge	MH+ [Da]	ΔM [ppm]	RT [min]	# Missed Cleavages
6.22	3.21161	3	2254.19	-0.53274	67.1996	0
IonScore	Exp Value	Charge	MH+ [Da]	ΔM [ppm]	RT [min]	# Missed Cleavages
3.08	2.90303	6	3744.92	6.71827	47.9829	1
IonScore	Exp Value	Charge	MH+ [Da]	ΔM [ppm]	RT [min]	# Missed Cleavages
24.23	0.0285067	2	1220.59	2.78589	7.15216	1
14.08	0.984919	2	1331.69	2.41963	45.4862	0
IonScore	Exp Value	Charge	MH+ [Da]	ΔM [ppm]	RT [min]	# Missed Cleavages
0.06	4.83277	3	2313.16	-0.0331997	47.863	0
IonScore	Exp Value	Charge	MH+ [Da]	ΔM [ppm]	RT [min]	# Missed Cleavages
46.9	0.0001174	2	1580.74	2.65413	28.3211	0
IonScore	Exp Value	Charge	MH+ [Da]	ΔM [ppm]	RT [min]	# Missed Cleavages
13.73	0.669356	3	1345.7	-14.9141	23.8593	0
36.3	0.00614188	2	920.486	2.23038	35.0982	0
IonScore	Exp Value	Charge	MH+ [Da]	ΔM [ppm]	RT [min]	# Missed Cleavages
36.34	0.00938386	2	775.457	1.5083	8.63339	0
IonScore	Exp Value	Charge	MH+ [Da]	ΔM [ppm]	RT [min]	# Missed Cleavages
31.37	0.00634628	2	802.504	0.864275	17.5512	0
IonScore	Exp Value	Charge	MH+ [Da]	ΔM [ppm]	RT [min]	# Missed Cleavages
34.45	0.00104087	2	1043.52	1.405	37.4347	0
17.69	0.101278	3	1668.9	2.85841	40.333	1
IonScore	Exp Value	Charge	MH+ [Da]	ΔM [ppm]	RT [min]	# Missed Cleavages
6.25	0.308279	3	3386.7	-3.85915	72.6842	0
IonScore	Exp Value	Charge	MH+ [Da]	ΔM [ppm]	RT [min]	# Missed Cleavages
1.74	15.9098	5	3126.54	-9.67888	55.9007	1
IonScore	Exp Value	Charge	MH+ [Da]	ΔM [ppm]	RT [min]	# Missed Cleavages
5.04	1.42565	2	1795.86	-3.93993	46.2312	0
IonScore	Exp Value	Charge	MH+ [Da]	ΔM [ppm]	RT [min]	# Missed Cleavages
19.64	0.214026	3	1098.62	0.397829	19.8227	0
IonScore	Exp Value	Charge	MH+ [Da]	ΔM [ppm]	RT [min]	# Missed Cleavages
31.96	0.00324766	2	747.452	0.474124	18.0316	0
IonScore	Exp Value	Charge	MH+ [Da]	ΔM [ppm]	RT [min]	# Missed Cleavages
30.37	0.0105608	2	1585.85	1.57783	26.4431	1
IonScore	Exp Value	Charge	MH+ [Da]	ΔM [ppm]	RT [min]	# Missed Cleavages
14.26	0.856813	2	1584.83	2.19598	31.0236	0
IonScore	Exp Value	Charge	MH+ [Da]	ΔM [ppm]	RT [min]	# Missed Cleavages
1.56	4.88763	3	3187.62	-10.3411	74.66	1
IonScore	Exp Value	Charge	MH+ [Da]	ΔM [ppm]	RT [min]	# Missed Cleavages
2.73	4.48001	3	1909.02	8.76274	49.4902	1
IonScore	Exp Value	Charge	MH+ [Da]	ΔM [ppm]	RT [min]	# Missed Cleavages
3.96	2.51119	3	2336.15	-11.4405	67.8784	1
IonScore	Exp Value	Charge	MH+ [Da]	ΔM [ppm]	RT [min]	# Missed Cleavages
5.44	3.97205	5	2043.1	-1.45985	29.98	0
IonScore	Exp Value	Charge	MH+ [Da]	ΔM [ppm]	RT [min]	# Missed Cleavages
3.38	2.77815	3	2367.17	0.293204	33.7671	0
IonScore	Exp Value	Charge	MH+ [Da]	ΔM [ppm]	RT [min]	# Missed Cleavages
1.07	2.3058	4	3365.76	-0.884926	70.7754	1
IonScore	Exp Value	Charge	MH+ [Da]	ΔM [ppm]	RT [min]	# Missed Cleavages
18.21	0.161579	3	2107.09	5.80022	62.8743	0
IonScore	Exp Value	Charge	MH+ [Da]	ΔM [ppm]	RT [min]	# Missed Cleavages
9.22	3.55432	2	1058.59	-1.90266	35.1706	0
IonScore	Exp Value	Charge	MH+ [Da]	ΔM [ppm]	RT [min]	# Missed Cleavages
4.21	0.701733	3	3133.46	0.511821	24.0621	0
IonScore	Exp Value	Charge	MH+ [Da]	ΔM [ppm]	RT [min]	# Missed Cleavages
0.2	1.33699	4	4553.18	0.654297	73.2688	1
IonScore	Exp Value	Charge	MH+ [Da]	ΔM [ppm]	RT [min]	# Missed Cleavages
1.21	1.74072	2	1528.68	-5.18718	42.0574	0
IonScore	Exp Value	Charge	MH+ [Da]	ΔM [ppm]	RT [min]	# Missed Cleavages
3.5	2.83644	3	2557.32	-0.236583	53.14	1
IonScore	Exp Value	Charge	MH+ [Da]	ΔM [ppm]	RT [min]	# Missed Cleavages
6	3.51664	2	993.527	1.96865	7.01909	0
IonScore	Exp Value	Charge	MH+ [Da]	ΔM [ppm]	RT [min]	# Missed Cleavages
2.2	9.88198	3	1669.87	2.09384	55.6149	0
IonScore	Exp Value	Charge	MH+ [Da]	ΔM [ppm]	RT [min]	# Missed Cleavages
11.35	0.12458	5	2542.38	2.09746	25.6644	0
IonScore	Exp Value	Charge	MH+ [Da]	ΔM [ppm]	RT [min]	# Missed Cleavages
1.75	21.387	3	1785.95	0.76721	51.6791	1
IonScore	Exp Value	Charge	MH+ [Da]	ΔM [ppm]	RT [min]	# Missed Cleavages
6.68	1.12761	2	2513.28	-0.553665	61.0556	1
IonScore	Exp Value	Charge	MH+ [Da]	ΔM [ppm]	RT [min]	# Missed Cleavages
6.01	4.09749	3	1430.75	-16.5977	15.2395	1
IonScore	Exp Value	Charge	MH+ [Da]	ΔM [ppm]	RT [min]	# Missed Cleavages
2.81	2.38238	3	1338.65	-2.93462	12.208	0
IonScore	Exp Value	Charge	MH+ [Da]	ΔM [ppm]	RT [min]	# Missed Cleavages
0.49	12.5063	5	2170.11	-2.43248	24.2953	1
IonScore	Exp Value	Charge	MH+ [Da]	ΔM [ppm]	RT [min]	# Missed Cleavages
1.25	8.84875	3	1359.77	-0.936835	29.69	0
IonScore	Exp Value	Charge	MH+ [Da]	ΔM [ppm]	RT [min]	# Missed Cleavages
3.78	6.67976	2	871.499	-0.993047	20.7334	0
IonScore	Exp Value	Charge	MH+ [Da]	ΔM [ppm]	RT [min]	# Missed Cleavages
17.48	0.295664	2	863.5	2.08625	8.50412	1
IonScore	Exp Value	Charge	MH+ [Da]	ΔM [ppm]	RT [min]	# Missed Cleavages
7.81	3.90762	2	988.545	-4.35551	25.2863	0
IonScore	Exp Value	Charge	MH+ [Da]	ΔM [ppm]	RT [min]	# Missed Cleavages
6.58	4.0001	3	1527.81	1.36116	19.8968	1
IonScore	Exp Value	Charge	MH+ [Da]	ΔM [ppm]	RT [min]	# Missed Cleavages
3.53	4.36955	2	984.611	2.6777	15.8368	0
IonScore	Exp Value	Charge	MH+ [Da]	ΔM [ppm]	RT [min]	# Missed Cleavages
7.65	4.32054	3	1626.88	0.213948	28.2397	0
IonScore	Exp Value	Charge	MH+ [Da]	ΔM [ppm]	RT [min]	# Missed Cleavages
4.54	6.38082	2	790.45	0.789886	8.67065	1
IonScore	Exp Value	Charge	MH+ [Da]	ΔM [ppm]	RT [min]	# Missed Cleavages
6.59	1.76521	2	1348.67	-5.99402	32.0443	0
IonScore	Exp Value	Charge	MH+ [Da]	ΔM [ppm]	RT [min]	# Missed Cleavages
3.08	7.30679	3	1488.77	12.1638	29.7771	0
IonScore	Exp Value	Charge	MH+ [Da]	ΔM [ppm]	RT [min]	# Missed Cleavages
3.78	3.01531	2	1379.67	-8.70853	31.792	0
IonScore	Exp Value	Charge	MH+ [Da]	ΔM [ppm]	RT [min]	# Missed Cleavages
23.8	0.0519002	2	1391.68	-6.56955	41.8165	1
IonScore	Exp Value	Charge	MH+ [Da]	ΔM [ppm]	RT [min]	# Missed Cleavages
20.36	0.47173	2	745.421	0.756219	5.52252	0
IonScore	Exp Value	Charge	MH+ [Da]	ΔM [ppm]	RT [min]	# Missed Cleavages
5.21	2.4556	6	1950.05	2.42909	6.48341	0
IonScore	Exp Value	Charge	MH+ [Da]	ΔM [ppm]	RT [min]	# Missed Cleavages
17.33	0.220063	2	1130.56	1.59497	7.45221	1
IonScore	Exp Value	Charge	MH+ [Da]	ΔM [ppm]	RT [min]	# Missed Cleavages
14.08	0.889163	2	946.468	1.53592	9.63444	0
IonScore	Exp Value	Charge	MH+ [Da]	ΔM [ppm]	RT [min]	# Missed Cleavages
2.59	3.1396	3	2209.07	-3.68271	55.9179	1
IonScore	Exp Value	Charge	MH+ [Da]	ΔM [ppm]	RT [min]	# Missed Cleavages
3.02	11.7737	2	1444.73	2.23253	40.9793	0
IonScore	Exp Value	Charge	MH+ [Da]	ΔM [ppm]	RT [min]	# Missed Cleavages
4.61	0.74377	5	3639.69	7.4281	59.5879	1
IonScore	Exp Value	Charge	MH+ [Da]	ΔM [ppm]	RT [min]	# Missed Cleavages
0.61	7.03858	4	2901.38	0.438204	61.8481	0
IonScore	Exp Value	Charge	MH+ [Da]	ΔM [ppm]	RT [min]	# Missed Cleavages
10.1	4.9888	2	892.49	0.928024	20.1033	0
IonScore	Exp Value	Charge	MH+ [Da]	ΔM [ppm]	RT [min]	# Missed Cleavages
0.29	18.6613	3	1721.89	3.57722	40.87	1
IonScore	Exp Value	Charge	MH+ [Da]	ΔM [ppm]	RT [min]	# Missed Cleavages
20.52	0.450232	2	701.42	0.574546	11.4162	0
IonScore	Exp Value	Charge	MH+ [Da]	ΔM [ppm]	RT [min]	# Missed Cleavages
0.02	2.09035	3	3290.5	-8.99372	58.3098	1
IonScore	Exp Value	Charge	MH+ [Da]	ΔM [ppm]	RT [min]	# Missed Cleavages
14.1	1.29747	2	1001.59	1.18264	39.5601	1
IonScore	Exp Value	Charge	MH+ [Da]	ΔM [ppm]	RT [min]	# Missed Cleavages
13.83	0.1035	3	2253.25	-7.92581	53.0678	0
IonScore	Exp Value	Charge	MH+ [Da]	ΔM [ppm]	RT [min]	# Missed Cleavages
1.1	5.23967	4	3260.62	5.05528	49.7196	0
IonScore	Exp Value	Charge	MH+ [Da]	ΔM [ppm]	RT [min]	# Missed Cleavages
2.01	10.7331	3	1474.78	-3.84045	43.9032	0
IonScore	Exp Value	Charge	MH+ [Da]	ΔM [ppm]	RT [min]	# Missed Cleavages
0.11	1.16999	5	3056.67	2.22872	46.104	1
IonScore	Exp Value	Charge	MH+ [Da]	ΔM [ppm]	RT [min]	# Missed Cleavages
8.81	2.00572	2	1405.77	-3.291	51.1936	0
IonScore	Exp Value	Charge	MH+ [Da]	ΔM [ppm]	RT [min]	# Missed Cleavages
3.21	4.82305	4	2037.05	-0.7108	45.0866	0
IonScore	Exp Value	Charge	MH+ [Da]	ΔM [ppm]	RT [min]	# Missed Cleavages
14.15	0.499969	2	1319.73	1.24817	32.0621	0
IonScore	Exp Value	Charge	MH+ [Da]	ΔM [ppm]	RT [min]	# Missed Cleavages
1.89	1.32664	3	3487.71	-7.47528	73.0495	0
IonScore	Exp Value	Charge	MH+ [Da]	ΔM [ppm]	RT [min]	# Missed Cleavages
3.35	5.54857	3	1881.04	3.55793	60.4701	0
IonScore	Exp Value	Charge	MH+ [Da]	ΔM [ppm]	RT [min]	# Missed Cleavages
20.32	0.0733883	2	834.509	0.972514	32.4081	0
IonScore	Exp Value	Charge	MH+ [Da]	ΔM [ppm]	RT [min]	# Missed Cleavages
0.33	9.2683	3	1674.83	-5.00183	39.7079	0
IonScore	Exp Value	Charge	MH+ [Da]	ΔM [ppm]	RT [min]	# Missed Cleavages
3.21	1.43259	4	3195.67	2.31453	61.788	1
IonScore	Exp Value	Charge	MH+ [Da]	ΔM [ppm]	RT [min]	# Missed Cleavages
7.25	1.56343	2	1979.04	-3.63506	60.003	0
IonScore	Exp Value	Charge	MH+ [Da]	ΔM [ppm]	RT [min]	# Missed Cleavages
40.77	0.00106366	2	1798.97	2.58775	30.9999	1
[truncated: 72 more rows]

## Sheet: Kana_No11
Sample #11 - Protein and peptide list from bacteria grown in Kanamycin medium
[truncated: 274 more rows]

[truncated: 17 more sheets: Kana_No12, Kana_No13, Kana_No15, Kana_No19, Kana_No21, Kana_No22, Kana_No23, Kana_No24, Kana_No26, Kana_No29, Kana_No32, Kana_No34, Kana_No35, Kana_No36, Kana_No37, Kana_No41, Kana_No42]
