# Supplementary material for: Identification of Pathogenic Bacteria from Public Libraries via Proteomics Analysis
Source: Int J Environ Res Public Health. 2019 Mar 14;16(6):912. doi: 10.3390/ijerph16060912 (PMC6466425; doi:10.3390/ijerph16060912)
Supplement: Supplementary file 1 [file ijerph-16-00912-s001.zip › Table S4. Bacteria species-specific unique peptides list.xlsx]

## Sheet: Uniqe Peptide List
Supplemental Table S4. Bacteria species-specific unique peptides list
from bacteria grown in kanamycin medium
Sample number	Unique Peptide Sequence	Protein name	Bacteria Species
1	GDKAAEAEAAGADYVGESEYANK	50S ribosomal protein L1	Staphylococcus simulans
1	AAEAEAAGADYVGESEYANK	50S ribosomal protein L1	Staphylococcus simulans
1	SVAVSTTMGPGVK	50S ribosomal protein L1	Staphylococcus simulans
1	NTYYAVEEAISLAK	50S ribosomal protein L1	Staphylococcus simulans
1	EFNYSSVMEVPKIDK	ribosomal protein L5	Staphylococcus simulans
1	ALLTQFGMPFQK	ribosomal protein L5	Staphylococcus simulans
1	EFNYSSVMEVPK	ribosomal protein L5	Staphylococcus simulans
1	INTENSEATDEFQR	ribosomal protein S6	Staphylococcus simulans
1	NILTNDGAEIIEEKDWGK	ribosomal protein S6	Staphylococcus simulans
1	NILTNDGAEIIEEK	ribosomal protein S6	Staphylococcus simulans
1	TYEIMYVVRPNIEDEAR	ribosomal protein S6	Staphylococcus simulans
1	LAYEIDDFKEGFYNIVR	ribosomal protein S6	Staphylococcus simulans
1	FKNILTNDGAEIIEEK	ribosomal protein S6	Staphylococcus simulans
1	TYEIMYVVRPNIEDEARK	ribosomal protein S6	Staphylococcus simulans
2	RAAESAEmAELNEFLTGPNAIAFSNEDVVAPAK	50S ribosomal protein L10	Streptococcus pneumoniae
2	ISELLSDLER	50S ribosomal protein L10	Streptococcus pneumoniae
2	SYQEISEQLNR	50S ribosomal protein L10	Streptococcus pneumoniae
2	VTDPEEMIISQEEYTDIESK	50S ribosomal protein L10	Streptococcus pneumoniae
2	ISELLSDLERK	50S ribosomal protein L10	Streptococcus pneumoniae
2	SIDNALQR	50S ribosomal protein L10	Streptococcus pneumoniae
6	ERFNTEVTENLVK	ribosomal protein L5	Staphylococcus epidermidis
7	KLNVYAGAEHPHQAQKPEVYELR	50S ribosomal protein L13	Bacillus cereus
7	RAAESAEmAELNEFLTGPNAIAFSNEDVVAPAK	50S ribosomal protein L10	Streptococcus pneumoniae
7	SYQEISEQLNR	50S ribosomal protein L10	Streptococcus pneumoniae
8	VAGIESGSGEPNRK	50S ribosomal protein L11	Bacillus simplex
8	SYQEISEQLNR	50S ribosomal protein L10	Streptococcus pneumoniae
9	ISELLSDLER	50S ribosomal protein L10	Streptococcus pneumoniae
9	SYQEISEQLNR	50S ribosomal protein L10	Streptococcus pneumoniae
9	ISELLSDLERK	50S ribosomal protein L10	Streptococcus pneumoniae
9	SIDNALQR	50S ribosomal protein L10	Streptococcus pneumoniae
10	IREGWPIGVK	50S ribosomal protein L5	Pseudomonas azotifigens
10	NMIQVDLNGTTLQYPVK	30S ribosomal protein S5	Pseudomonas composti
10	QDVENTGPTTIGDLIR	30S ribosomal protein S1	Pseudomonas nitroreducens
10	VTLSSTMGPGLQIDQASLEA	50S ribosomal protein L1	Pseudomonas resinovorans
10	GVSAGDQLVSGINAPIK	50S ribosomal protein L2	Pseudomonas stutzeri
11	KLNVYAGAEHPHQAQKPEVYELR	50S ribosomal protein L13	Bacillus cereus
11	RAAESAEmAELNEFLTGPNAIAFSNEDVVAPAK	50S ribosomal protein L10	Streptococcus pneumoniae
11	SYQEISEQLNR	50S ribosomal protein L10	Streptococcus pneumoniae
12	KPAEVQHDWFVVDATGKTLGR	50S ribosomal protein L13	Acinetobacter baumannii
12	DMHDLPDVMFVVDPR	30S ribosomal protein S2	Lysinibacillus sphaericus
12	QGEEEAPAVEAAAE	30S ribosomal protein S2	Lysinibacillus sphaericus
13	IDANKLELEER	30S ribosomal protein S5	Bacillus coahuilensis
13	SYQEISEQLNR	50S ribosomal protein L10	Streptococcus pneumoniae
14	KSPMSPWGKPTLEFK	ribosomal protein L2	Bacillus subtilis
17	VAGIESGSGEPNRK	50S ribosomal protein L11	Bacillus simplex
17	ISELLSDLER	50S ribosomal protein L10	Streptococcus pneumoniae
17	RAAESAEmAELNEFLTGPNAIAFSNEDVVAPAK	50S ribosomal protein L10	Streptococcus pneumoniae
17	SYQEISEQLNR	50S ribosomal protein L10	Streptococcus pneumoniae
17	VTDPEEMIISQEEYTDIESK	50S ribosomal protein L10	Streptococcus pneumoniae
17	ISELLSDLERK	50S ribosomal protein L10	Streptococcus pneumoniae
17	KVLSLYLDGR	50S ribosomal protein L10	Streptococcus pneumoniae
20	KPAEVQHDWFVVDATGKTLGR	30S ribosomal protein S2	Acinetobacter baumannii
21	KPAEVQHDWFVVDATGKTLGR	30S ribosomal protein S2	Acinetobacter baumannii
22	KLNVYAGAEHPHQAQKPEVYELR	50S ribosomal protein L13	Bacillus cereus
22	LNVYAGAEHPHQAQKPEVYELR	50S ribosomal protein L13	Bacillus cereus
22	SYQEISEQLNR	50S ribosomal protein L10	Streptococcus pneumoniae
23	IFTEEGVSIPVTVIEVEANR	50S ribosomal protein L3	Enterobacteriaceae bacterium
23	GATIELADGVEGYLR	30S ribosomal protein S1	Escherichia coli
24	mADAILEGQQGVSNEEVAAEQNIDLKESTEATEAETTEENTSVESN	30S ribosomal protein S2	Staphylococcus succinus
27	DAAVSCDQFFVNHR	30S ribosomal protein S2	Enterobacteriaceae bacterium
27	IFTEEGVSIPVTVIEVEANR	50S ribosomal protein L3	Enterobacteriaceae bacterium
29	IFTEEGVSIPVTVIEVEANR	50S ribosomal protein L3	Enterobacteriaceae bacterium
31	KLNVYAGAEHPHQAQKPEVYELR	50S ribosomal protein L13	Bacillus cereus
31	LNVYAGAEHPHQAQKPEVYELR	50S ribosomal protein L13	Bacillus cereus
31	LNVYAGAEHPHQAQKPEVYELRG	50S ribosomal protein L13	Bacillus cereus
32	ELEVQAEDGTFTK	30S ribosomal protein S2	Pseudomonas luteola
32	LRELEVQAEDGTFTK	30S ribosomal protein S2	Pseudomonas luteola
32	TLPmFNEALSFVER	30S ribosomal protein S2	Pseudomonas luteola
32	GKQNAGATPEEFVQEAASEAAEG	30S ribosomal protein S2	Pseudomonas luteola
32	QNAGATPEEFVQEAASEAAEG	30S ribosomal protein S2	Pseudomonas luteola
35	GAIITLGDDIEATLK	30S ribosomal protein S1	Pseudomonas fluorescens
35	SNPWEDFSSQFNKGDK	30S ribosomal protein S1	Pseudomonas putida
35	TKQEVESTGPTTIGDLIR	30S ribosomal protein S1	Pseudomonas stutzeri
37	ETLPGPWSQVGEK	30S ribosomal protein S1	Bacillus mojavensis
37	AIEEEFGVTAAAPVAVAGGAAAGGAAEEQSEFDLILAGAGSQK	ribosomal protein L12	Bacillus subtilis
38	SAIANAEHNYEmDANSLVITQAFVDEGPTLK	50S ribosomal protein L22	Bacillus mojavensis
38	GLQVGTEImSGAEADIK	50S ribosomal protein L2	Bacillus sonorensis
38	LLEIPSDVTVTLNDNNTVAVK	50S ribosomal protein L6	Bacillus subtilis
38	KLLEIPSDVTVTLNDNNTVAVK	50S ribosomal protein L6	Bacillus subtilis
38	FNDVLTSNGAEITGTK	30S ribosomal protein S6	Bacillus subtilis
38	FNDVLTSNGAEITGTKDWGK	30S ribosomal protein S6	Bacillus subtilis
39	VKPGDVLEGTVQR	30S ribosomal protein S1	Bacillus subtilis
39	AWEDLERK	30S ribosomal protein S1	Bacillus subtilis
from bacteria grown in kanamycin medium
Sample number	Unique Peptide Sequence	Protein name	Bacteria Species
12	EVAADIR	SSU ribosomal protein S13p (S18e)	Streptococcus pneumoniae
12	KVEIGSYEGLR	SSU ribosomal protein S13p (S18e)	Streptococcus pneumoniae
12	VEIGSYEGLR	SSU ribosomal protein S13p (S18e)	Streptococcus pneumoniae
12	REVAADIR	SSU ribosomal protein S13p (S18e)	Streptococcus pneumoniae
13	VAGIESGSGEPNRK	50S ribosomal protein L11	Bacillus simplex
13	RAAESAEmAELNEFLTGPNAIAFSNEDVVAPAK	50S ribosomal protein L10	Streptococcus pneumoniae
13	SYQEISEQLNR	50S ribosomal protein L10	Streptococcus pneumoniae
15	IDTSSFKL	50S ribosomal protein L1	Staphylococcus haemolyticus
15	AIEEEFGVTAAAPVAAAGAAAGGDAGAEKTEFDVELTSAGSSK	50S ribosomal protein L7/L12	Staphylococcus haemolyticus
19	EAVAKEDAEK	50S ribosomal protein L7/L12	Staphylococcus haemolyticus
19	AIEEEFGVTAAAPVAAAGAAAGGDAGAEKTEFDVELTSAGSSK	50S ribosomal protein L7/L12	Staphylococcus haemolyticus
19	SLGSNTPINmVRATINGLxNLK	30S ribosomal protein S5	Staphylococcus saprophyticus
19	SLGSNTPINmVRATINGLxNLK	30S ribosomal protein S5	Staphylococcus saprophyticus
21	STVFPNFIGHTFAVYDGR	30S ribosomal protein S19	Staphylococcus warneri
21	RSTVFPNFIGHTFAVYDGR	30S ribosomal protein S19	Staphylococcus warneri
21	KGPFVDDYLMK	30S ribosomal protein S19	Staphylococcus warneri
21	STVFPNFIGHTFAVYDGRK	30S ribosomal protein S19	Staphylococcus warneri
21	KGPFVDDYLmK	30S ribosomal protein S19	Staphylococcus warneri
22	STVFPNFIGHTFAVYDGR	30S ribosomal protein S19	Staphylococcus warneri
22	KGPFVDDYLMK	30S ribosomal protein S19	Staphylococcus warneri
22	STVFPNFIGHTFAVYDGRK	30S ribosomal protein S19	Staphylococcus warneri
22	RSTVFPNFIGHTFAVYDGR	30S ribosomal protein S19	Staphylococcus warneri
22	KGPFVDDYLmK	30S ribosomal protein S19	Staphylococcus warneri
23	AIEEEFGVTAAAPVAAAGAAAGGDAGAEKTEFDVELTSAGSSK	50S ribosomal protein L7/L12	Staphylococcus haemolyticus
26	STVFPNFIGHTFAVYDGR	30S ribosomal protein S19	Staphylococcus warneri
26	RSTVFPNFIGHTFAVYDGR	30S ribosomal protein S19	Staphylococcus warneri
26	STVFPNFIGHTFAVYDGRK	30S ribosomal protein S19	Staphylococcus warneri
26	KGPFVDDYLMK	30S ribosomal protein S19	Staphylococcus warneri
26	TFKGHAVDDK	30S ribosomal protein S19	Staphylococcus warneri
34	KASLLDSLNAGDVIEGK	30S ribosomal protein S1	Staphylococcus warneri
34	ASLLDSLNAGDVIEGK	30S ribosomal protein S1	Staphylococcus warneri
34	ATLPNEDVVESDASTTQSYLNNDADEDNPTLGDVFGDKFK	30S ribosomal protein S1	Staphylococcus warneri
34	ATLPNEDVVESDASTTQSYLNNDADEDNPTLGDVFGDK	30S ribosomal protein S1	Staphylococcus warneri
35	EAVAKEDAEK	50S ribosomal protein L7/L12	Staphylococcus haemolyticus
35	AIEEEFGVTAAAPVAAAGAAAGGDAGAEKTEFDVELTSAGSSK	50S ribosomal protein L7/L12	Staphylococcus haemolyticus
36	TDIPTFR	50S ribosomal protein L19	Staphylococcus lentus
41	DGAKPTDTVHNILSR	30S ribosomal protein S16	Staphylococcus xylosus
41	WLKDGAKPTDTVHNILSR	30S ribosomal protein S16	Staphylococcus xylosus
42	LHVYAGAEHPHAAQKPEVLDITNLI	50S ribosomal protein L13	Enterococcus asini
