# Supplementary material for: Identification of Pathogenic Bacteria from Public Libraries via Proteomics Analysis
Source: Int J Environ Res Public Health. 2019 Mar 14;16(6):912. doi: 10.3390/ijerph16060912 (PMC6466425; doi:10.3390/ijerph16060912)
Supplement: Supplementary file 1 [file ijerph-16-00912-s001.zip › Table S1. List of bacteria from each book samples grown in ampicillin or kanamycin medium.xlsx]

## Sheet: Combine (2)
Supplemental Table S1. List of bacteria from each book samples grown in ampicillin or kanamycin medium
		Ampicillin	Kanamycin
Library 1	1	Staphylococcus aureus	no growth
		Staphylococcus capitis
		Staphylococcus simiae
		Staphylococcus simulans
		Staphylococcus
		Staphylococcus carnosus
		Staphylococcus aureus
		Staphylococcus haemolyticus
	2	Bacillus cereus	Staphylococcus warneri
		Bacillus cereus MM3	Staphylococcus lugdunensis
		Bacillus anthracis	Staphylococcus sp. E463
		Bacillus sp. 123MFChir2	Staphylococcus intermedius
		Bacillus thuringiensis serovar kurstaki str. YBT-1520	Staphylococcus pasteuri SP1
		Bacillus sp. UNC322MFChir4.1	Staphylococcus aureus
		Bacillus alveayuensis	Staphylococcus gallinarum
		Streptococcus pneumoniae	Staphylococcus epidermidis
		Bacillus sp. CHD6a
	3	no growth	Staphylococcus epidermidis VCU121
			Staphylococcus warneri
			Staphylococcus lugdunensis
			Staphylococcus sp. E463
			Staphylococcus pasteuri SP1
			Staphylococcus aureus
			Staphylococcus saprophyticus
			Staphylococcus gallinarum
	4	Bacillus sp. KCTC 13219	no growth
		Bacillus cereus
		Bacillus cereus m1293
		Bacillus cereus ATCC 10876
		Bacillus cereus 172560W
		Bacillus cereus ATCC 4342
		Bacillus cereus Rock3-42
		Bacillus cereus G9241
		Bacillus mycoides
		Bacillus methanolicus
		Pseudomonas aeruginosa PA38182
		Bacillus anthracis
		Bacillus thuringiensis serovar israelensis ATCC 35646
		Bacillus paralicheniformis
		Streptococcus pneumoniae
		Bacillus circulans
		Bacillus sp. FJAT-25547
	5	Enterobacter sp. MT20	no growth
		Cronobacter sakazakii ATCC BAA-894
		Salmonella enterica
		Klebsiella pneumoniae
		Serratia odorifera DSM 4582
		Enterobacter cloacae EcWSU1
		Escherichia coli
		Serratia symbiotica
		Serratia sp. M24T3
		Enterobacteriaceae bacterium LSJC7
		Enterobacter cloacae complex
		Enterobacter sp. Bisph1
		Enterobacter sp. Bisph2
		Enterobacter cloacae
		Klebsiella sp. RIT-PI-d
	6	Staphylococcus epidermidis NIHLM023	Staphylococcus aureus
		Staphylococcus epidermidis	Staphylococcus warneri
		Staphylococcus aureus	Staphylococcus lugdunensis
		Staphylococcus haemolyticus	Staphylococcus arlettae
			Staphylococcus sp. E463
			Staphylococcus sp. URHA0057
			Staphylococcus gallinarum
			Streptococcus pneumoniae
	7	Bacillus cereus	no growth
		Bacillus cereus m1293
		Bacillus cereus Rock1-3
		Bacillus thuringiensis serovar kurstaki str. YBT-1520
		Bacillus anthracis
		Bacillus manliponensis
		Streptococcus pneumoniae
		Bacillus sp. FJAT-28004
		Bacillus sp. CHD6a
	8	Bacillus cereus	no growth
		Bacillus simplex
		Bacillus cereus m1293
		Bacillus cereus group
		Bacillus thuringiensis
		Bacillus thuringiensis serovar kurstaki str. YBT-1520
		Bacillus manliponensis
		Bacillus sp. UNC322MFChir4.1
		Bacillus anthracis
		Streptococcus pneumoniae
	9	Bacillus cereus	no growth
		Bacillus cereus MM3
		Bacillus sp. 123MFChir2
		Bacillus thuringiensis serovar kurstaki str. YBT-1520
		Bacillus sp. UNC322MFChir4.1
		Bacillus anthracis
		Streptococcus pneumoniae
	10	Pseudomonas composti	Staphylococcus aureus
		Pseudomonas stutzeri	Staphylococcus epidermidis
		Pseudomonas aeruginosa	Staphylococcus epidermidis VCU057
		Pseudomonas pseudoalcaligenes	Staphylococcus epidermidis NIHLM023
		Pseudomonas sp. GM84	Staphylococcus hominis
		Pseudomonas nitroreducens	Staphylococcus saprophyticus
		Pseudomonas sp. EGD-AK9	Staphylococcus auricularis
		Pseudomonas alcaligenes
		Pseudomonas azotifigens
		Pseudomonas resinovorans
		Pseudomonas sp. StFLB209
		Pseudomonas mendocina
		Pseudomonas syringae
		Pseudomonas sp. TTU2014-080ASC
		Pseudomonas monteilii
Library 2	11	Bacillus cereus	Bacillus cereus
		Bacillus horikoshii	Staphylococcus aureus
		Bacillus cereus m1293	Bacillus cereus BGSC 6E1
		Bacillus cereus MM3	Bacillus cereus Rock3-42
		Bacillus cereus Rock1-3	Bacillus cereus AH676
		Bacillus cereus group	Bacillus cereus biovar anthracis str. CI
		Bacillus atrophaeus	Bacillus mycoides
		Bacillus anthracis	Bacillus azotoformans
		Streptococcus pneumoniae	Bacillus coagulans
			Bacillus thuringiensis serovar kurstaki str. YBT-1520
			Bacillus anthracis
			Streptococcus pneumoniae
	12	Lysinibacillus sphaericus C3-41	Bacillus sp. EGD-AK10
		Acinetobacter baumannii ACICU	Streptococcus pneumoniae
		Acinetobacter radioresistens WC-A-157
		Lysinibacillus fusiformis
		Acinetobacter sp. ANC 3789
		Bacillus sp. 1NLA3E
		Acinetobacter baumannii
		Lysinibacillus xylanilyticus
	13	Bacillus cereus	Bacillus cereus
		Bacillus sp. KCTC 13219	Bacillus simplex
		Bacillus cereus	Bacillus cereus 172560W
		Bacillus cereus ATCC 10876	Bacillus cereus MM3
		Bacillus cereus BGSC 6E1	Bacillus methanolicus
		Bacillus cereus 172560W	Streptococcus pneumoniae
		Bacillus cereus MM3	Bacillus sp. ZYK
		Bacillus cereus AH676	Bacillus sp. 123MFChir2
		Bacillus methanolicus	Bacillus thuringiensis serovar kurstaki str. YBT-1520
		Bacillus sp. FJAT-13831	Bacillus anthracis
		Bacillus sp. 123MFChir2	Bacillus aurantiacus
		Bacillus thuringiensis serovar kurstaki str. YBT-1520	Bacillus manliponensis
		Bacillus anthracis	Bacillus sp. UNC322MFChir4.1
		Bacillus coahuilensis
		Bacillus manliponensis
		Lysinibacillus sp. BF-4
		Streptococcus pneumoniae
		Bacillus circulans
	14	Bacillus amyloliquefaciens	no growth
		Bacillus subtilis
		Bacillus amyloliquefaciens LL3
		Bacillus subtilis subsp. subtilis str. SC-8
		Bacillus sp. MSP13
	15	no growth	Staphylococcus hominis
			Staphylococcus lugdunensis
			Staphylococcus sp. E463
			Staphylococcus aureus
			Staphylococcus epidermidis
			Staphylococcus haemolyticus
			Streptococcus pneumoniae
	16	no growth	no growth
	17	Bacillus cereus	no growth
		Streptococcus pneumoniae
		Bacillus cereus MM3
		Bacillus anthracis
		Bacillus thuringiensis serovar kurstaki str. YBT-1520
		Bacillus sp. UNC322MFChir4.1
		Bacillus simplex
		Bacillus niacini
		Bacillus sp. 123MFChir2
	18	no growth	no growth
	19	no growth	Staphylococcus aureus
			Staphylococcus epidermidis NIHLM023
			Staphylococcus simiae
			Staphylococcus saprophyticus
			Staphylococcus haemolyticus
			Enterococcus faecium
	20	Acinetobacter baumannii 742879	no growth
		Acinetobacter baumannii
		Acinetobacter oleivorans
		Acinetobacter harbinensis
Library 3	21	Acinetobacter venetianus	Staphylococcus warneri
		Acinetobacter brisouii	Staphylococcus lugdunensis
		Acinetobacter baumannii 742879	Staphylococcus sp. E463
		Acinetobacter baumannii	Staphylococcus pasteuri SP1
		Acinetobacter harbinensis	Staphylococcus aureus
			Staphylococcus gallinarum
	22	Bacillus anthracis	Staphylococcus capitis
		Bacillus cereus	Staphylococcus warneri
		Bacillus cereus MM3	Staphylococcus arlettae
		Streptococcus pneumoniae	Staphylococcus pasteuri SP1
		Bacillus cereus Rock1-3	Staphylococcus aureus
		Bacillus encimensis	Staphylococcus gallinarum
		Bacillus thuringiensis serovar kurstaki str. YBT-1520
	23	Escherichia coli	Staphylococcus aureus
		Serratia symbiotica	Staphylococcus epidermidis
		Enterobacter sp. MT20	Staphylococcus epidermidis NIHLM023
		Salmonella enterica	Staphylococcus epidermidis 36-1
		Enterobacter cloacae complex sp. GN05526	Staphylococcus saprophyticus
		Enterobacter cloacae subsp. cloacae	Staphylococcus haemolyticus
		Serratia odorifera DSM 4582
		Enterobacteriaceae bacterium LSJC7
		Enterobacteriaceae bacterium B14
		Enterobacter cancerogenus
		Shigella flexneri
		Serratia sp. ATCC 39006
	24	Staphylococcus cohnii	Bacillus sp. EGD-AK10
		Staphylococcus succinus
		Staphylococcus saprophyticus
		Staphylococcus lugdunensis
		Staphylococcus gallinarum
		Staphylococcus xylosus
	25	Acinetobacter baumannii	no growth
		Acinetobacter rudis
		Acinetobacter baumannii 742879
		Acinetobacter sp. NIPH 899
		Acinetobacter sp. TGL-Y2
		Acinetobacter beijerinckii
		Acinetobacter gerneri
		Acinetobacter harbinensis
		Acinetobacter nectaris
	26	Acinetobacter baumannii	Staphylococcus aureus
		Acinetobacter sp. SFD	Staphylococcus warneri
		Acinetobacter rudis	Staphylococcus pasteuri SP1
		Acinetobacter harbinensis	Staphylococcus gallinarum
		Acinetobacter baumannii 742879	Streptococcus pneumoniae
	27	Klebsiella sp. RIT-PI-d	no growth
		Enterobacteriaceae bacterium LSJC7
		Enterobacter sp. MT20
		Enterobacter cloacae
		Salmonella enterica
		Serratia symbiotica
		Klebsiella pneumoniae
		Cronobacter sakazakii ATCC BAA-894
		Klebsiella pneumoniae JM45
		Shigella flexneri
		Escherichia coli
	28	Escherichia coli	no growth
		Serratia sp. DD3
		Klebsiella sp. RIT-PI-d
		Enterobacteriaceae bacterium LSJC7
		Serratia symbiotica
		Enterobacter cloacae
		Escherichia coli 3431
		Salmonella enterica
		Klebsiella pneumoniae subsp. rhinoscleromatis ATCC 13884
		Enterobacter cloacae subsp. cloacae
		Enterobacteriaceae bacterium strain FGI 57
		Cronobacter sakazakii ATCC BAA-894
		Shigella flexneri
		Klebsiella pneumoniae
		Escherichia coli 4_1_47FAA
	29	Staphylococcus warneri	Staphylococcus epidermidis VCU121
		Staphylococcus aureus	Staphylococcus capitis
		Staphylococcus gallinarum	Staphylococcus warneri
		Staphylococcus pasteuri SP1	Staphylococcus sp. E463
		Staphylococcus sp. E463	Staphylococcus pasteuri SP1
		Streptococcus pneumoniae	Staphylococcus aureus
		Staphylococcus capitis	Staphylococcus gallinarum
		Staphylococcus epidermidis VCU121	Streptococcus pneumoniae
	30	Enterobacter cloacae	no growth
		Enterobacter cloacae complex sp. GN05526
		Escherichia coli 3431
		Klebsiella pneumoniae
		Enterobacteriaceae bacterium strain FGI 57
		Salmonella enterica
		Enterobacter sp. Bisph1
		Serratia sp. DD3
		Enterobacter sp. FY-07
		Klebsiella oxytoca M5al
		Enterobacter sp. MT20
	31	Bacillus cereus	no growth
		Streptococcus pneumoniae
		Bacillus cereus MM3
		Bacillus anthracis
		Bacillus cereus Rock1-3
		Bacillus thuringiensis serovar kurstaki str. YBT-1520
		Bacillus manliponensis
		Bacillus sp. UNC322MFChir4.1
Library 4	32	Enterococcus faecium	Enterococcus faecium TX1330
		Pseudomonas luteola	Enterococcus faecium
		Pseudomonas sp. TKP	Enterococcus villorum
		Pseudomonas sp. HPB0071	Enterococcus dispar
		Pseudomonas azotifigens
		Enterococcus villorum
	33	no growth	no growth
	34	no growth	Staphylococcus aureus
			Staphylococcus epidermidis NIHLM023
			Staphylococcus warneri
			Staphylococcus simiae
			Staphylococcus pasteuri SP1
			Staphylococcus gallinarum
			Staphylococcus haemolyticus
	35	Pseudomonas stutzeri	Staphylococcus aureus
		Pseudomonas sp. RL	Staphylococcus lugdunensis
		Pseudomonas stutzeri group	Staphylococcus epidermidis
		Pseudomonas azotifigens	Staphylococcus chromogenes
		Pseudomonas putida	Staphylococcus haemolyticus
		Pseudomonas aeruginosa
		Pseudomonas fluorescens
		Pseudomonas fluorescens group
		Pseudomonas sp. H1h
		Pseudomonas taeanensis
		Pseudomonas resinovorans
		Pseudomonas stutzeri KOS6
		Pseudomonas balearica
		Pseudomonas nitroreducens
		Pseudomonas lutea
	36	no growth	Staphylococcus epidermidis
			Staphylococcus aureus
			Staphylococcus pasteuri SP1
			Staphylococcus gallinarum
			Staphylococcus saprophyticus
			Staphylococcus microti
			Staphylococcus haemolyticus
			Staphylococcus lentus
	37	Bacillus amyloliquefaciens	Staphylococcus aureus
		Bacillus mojavensis	Staphylococcus epidermidis
		Bacillus sp. MSP13	Staphylococcus xylosus
		Bacillus subtilis	Staphylococcus epidermidis NIHLM023
		Bacillus amyloliquefaciens LL3	Staphylococcus saprophyticus
		Bacillus subtilis subsp. subtilis str. SC-8
		Bacillus thermotolerans
		Bacillus nakamurai
	38	Bacillus nakamurai	no growth
		Bacillus subtilis
		Bacillus atrophaeus
		Bacillus stratosphericus
		Bacillus amyloliquefaciens LL3
		Bacillus subtilis XF-1
		Bacillus sonorensis
		Bacillus sp. J37
		Bacillus mojavensis
	39	Bacillus subtilis	no growth
		Bacillus siamensis
		Bacillus sonorensis
		Bacillus pumilus
		Bacillus glycinifermentans
		Bacillus amyloliquefaciens LL3
		Bacillus sp. 2_A_57_CT2
		Bacillus atrophaeus
		Bacillus vallismortis
		Bacillus sp. FJAT-27245
		Bacillus sp. SJS
	40	no growth	no growth
	41	Escherichia coli	Staphylococcus warneri
		Klebsiella sp. RIT-PI-d	Staphylococcus aureus
		Enterobacter cloacae	Staphylococcus gallinarum
		Serratia symbiotica	Staphylococcus pasteuri SP1
		Enterobacteriaceae bacterium LSJC7	Staphylococcus sp. E463
		Enterobacter sp. MT20	Streptococcus pneumoniae
		Escherichia coli 4_1_47FAA	Staphylococcus xylosus
		Enterobacter cloacae subsp. cloacae
		Shigella flexneri
		Enterobacter cloacae complex
	42	Acinetobacter sp. TGL-Y2	Enterococcus malodoratus
		Enterobacter cloacae	Enterococcus pallens
		Acinetobacter sp. NIPH 899	Enterococcus caccae
		Acinetobacter gerneri	Enterococcus columbae
		Acinetobacter beijerinckii	Enterococcus casseliflavus 14-MB-W-14
		Klebsiella sp. 4_1_44FAA	Enterococcus casseliflavus
		Acinetobacter rudis	Enterococcus asini
		Enterobacteriaceae bacterium LSJC7	Enterococcus sp. AM1
		Acinetobacter nectaris	Enterococcus sp. RIT-PI-f
		Acinetobacter baumannii
		Acinetobacter sp. HR7
		Enterobacteriaceae
		Acinetobacter harbinensis
