# Supplementary material for: Identification of Pathogenic Bacteria from Public Libraries via Proteomics Analysis
Source: Int J Environ Res Public Health. 2019 Mar 14;16(6):912. doi: 10.3390/ijerph16060912 (PMC6466425; doi:10.3390/ijerph16060912)
Supplement: Supplementary file 1 [file ijerph-16-00912-s001.zip › Table S2. Protein and peptide list detected from bacteria grown in ampicillin medium.xlsx]

## Sheet: Amp_No1
Sample #1 - Protein and peptide list from bacteria grown in Ampicillin medium
Accession	Description	Score	Coverage	# Proteins	# Unique Peptides	# Peptides	# PSMs	Area	# AAs	MW [kDa]	calc. pI
488410183	50S ribosomal protein L2 [Staphylococcus simulans]	3801.85	51.26	325	6	13	175	1.86064e+09	277	30.2484	10.8872
	A2	Sequence	# PSMs	# Proteins	# Protein Groups	Protein Group Accessions	Modifications	ΔCn	Area	q-Value	PEP	IonScore	Exp Value	Charge	MH+ [Da]	ΔM [ppm]	RT [min]	# Missed Cleavages
	High	GSVmNPNDHPHGGGEGR	10	223	6	499594394;488410183;488363505;651938865;510809450;493690280	M4(Oxidation)	0	6.68933e+07	0	5.274e-09	102.79	5.9966e-10	2	1733.74	0.532137	4.64559	0
	High	GLVVGQTVENGEEADIK	8	2	1	488410183		0	6.49153e+07	0	1.48e-08	86.91	1.52778e-08	2	1757.89	0.537248	35.7726	0
	High	APIGMPSPMSPWGKPTLGK	21	13	1	488410183		0	1.66001e+09	0	1.514e-09	79.27	9.05027e-08	2	1952.01	-0.316795	50.9799	0
	High	DGIPAKVDSIQYDPNR	10	3	1	488410183		0	1.13355e+08	0	5.346e-05	70.76	1.46905e-06	2	1787.89	-0.79119	34.2585	1
	High	VDSIQYDPNR	10	80	3	499594394;488410183;488363505		0	3.3853e+08	0	0.0003141	66.95	1.64497e-06	2	1206.57	-0.187862	20.7128	0
	High	VGNALPLANIPVGTVVHNIELKPGR	21	27	1	488410183		0	9.2902e+08	0	4.737e-06	62.55	1.63992e-06	3	2578.49	1.15288	64.376	0
	High	GSVMNPNDHPHGGGEGR	15	223	6	499594394;488410183;488363505;651938865;510809450;493690280		0	8.42701e+08	0	2.671e-06	60.64	1.1003e-05	2	1717.75	0.13513	8.49335	0
	High	NmTSLDFAEITK	8	46	2	499594394;488410183	M2(Oxidation)	0	3.27839e+08	0	0.000114	58.97	2.14867e-05	2	1385.66	1.33187	42.9779	0
	High	SAGASAQVLGK	5	59	1	488410183		0	1.3394e+08	0	0.001213	47.07	0.000492803	2	988.541	-1.06825	13.0847	0
	High	NMTSLDFAEITK	13	46	2	499594394;488410183		0	1.94956e+09	0	0.0002216	46.79	0.000168576	2	1369.67	0.754182	50.3575	0
	High	APIGmPSPMSPWGKPTLGK	17	13	1	488410183	M5(Oxidation)	0	4.13399e+08	0	1.046e-05	42.53	0.000340667	3	1968.01	0.712094	41.7017	0
	High	APIGMPSPMSPWGKPTLGKK	13	13	1	488410183		0	1.17724e+08	0	8.822e-07	42.41	0.000272705	3	2080.11	0.166064	44.6306	1
	High	SSDKLIVR	4	71	3	499594394;488410183;488363505		0	1.05779e+08	0	0.006993	40.8	0.000781858	2	917.541	-0.543966	11.5167	1
	High	RNMTSLDFAEITK	6	46	2	499594394;488410183		0	60751586	0	0.0002634	37.34	0.00976936	3	1525.77	0.158169	42.0383	1
	High	APIGmPSPmSPWGKPTLGK	5	13	1	488410183	M5(Oxidation); M9(Oxidation)	0	0	0	1.421e-05	35.66	0.00131747	3	1984	0.00840748	36.5534	0
	High	SLLQPLPK	4	58	3	499594394;488410183;488363505		0	1972358900	0.005	0.106	17.38	0.0575852	2	895.56	-0.780401	33.3638	0
	High	GIRPTVR	5	269	4	499594394;490788335;488410183;254998185		0	4.52088e+08	0.006	0.1122	30.04	0.0206588	2	798.493	-1.60257	7.50191	0
552752577	30S ribosomal protein S1 [Staphylococcus simulans]	3693.24	62.12	28	20	22	153	4.93352e+08	396	43.8494	4.60205
	A2	Sequence	# PSMs	# Proteins	# Protein Groups	Protein Group Accessions	Modifications	ΔCn	Area	q-Value	PEP	IonScore	Exp Value	Charge	MH+ [Da]	ΔM [ppm]	RT [min]	# Missed Cleavages
	High	AAVPAEEEVLQIDDDESR	11	3	1	552752577		0	111233596	0	1.237e-08	111.84	1.89844e-11	2	1985.93	0.0856071	46.9066	0
	High	VENDEENETGAYILSIR	3	3	1	552752577		0	0	0	8.009e-08	107.57	9.01171e-11	2	1951.93	0.470954	49.9742	0
	High	KAELLESLNEGDVIEGTIAR	27	3	1	552752577		0	1.51901e+08	0	9.462e-12	101.46	6.43047e-10	2	2157.14	-0.194426	56.9695	1
	High	EGDAVEAYVTKVENDEENETGAYILSIR	5	3	1	552752577		0	7.55098e+07	0	4.384e-11	86.08	4.19227e-09	3	3114.47	-0.280952	72.9192	1
	High	TEEFNESMINEIK	12	12	1	552752577		0	8.21963e+08	0	7.118e-06	64.18	2.55903e-06	2	1583.73	0.408359	46.4412	0
	High	VEELDPENNR	8	176	4	739696074;488396413;1007440050;552752577		0	3.584e+08	0	0.0001853	62.39	1.24582e-05	2	1214.56	-0.0711659	17.0872	0
	High	VLSVDEENER	7	3	1	552752577		0	299693084	0	0.001342	59.09	9.55656e-06	2	1189.57	-0.576717	17.665	0
	High	HIAKPSDVLAPNQTVTVK	6	3	1	552752577		0	1.03237e+08	0	6.129e-06	58.67	3.19204e-06	2	1918.08	-0.313053	30.4368	0
	High	SYQYLQEKQENNEIIEAK	7	3	1	552752577		0	6.94786e+07	0	0.0002413	52.99	3.08941e-05	2	2227.09	1.05707	32.7933	1
	High	GEIHADSVIEGR	5	3	1	552752577		0	3.6859e+07	0	0.001233	52.4	7.59581e-05	2	1282.64	-0.247955	21.5292	0
	High	TEEFNESMINEIKEGDK	6	10	1	552752577		0	4.41801e+07	0	8.496e-06	51.6	3.77048e-05	2	2012.91	-1.9001	43.4359	1
	High	GGLVVDVGQR	2	218	4	739696074;488396413;552752577;1007440050		0	2.86556e+08	0	0.001217	48.72	0.000178588	2	999.558	-0.627827	27.9419	0
	High	ISGQVQKVEEK	2	4	1	552752577		0	4.28528e+07	0	0.0001124	44.63	0.000654265	2	1244.68	0.15159	9.13551	1
	High	FSGIVPISQLSTHHIDSPNEVVK	17	6	1	552752577		0	2.7182e+08	0	0.0002579	43.2	0.000375725	4	2504.31	-1.50606	49.3329	0
	High	AELLESLNEGDVIEGTIAR	1	3	1	552752577		0	0	0	0.0001058	40.25	0.00093462	2	2029.04	-0.146885	63.0759	0
	High	EGDKISGQVQK	7	6	1	552752577		0	1.60543e+08	0	0.0118	39.29	0.00168986	2	1188.62	-0.270624	6.77235	1
	High	QENNEIIEAK	4	3	1	552752577		0	88404473	0	0.005266	36.73	0.00521257	2	1187.59	-0.661981	15.0354	0
	High	TEEFNESmINEIK	4	12	1	552752577	M8(Oxidation)	0	2.98159e+07	0	0.001437	34.55	0.000841804	2	1599.72	-0.537637	34.7864	0
	High	QVIVDVDGGKFSGIVPISQLSTHHIDSPNEVVK	8	6	1	552752577		0	37409308	0	6.409e-05	34.13	0.000850007	4	3514.85	-1.53796	58.547	1
	High	EGDAVEAYVTK	4	6	1	552752577		0	8.26333e+07	0	0.002002	31.91	0.00231901	2	1181.57	-0.191607	26.3899	0
	High	DYVEGKHEEEDNDNPTLGEMFGDK	4	2	1	552752577		0	2.4668e+07	0	0.0001612	29.42	0.00114017	3	2768.16	-0.244098	41.3834	1
	High	ISLSIKDTLPSPFESIK	2	13	1	552752577		0	6.71718e+06	0	0.001257	20.14	0.0251752	3	1875.05	-1.2929	61.6745	1
	High	DTLPSPFESIK	1	14	1	552752577		0	2.63562e+07	0.005	0.09707	2.65	11.8429	2	1233.64	0.952792	48.8155	0
488411944	50S ribosomal protein L7/L12 [Staphylococcus simulans]	3274.35	92.62	26	6	13	150	1.33751e+09	122	12.6687	4.58936
	A2	Sequence	# PSMs	# Proteins	# Protein Groups	Protein Group Accessions	Modifications	ΔCn	Area	q-Value	PEP	IonScore	Exp Value	Charge	MH+ [Da]	ΔM [ppm]	RT [min]	# Missed Cleavages
	High	AIEEEFGVTAAAPVAAAGAAGGGDAAAEK	13	11	2	499595986;488411944		0	8.89577e+06	0	6.474e-10	94.8	4.22192e-09	2	2572.26	1.13967	49.0616	0
	High	AIEEEFGVTAAAPVAAAGAAGGGDAAAEKTEFDVELTSAGSSK	34	10	2	499595986;488411944		0	4.14374e+08	0	1.388e-08	80.1	1.75903e-08	4	4023.93	0.97213	73.167	1
	High	TEFDVELTSAGSSK	22	51	3	499595986;488411944;896508231		0	5.67624e+07	0	1.027e-05	75.82	2.35636e-07	2	1470.69	-0.623795	37.4997	0
	High	DAKELVDNAPK	4	10	3	499595986;488411944;896508231		0	1.51164e+08	0	0.000194	59.25	2.35323e-05	2	1199.63	0.241261	20.3023	1
	High	DATGLGLKDAK	15	2	1	488411944		0	7.39426e+08	0	0.0001474	57.91	5.71182e-05	2	1088.59	0.0853038	16.2712	1
	High	ANQEQIIEAIK	9	38	4	499595986;488411944;739719262;896508231		0	1.22289e+09	0	0.0001373	55.21	8.18031e-05	2	1256.68	0.0530055	36.0968	0
	High	AVKDATGLGLK	3	2	1	488411944		0	54737549	0	0.001488	48.13	0.000206113	2	1072.63	-1.24747	18.3882	1
	High	EMSVLELNDLVK	11	91	4	499595986;488411944;739719262;896508231		0	1.1567e+09	0	0.0001309	46.07	0.000535128	2	1389.73	-0.0385572	60.4611	0
	High	DATGLGLK	8	2	1	488411944		0	1632939153	0	0.006455	44.24	0.00192119	2	774.435	-0.769777	19.2162	0
	High	ETLEEVGATVELK	12	1	1	488411944		0	1.49093e+07	0	7.033e-05	35.16	0.00321553	2	1417.74	0.238364	47.0087	0
	High	EmSVLELNDLVK	6	91	4	499595986;488411944;739719262;896508231	M2(Oxidation)	0	1.90291e+08	0	0.001899	30.64	0.0201074	2	1405.72	0.0188751	52.5451	0
	High	EALPKEEAEK	11	32	1	488411944		0	2.73047e+08	0	0.01005	29.6	0.0116775	2	1143.59	-0.409749	9.3425	1
	High	ANQEQIIEAIKEMSVLELNDLVK	1	38	4	499595986;488411944;739719262;896508231		0	6.04763e+06	0	5.339e-05	26.9	0.0142922	3	2627.4	0.732337	73.5336	1
	High	LKETLEEVGATVELK	1	1	1	488411944		0	0	0.005	0.09973	2.66	4.09211	3	1658.92	0.585918	45.2254	1
488410937	30S ribosomal protein S6 [Staphylococcus simulans]	2902.29	87.76	33	7	10	114	1.82132e+09	98	11.832	4.79248
	A2	Sequence	# PSMs	# Proteins	# Protein Groups	Protein Group Accessions	Modifications	ΔCn	Area	q-Value	PEP	IonScore	Exp Value	Charge	MH+ [Da]	ΔM [ppm]	RT [min]	# Missed Cleavages
	High	INTENSEATDEFQR	17	4	1	488410937		0	2714728912	0	3.598e-09	124.36	1.48407e-12	2	1653.74	0.592769	23.5126	0
	High	NILTNDGAEIIEEKDWGK	12	2	1	488410937		0	9.93046e+08	0	1.526e-08	98.5	2.32362e-09	2	2045.02	-0.217712	52.4628	1
	High	NILTNDGAEIIEEK	8	2	1	488410937		0	1.90466e+08	0	1.632e-05	64.69	4.85664e-06	2	1558.8	0.453656	46.068	0
	High	TYEIMYVVRPNIEDEAR	14	4	1	488410937		0	3.22293e+08	0	8.398e-07	59.9	5.21879e-06	2	2098.03	-0.144942	50.9033	0
	High	LAYEIDDFKEGFYNIVR	8	2	1	488410937		0	4.64929e+08	0	3.325e-06	53.34	2.68799e-05	3	2092.04	0.820773	65.1921	1
	High	INDDIIR	11	51	3	488410937;488391716;447184203		0	1756184241	0	0.003924	51.7	0.000320801	2	858.467	-1.20535	22.7382	0
	High	EGFYNIVR	7	16	3	499596133;488391716;488410937		0	9.62364e+07	0	0.003605	45.35	0.000125449	2	997.509	-0.929708	37.7691	0
	High	YMVIREDEDK	9	17	2	447184203;488410937		0	8.73223e+08	0	0.0001193	39.39	0.00066171	2	1297.61	0.815238	18.7519	1
	High	FKNILTNDGAEIIEEK	10	2	1	488410937		0	7.77389e+07	0	1.811e-05	35.08	0.00965518	2	1833.96	0.352917	46.2454	1
	High	YmVIREDEDK	12	17	2	447184203;488410937	M2(Oxidation)	0	3.89487e+07	0	0.006741	28.8	0.00474572	2	1313.6	-0.248831	15.5102	1
	High	TYEIMYVVRPNIEDEARK	6	4	1	488410937		0	1.44196e+08	0	0.006439	12.43	0.374319	3	2226.12	0.926963	45.5941	1
499595986	MULTISPECIES: 50S ribosomal protein L7/L12 [Staphylococcus]	2884.65	77.87	144	1	10	113	9.31323e+08	122	12.6557	4.58936
	A2	Sequence	# PSMs	# Proteins	# Protein Groups	Protein Group Accessions	Modifications	ΔCn	Area	q-Value	PEP	IonScore	Exp Value	Charge	MH+ [Da]	ΔM [ppm]	RT [min]	# Missed Cleavages
	High	AIEEEFGVTAAAPVAAAGAAGGGDAAAEK	13	11	2	499595986;488411944		0	8.89577e+06	0	6.474e-10	94.8	4.22192e-09	2	2572.26	1.13967	49.0616	0
	High	AIEEEFGVTAAAPVAAAGAAGGGDAAAEKTEFDVELTSAGSSK	34	10	2	499595986;488411944		0	4.14374e+08	0	1.388e-08	80.1	1.75903e-08	4	4023.93	0.97213	73.167	1
	High	TEFDVELTSAGSSK	22	51	3	499595986;488411944;896508231		0	5.67624e+07	0	1.027e-05	75.82	2.35636e-07	2	1470.69	-0.623795	37.4997	0
	High	DAKELVDNAPK	4	10	3	499595986;488411944;896508231		0	1.51164e+08	0	0.000194	59.25	2.35323e-05	2	1199.63	0.241261	20.3023	1
	High	ANQEQIIEAIK	9	38	4	499595986;488411944;739719262;896508231		0	1.22289e+09	0	0.0001373	55.21	8.18031e-05	2	1256.68	0.0530055	36.0968	0
	High	EMSVLELNDLVK	11	91	4	499595986;488411944;739719262;896508231		0	1.1567e+09	0	0.0001309	46.07	0.000535128	2	1389.73	-0.0385572	60.4611	0
	High	EATGLGLK	8	155	4	499595986;490919800;739719262;896508231		0	3.89581e+08	0	0.008328	46.01	0.00109016	2	788.45	-1.17486	15.8562	0
	High	EATGLGLKDAK	4	62	3	499595986;739719262;896508231		0	59177408	0	0.002676	31.55	0.0262091	2	1102.61	-0.381295	13.6731	1
	High	EmSVLELNDLVK	6	91	4	499595986;488411944;739719262;896508231	M2(Oxidation)	0	1.90291e+08	0	0.001899	30.64	0.0201074	2	1405.72	0.0188751	52.5451	0
	High	ANQEQIIEAIKEMSVLELNDLVK	1	38	4	499595986;488411944;739719262;896508231		0	6.04763e+06	0	5.339e-05	26.9	0.0142922	3	2627.4	0.732337	73.5336	1
	High	EGVAKEEAEK	1	1	1	499595986		0	2.06836e+07	0.001	0.03951	30.26	0.00546296	3	1089.54	-1.49396	4.11506	1
488410173	50S ribosomal protein L6 [Staphylococcus simulans]	2106.48	80.34	28	5	15	110	1.01335e+09	178	19.5504	9.67139
	A2	Sequence	# PSMs	# Proteins	# Protein Groups	Protein Group Accessions	Modifications	ΔCn	Area	q-Value	PEP	IonScore	Exp Value	Charge	MH+ [Da]	ΔM [ppm]	RT [min]	# Missed Cleavages
	High	KIIEIPSDVTVDIK	10	3	2	506381245;488410173		0	9.73051e+07	0	3.917e-08	80.24	3.02796e-08	2	1569.91	-0.261081	48.3587	1
	High	TMDPSMTYKLEDNTLEVVRPSDSQK	9	1	1	488410173		0	3.57798e+08	0	3.375e-06	70.27	2.11438e-07	3	2884.36	-2.19197	48.3344	1
	High	ELVGATASK	6	6	1	488410173		0	4.24584e+08	0	0.0009086	57.4	6.30526e-05	2	875.482	-1.18213	9.33873	0
	High	TLELIGVGYR	8	9	2	506381245;488410173		0	1.50084e+08	0	0.0001826	55.28	1.21558e-05	2	1120.64	-0.30475	46.6366	0
	High	ALINNMVQGVAK	10	1	1	488410173		0	494456652	0	0.0005539	53.1	0.000191504	2	1257.7	0.364823	40.68	0
	High	NTTVKVEGISK	5	3	2	506381245;488410173		0	9.51912e+07	0	0.003195	48.99	8.20188e-05	2	1175.66	-0.578555	14.9873	1
	High	IIEIPSDVTVDIK	13	3	2	506381245;488410173		0	1.26062e+09	0	0.0002452	48.83	0.000161684	3	1441.82	0.256229	54.1617	0
	High	TmDPSMTYKLEDNTLEVVRPSDSQK	5	1	1	488410173	M2(Oxidation)	0	2.41845e+07	0	2.841e-05	48.4	2.3127e-05	3	2900.36	-2.27852	43.4885	1
	High	LEDNTLEVVRPSDSQK	7	3	2	506381245;488410173		0	5.27977e+08	0	8.501e-08	48.07	0.000102151	2	1829.92	-0.01831	27.9455	0
	High	YQGEYVR	9	79	3	506381245;488410173;499594401		0	1.25145e+09	0	0.01103	47.64	0.000167021	2	914.436	-0.9106	12.1683	0
	High	TMDPSMTYK	6	1	1	488410173		0	3.47737e+08	0	0.002364	46.99	1.99512e-05	2	1073.46	-0.304168	21.5209	0
	High	LEDNTLEVVRPSDSQKDR	3	3	2	506381245;488410173		0	127975838	0	0.00477	27.72	0.013608	3	2101.05	0.259469	25.1199	1
	High	GNTVTVKGPK	1	1	1	488410173		0	1.86729e+07	0	0.008693	24.48	0.0595273	3	1000.58	-0.82788	6.85926	1
	High	TmDPSMTYK	3	1	1	488410173	M2(Oxidation)	0	1.74097e+07	0.001	0.0328	24.96	0.00318398	2	1089.46	-0.338211	14.7191	0
	High	AQLQGSNLVLNVGYSHPVEFKPEDGITFTVEK	2	2	2	506381245;488410173		0	5.56564e+06	0.001	0.02512	11.04	0.243984	3	3516.78	-4.8455	64.0894	0
	High	AVRPPEPYK	10	23	2	506381245;488410173		0	2.58304e+08	0.003	0.07017	34.68	0.00297857	2	1056.58	-0.726833	14.6853	0
	Medium	AVRPPEPYKGK	3	23	2	506381245;488410173		0	20452996	0.029	0.2937	3.62	5.75726	4	1241.7	-0.922917	11.4583	1
488410176	50S ribosomal protein L5 [Staphylococcus simulans]	1711.49	63.13	221	5	13	110	9.18633e+08	179	20.1807	9.20264
	A2	Sequence	# PSMs	# Proteins	# Protein Groups	Protein Group Accessions	Modifications	ΔCn	Area	q-Value	PEP	IonScore	Exp Value	Charge	MH+ [Da]	ΔM [ppm]	RT [min]	# Missed Cleavages
	High	IVVNMGVGDAVQNSK	14	78	2	739695325;488410176		0	1.03368e+09	0	1.481e-07	76.3	3.69216e-07	2	1530.8	0.917651	35.5741	0
	High	EFNYSSVMEVPKIDK	13	3	1	488410176		0	4.26031e+08	0	4.489e-06	63.41	3.14665e-06	2	1785.88	2.94424	49.5145	1
	High	GMDIVIVTTANTDEEAR	9	164	6	739695325;488413239;488410176;755116295;489219536;736741405		0	0	0	9.351e-06	58.66	2.08982e-05	2	1834.88	-0.155871	47.379	0
	High	ALLTQFGMPFQK	11	2	1	488410176		0	958374679	0	0.0002961	48.85	0.000333611	2	1380.74	0.65752	59.8296	0
	High	LISVSLPR	9	115	2	488410176;736741405		0	1.85845e+08	0	0.004614	46.88	0.000525098	2	884.555	-1.07826	39.3687	0
	High	EKFNTEVTENLMK	11	24	1	488410176		0	1.43036e+08	0	4.85e-05	42.8	0.000608777	2	1582.78	-0.518046	35.9923	1
	High	LREGMPIGAK	7	283	6	739695325;488413239;755116295;489219536;488410176;736741405		0	4.35988e+07	0	0.01176	42.7	0.00453255	2	1071.6	-0.847149	17.9378	1
	High	FNTEVTENLMK	4	24	1	488410176		0	763843082	0	0.0004778	39.32	0.00318689	2	1325.64	0.48403	39.771	0
	High	IVVNmGVGDAVQNSK	3	78	2	739695325;488410176	M5(Oxidation)	0	1.58735e+07	0	7.423e-05	34.74	0.00988747	2	1546.79	0.32861	25.1115	0
	High	EFNYSSVMEVPK	3	3	1	488410176		0	3.83796e+08	0	0.00475	23.51	0.00891312	2	1429.67	-0.807383	47.7999	0
	High	FNTEVTENLmK	2	24	1	488410176	M10(Oxidation)	0	80939607	0	0.006095	18.71	0.281285	2	1341.64	0.0830449	30.1188	0
	High	KSVATFR	7	44	3	739695325;488413239;488410176		0	1.19572e+08	0.001	0.0153	39.61	0.00126899	2	808.467	-1.16261	7.76264	1
	High	EKFNTEVTENLmK	3	24	1	488410176	M12(Oxidation)	0	2.22561e+07	0.001	0.0157	26.66	0.00884675	2	1598.77	-0.00463617	27.9003	1
	High	ALLTQFGmPFQK	3	2	1	488410176	M8(Oxidation)	0	1.49297e+08	0.001	0.02183	15.82	0.616582	2	1396.73	-0.0792239	50.9795	0
	High	GNYTLGIK	8	86	6	739695325;488410176;489219536;488413239;755116295;736741405		0	4.25419e+08	0.005	0.09526	25.88	0.0309871	2	865.477	-1.46998	25.5135	0
	High	DFHGVSKK	1	38	2	489219536;488410176		0	2.74533e+07	0.009	0.1499	15.57	0.790396	2	917.483	-1.44822	4.55224	1
	Medium	EGMPIGAK	2	285	6	739695325;488413239;755116295;489219536;488410176;736741405		0	1.56372e+08	0.012	0.1679	15.1	0.650507	2	802.412	-1.3479	14.8289	0
488411743	50S ribosomal protein L27 [Staphylococcus simulans]	1946.92	44.68	231	2	5	109	1.028e+09	94	10.2635	10.3745
	A2	Sequence	# PSMs	# Proteins	# Protein Groups	Protein Group Accessions	Modifications	ΔCn	Area	q-Value	PEP	IonScore	Exp Value	Charge	MH+ [Da]	ΔM [ppm]	RT [min]	# Missed Cleavages
	High	RADGQFVTGGSILFR	86	5	1	488411743		0	1.73354e+07	0	5.642e-05	53.27	4.2388e-05	2	1623.86	0.842784	46.6043	1
	High	GGDDTLFAK	8	225	2	488382411;488411743		0	1.14275e+09	0	0.001399	50.74	0.000170775	2	923.447	-0.456478	22.1673	0
	High	IYPGENVGR	6	72	2	488382411;488411743		0	1862609450	0	0.001093	48.81	0.000284746	2	1004.52	-0.215657	18.3315	0
	High	ADGQFVTGGSILFR	6	5	1	488411743		0	7.2508e+07	0	1.172e-05	47.24	0.000301135	2	1467.76	1.46261	52.834	0
	High	IDGVVKFER	3	43	2	488382411;488411743		0	7.86482e+07	0	0.004202	34.86	0.00756051	3	1062.59	-0.898661	25.0013	1
499594394	MULTISPECIES: 50S ribosomal protein L2 [Staphylococcus]	2060.82	48.74	313	2	11	103	1.58821e+09	277	30.1245	10.8433
	A2	Sequence	# PSMs	# Proteins	# Protein Groups	Protein Group Accessions	Modifications	ΔCn	Area	q-Value	PEP	IonScore	Exp Value	Charge	MH+ [Da]	ΔM [ppm]	RT [min]	# Missed Cleavages
	High	GSVmNPNDHPHGGGEGR	10	223	6	499594394;488410183;488363505;651938865;510809450;493690280	M4(Oxidation)	0	6.68933e+07	0	5.274e-09	102.79	5.9966e-10	2	1733.74	0.532137	4.64559	0
	High	VDSIQYDPNR	10	80	3	499594394;488410183;488363505		0	3.3853e+08	0	0.0003141	66.95	1.64497e-06	2	1206.57	-0.187862	20.7128	0
	High	GSVMNPNDHPHGGGEGR	15	223	6	499594394;488410183;488363505;651938865;510809450;493690280		0	8.42701e+08	0	2.671e-06	60.64	1.1003e-05	2	1717.75	0.13513	8.49335	0
	High	NmTSLDFAEITK	8	46	2	499594394;488410183	M2(Oxidation)	0	3.27839e+08	0	0.000114	58.97	2.14867e-05	2	1385.66	1.33187	42.9779	0
	High	GLQVGQVVESGADADIK	11	2	1	499594394		0	7.25875e+07	0	1.109e-06	54.59	4.39633e-05	2	1685.87	0.56722	41.6884	0
	High	SAGASSQVLGK	5	23	2	499594394;488363505		0	1.0201e+08	0	0.0007228	52.07	0.000180673	2	1004.54	-1.2703	10.6469	0
	High	NMTSLDFAEITK	13	46	2	499594394;488410183		0	1.94956e+09	0	0.0002216	46.79	0.000168576	2	1369.67	0.754182	50.3575	0
	High	SSDKLIVR	4	71	3	499594394;488410183;488363505		0	1.05779e+08	0	0.006993	40.8	0.000781858	2	917.541	-0.543966	11.5167	1
	High	RNMTSLDFAEITK	6	46	2	499594394;488410183		0	60751586	0	0.0002634	37.34	0.00976936	3	1525.77	0.158169	42.0383	1
	High	VGNALPLQNIPVGTVIHNIELKPGK	5	26	1	499594394		0	2.28995e+08	0	0.001605	36.49	0.000437557	4	2621.52	0.820371	65.5357	0
	High	APIGRPSPMSPWGKPTLGK	6	69	2	499594394;488363505		0	3.47681e+07	0	0.002934	12.48	1.0988	4	1977.07	-0.548598	35.2358	0
	High	APIGRPSPmSPWGKPTLGK	1	69	2	499594394;488363505	M9(Oxidation)	0	1.70655e+07	0	0.005522	8.05	2.24045	4	1993.07	-0.810235	31.4068	0
	High	SLLQPLPK	4	58	3	499594394;488410183;488363505		0	1972358900	0.005	0.106	17.38	0.0575852	2	895.56	-0.780401	33.3638	0
	High	GIRPTVR	5	269	4	499594394;490788335;488410183;254998185		0	4.52088e+08	0.006	0.1122	30.04	0.0206588	2	798.493	-1.60257	7.50191	0
488410161	50S ribosomal protein L17 [Staphylococcus simulans]	2899.97	63.11	81	5	8	103	1.75441e+09	122	13.6784	9.90576
	A2	Sequence	# PSMs	# Proteins	# Protein Groups	Protein Group Accessions	Modifications	ΔCn	Area	q-Value	PEP	IonScore	Exp Value	Charge	MH+ [Da]	ΔM [ppm]	RT [min]	# Missed Cleavages
	High	DVEILNEDETTQTALQK	29	2	1	488410161		0	1.65214e+09	0	2.75e-09	101.23	5.16049e-10	2	1946.96	0.30248	42.0283	0
	High	IVRDVEILNEDETTQTALQK	11	2	1	488410161		0	4.103e+08	0	5.758e-11	92.74	5.66695e-09	2	2315.21	-0.724907	40.0083	1
	High	DLATSLIVNER	10	9	2	488410161;517997701		0	1.12952e+09	0	4.013e-05	68.12	2.8984e-06	2	1230.67	-0.02475	45.2023	0
	High	IETTEAR	6	115	4	488410161;517997701;488379106;942547204		0	765357604	0	0.004774	66.31	1.01038e-05	2	819.42	-1.12876	5.21186	0
	High	RGDGAEAAIIEFV	30	1	1	488410161		0	1.60587e+09	0	0.009132	57.08	2.18411e-05	2	1347.69	0.697844	59.014	1
	High	LFGEIAPR	9	8	1	488410161		0	2.00521e+09	0	0.005794	45.46	0.000715382	2	902.509	-0.714274	33.3321	0
	High	GVVDKLITLGK	7	3	1	488410161		0	6.00236e+07	0	0.0006746	43.95	0.000108734	3	1142.71	-0.624464	44.9011	1
	High	KGDLASR	1	57	4	517997701;488379106;942547204;488410161		0	3.13108e+07	0.001	0.04359	33.47	0.0112445	2	746.416	0.086651	3.57831	1
488410156	50S ribosomal protein L13 [Staphylococcus simulans]	2231.09	68.97	12	8	13	103	7.6566e+08	145	16.2354	9.37842
	A2	Sequence	# PSMs	# Proteins	# Protein Groups	Protein Group Accessions	Modifications	ΔCn	Area	q-Value	PEP	IonScore	Exp Value	Charge	MH+ [Da]	ΔM [ppm]	RT [min]	# Missed Cleavages
	High	LSSEVATILR	8	6	1	488410156		0	3.084e+08	0	0.0001232	84.25	8.88855e-08	2	1088.63	0.988743	39.4969	0
	High	QTFmANESNIER	4	63	3	499594415;487747640;488410156	M4(Oxidation)	0	1.78387e+07	0	4.22e-05	71.75	3.67589e-07	2	1455.65	0.776451	21.7092	0
	High	LFVYGGAEHPHAAQQPENYELRG	22	58	3	499594415;487747640;488410156		0	1292536371	0	4.647e-06	67.53	2.73736e-06	2	2583.24	-0.663454	36.2608	1
	High	QTFMANESNIER	5	63	3	499594415;487747640;488410156		0	2.34567e+08	0	6.727e-05	64.57	2.51381e-06	2	1439.66	-0.203275	27.8938	0
	High	WYVIDAAGQTLGR	4	5	1	488410156		0	2.20301e+08	0	0.0001051	57.61	1.91585e-05	2	1449.75	1.36891	52.7425	0
	High	QTFMANESNIERK	7	63	3	499594415;487747640;488410156		0	2.2154e+08	0	7.471e-06	56.56	4.72513e-05	3	1567.75	0.233453	22.4181	1
	High	QTFmANESNIERK	3	63	3	499594415;487747640;488410156	M4(Oxidation)	0	4.72472e+06	0	8.333e-05	52.85	4.90266e-05	2	1583.75	-0.442057	17.1967	1
	High	LLEISIK	14	4	2	488410156;499594415		0	438521024	0	0.007897	50.58	0.000120748	2	815.524	-0.21479	39.4964	0
	High	LFVYGGAEHPHAAQQPENYELR	6	58	3	499594415;487747640;488410156		0	1.54983e+08	0	0.0006752	45.89	0.000226716	4	2526.21	-0.936372	36.1071	0
	High	HSNYPGGIK	9	5	1	488410156		0	515471872	0	0.001109	44.64	0.000206135	2	972.489	-0.614875	9.93495	0
	High	ESDKVYYR	7	2	1	488410156		0	8.07494e+07	0	0.001622	43.38	0.000220415	2	1059.51	-0.139427	9.60111	1
	High	KWYVIDAAGQTLGR	5	5	1	488410156		0	2.84366e+07	0	0.0007812	42.03	0.0012125	2	1577.84	0.0977463	46.7303	1
	High	SITAGELKEK	1	2	1	488410156		0	3.61796e+07	0.001	0.01984	17.09	0.444612	2	1075.6	0.105619	13.3314	1
	High	GMLPSNR	3	2	1	488410156		0	2.89114e+08	0.005	0.09421	31.03	0.00287934	2	774.392	-1.08214	13.7353	0
	High	SITAGELK	5	7	1	488410156		0	4.88971e+08	0.009	0.139	20.52	0.284777	2	818.461	-0.909183	16.0019	0
488410171	30S ribosomal protein S5 [Staphylococcus simulans]	2121.47	68.07	171	3	11	101	1.31113e+09	166	17.6546	9.93506
	A2	Sequence	# PSMs	# Proteins	# Protein Groups	Protein Group Accessions	Modifications	ΔCn	Area	q-Value	PEP	IonScore	Exp Value	Charge	MH+ [Da]	ΔM [ppm]	RT [min]	# Missed Cleavages
	High	FGSGSVLLKPAAPGTGVIAGGPVR	15	3	2	506381243;488410171		0	1.62139e+09	0	1.971e-07	84.93	7.87347e-09	3	2208.25	0.102793	47.1599	0
	High	AVLELAGITDILSK	17	82	5	506381243;488410171;738187316;686343727;374403048		0	1.098e+09	0	2.973e-05	70.25	9.39341e-07	2	1442.85	1.13722	72.8835	0
	High	VEGTTPHTITGR	8	40	3	686343727;506381243;488410171		0	4.21714e+08	0	5.174e-05	69.6	1.54055e-06	2	1268.66	-0.129281	12.3941	0
	High	SLGSNTPINmVR	6	103	5	506381243;488410171;738187316;686343727;374403048	M10(Oxidation)	0	150482389	0	0.0002701	67.04	3.94405e-06	2	1304.66	-0.381138	25.5401	0
	High	DEENKEFEER	2	1	1	488410171		0	2.88587e+07	0	8.258e-05	63.18	4.797e-07	2	1324.57	0.462187	11.3903	1
	High	SLGSNTPINMVR	8	103	5	506381243;488410171;738187316;686343727;374403048		0	1.214e+09	0	0.0003435	59.99	2.22011e-05	2	1288.67	-0.353313	35.1864	0
	High	ATINGLENLK	10	1	3	488410171;686343727;506381243		0	3.43353e+08	0	0.0004149	50.42	0.000402618	2	1072.6	-0.429366	32.5735	0
	High	ELVSVNRVEGTTPHTITGR	16	1	1	488410171		0	3.6159e+08	0	0.0002723	48.31	9.0756e-05	3	2066.1	-0.654341	32.4267	1
	High	AQEVPEAIKK	8	65	3	686343727;506381243;488410171		0	3.71346e+08	0	0.004265	35.38	0.00218749	2	1112.63	-0.248417	12.4784	1
	High	AQEVPEAIK	4	65	3	686343727;506381243;488410171		0	6.42965e+07	0.001	0.02106	27.53	0.0278151	2	984.536	-0.591422	17.987	0
	High	VGFGTGK	6	175	3	686343727;506381243;488410171		0	2.08168e+08	0.003	0.06379	38.04	0.00700382	2	665.361	-1.74196	10.3666	0
	High	SAEEVAK	1	6	1	488410171		0	4.86478e+07	0.004	0.07484	30.9	0.0173539	2	733.372	-1.04516	3.8075	0
506381258	50S ribosomal protein L3 [Staphylococcus carnosus]	1659.05	43.64	24	5	9	100	1.08701e+09	220	23.6653	9.61279
	A2	Sequence	# PSMs	# Proteins	# Protein Groups	Protein Group Accessions	Modifications	ΔCn	Area	q-Value	PEP	IonScore	Exp Value	Charge	MH+ [Da]	ΔM [ppm]	RT [min]	# Missed Cleavages
	High	APGSVGMASDASK	10	13	1	506381258		0	2.31923e+09	0	2.668e-07	87.07	5.79191e-09	2	1177.55	-0.237806	12.7209	0
	High	KIGmTQVFGENGDLIPVTVVEAGQNVVLQK	5	6	1	506381258	M4(Oxidation)	0	5.73949e+07	0	8.376e-08	78.92	2.17996e-08	3	3199.7	0.434019	70.5206	1
	High	KTEEVDGYNAIQVGFEDK	41	34	2	488363574;506381258		0	3.01529e+07	0	2.147e-09	77.06	3.07974e-07	2	2041.97	-0.787053	42.7434	1
	High	APGSVGmASDASK	8	13	1	506381258	M7(Oxidation)	0	61146171	0	5.626e-06	72.26	3.95204e-07	2	1193.55	-0.065219	6.70788	0
	High	GKGFQGNIK	5	4	1	506381258		0	125605801	0	0.00082	51.22	0.000191416	2	948.526	-0.40786	7.95683	1
	High	TEEVDGYNAIQVGFEDK	17	34	2	488363574;506381258		0	1.57672e+07	0	2.788e-05	50.89	3.91058e-05	2	1913.88	1.71117	48.4545	0
	High	YANKPAEGHAK	1	107	3	488363574;506381258;488437579		0	1.59014e+07	0	0.008899	27.11	0.0437706	2	1185.6	1.32205	3.56849	0
	High	GFQGNIKR	5	4	1	506381258		0	9.62887e+07	0.001	0.03265	32.86	0.00672889	3	919.509	-1.89548	9.00741	1
	High	KGLVEIK	4	7	1	506381258		0	816181588	0.001	0.03042	27.44	0.171016	2	786.507	-2.09767	14.0306	1
	Medium	GNVPGPK	4	163	5	488363574;506381258;488437579;926266986;1011187145		0	1.17591e+08	0.012	0.1728	22.64	0.140482	2	668.373	-0.143846	5.1822	0
488410170	50S ribosomal protein L30 [Staphylococcus simulans]	2278.56	75.41	16	3	8	99	1.04951e+09	61	6.72074	9.70068
	A2	Sequence	# PSMs	# Proteins	# Protein Groups	Protein Group Accessions	Modifications	ΔCn	Area	q-Value	PEP	IonScore	Exp Value	Charge	MH+ [Da]	ΔM [ppm]	RT [min]	# Missed Cleavages
	High	KTNSTVVVEDNPAIR	25	5	1	488410170		0	9.8311e+08	0	5.996e-09	110.43	1.28161e-10	2	1642.88	0.638772	22.9982	1
	High	TNSTVVVEDNPAIR	24	5	1	488410170		0	1.18445e+09	0	2.058e-07	80.31	1.44787e-07	2	1514.78	0.128222	28.4277	0
	High	TVEALGLKK	10	38	3	447019320;488410170;916127929		0	2.35036e+08	0	0.0007031	58.15	1.63826e-05	2	958.593	-0.407122	16.4878	1
	High	KTVEALGLK	16	39	3	447019320;488410170;916127929		0	3.20199e+08	0	0.0006887	54.85	3.50255e-05	2	958.592	-0.789152	18.3074	1
	High	TVEALGLK	5	39	3	447019320;488410170;916127929		0	6.97432e+08	0.001	0.01298	41.14	0.00713753	2	830.498	-0.39727	24.6819	0
	High	SVIGRPETQR	12	55	3	447019320;488410170;916127929		0	9.80976e+08	0.001	0.03262	29.46	0.0164198	2	1142.63	-1.25413	10.0887	0
	High	SVIGRPETQRK	2	54	3	447019320;488410170;916127929		0	1.16371e+08	0.001	0.02407	7.91	4.9756	4	1270.72	-1.24438	6.62822	1
	Medium	VSHLLKVEELDA	5	1	1	488410170		0	544014176	0.012	0.1727	19.82	0.0265791	2	1352.74	0.662521	35.5047	1
488410169	50S ribosomal protein L15 [Staphylococcus simulans]	1775.44	54.11	184	6	8	92	1.41141e+09	146	15.6565	10.3452
	A2	Sequence	# PSMs	# Proteins	# Protein Groups	Protein Group Accessions	Modifications	ΔCn	Area	q-Value	PEP	IonScore	Exp Value	Charge	MH+ [Da]	ΔM [ppm]	RT [min]	# Missed Cleavages
	High	FSASAAEAIDAK	22	43	1	488410169		0	495336912	0	1.403e-05	65.88	3.7701e-06	2	1180.58	-0.302609	28.5075	0
	High	VRPGFEGGQLPLFR	24	14	1	488410169		0	2.27591e+09	0	2.162e-05	58.66	1.01428e-05	3	1572.87	0.922319	48.746	0
	High	EYAVVNLDQLNR	6	1	1	488410169		0	2.18885e+08	0	7.55e-06	56.27	2.24245e-05	2	1433.74	0.140674	45.2859	0
	High	LHDLHPAEGSR	19	1	1	488410169		0	1124789937	0	6.697e-05	53.79	6.22567e-05	3	1231.62	-0.94059	8.16103	0
	High	RGFTNINR	8	223	2	499594405;488410169		0	8.33519e+08	0	0.00128	49.29	0.000605289	2	977.527	-0.943578	12.2908	1
	High	FEEGTEVTPELLIETGVVK	4	4	1	488410169		0	8.67884e+07	0	3.06e-05	39.44	0.00160405	2	2090.09	1.01699	66.9555	0
	High	MKLHDLHPAEGSR	2	1	1	488410169		0	3.94734e+07	0	0.001232	19.19	0.224137	4	1490.75	-2.22076	17.1208	1
	High	GFTNINRK	7	222	2	499594405;488410169		0	131635200	0.003	0.06963	12.08	2.46847	3	949.52	-1.77226	9.71975	1
686343727	30S ribosomal protein S5 [Staphylococcus aureus]	2075.68	57.83	213	2	9	91	9.11237e+08	166	17.7316	9.87646
	A2	Sequence	# PSMs	# Proteins	# Protein Groups	Protein Group Accessions	Modifications	ΔCn	Area	q-Value	PEP	IonScore	Exp Value	Charge	MH+ [Da]	ΔM [ppm]	RT [min]	# Missed Cleavages
	High	YGSGSVFmKPAAPGTGVIAGGPVR	7	28	1	686343727	M8(Oxidation)	0	1.55583e+08	0	2.078e-09	73.46	2.61474e-07	3	2292.18	0.422062	40.019	0
	High	AVLELAGITDILSK	17	82	5	506381243;488410171;738187316;686343727;374403048		0	1.098e+09	0	2.973e-05	70.25	9.39341e-07	2	1442.85	1.13722	72.8835	0
	High	VEGTTPHTITGR	8	40	3	686343727;506381243;488410171		0	4.21714e+08	0	5.174e-05	69.6	1.54055e-06	2	1268.66	-0.129281	12.3941	0
	High	YGSGSVFMKPAAPGTGVIAGGPVR	14	28	1	686343727		0	3.40223e+08	0	1.085e-07	69.25	1.25387e-06	3	2276.19	0.38983	44.569	0
	High	SLGSNTPINmVR	6	103	5	506381243;488410171;738187316;686343727;374403048	M10(Oxidation)	0	150482389	0	0.0002701	67.04	3.94405e-06	2	1304.66	-0.381138	25.5401	0
	High	SLGSNTPINMVR	8	103	5	506381243;488410171;738187316;686343727;374403048		0	1.214e+09	0	0.0003435	59.99	2.22011e-05	2	1288.67	-0.353313	35.1864	0
	High	ATIDGIQNLK	7	1	3	686343727;506381243;488410171		0	1.71133e+08	0	0.003746	36.07	0.0109621	2	1072.6	-0.429366	28.3817	0
	High	AQEVPEAIKK	8	65	3	686343727;506381243;488410171		0	3.71346e+08	0	0.004265	35.38	0.00218749	2	1112.63	-0.248417	12.4784	1
	High	DLVVVPR	6	46	1	686343727		0	9.1176e+07	0.001	0.01654	47.2	7.62184e-05	2	797.487	-1.66824	30.4048	0
	High	AQEVPEAIK	4	65	3	686343727;506381243;488410171		0	6.42965e+07	0.001	0.02106	27.53	0.0278151	2	984.536	-0.591422	17.987	0
	High	VGFGTGK	6	175	3	686343727;506381243;488410171		0	2.08168e+08	0.003	0.06379	38.04	0.00700382	2	665.361	-1.74196	10.3666	0
488411942	50S ribosomal protein L1 [Staphylococcus simulans]	1915.17	47.62	705	6	12	90	6.40965e+08	231	24.7269	9.12939
	A2	Sequence	# PSMs	# Proteins	# Protein Groups	Protein Group Accessions	Modifications	ΔCn	Area	q-Value	PEP	IonScore	Exp Value	Charge	MH+ [Da]	ΔM [ppm]	RT [min]	# Missed Cleavages
	High	GDKAAEAEAAGADYVGESEYANK	8	2	1	488411942		0	6.11398e+08	0	8.596e-11	102.51	5.59719e-11	2	2316.03	-0.288829	33.3981	1
	High	AAEAEAAGADYVGESEYANK	9	2	1	488411942		0	2.59967e+08	0	3.391e-10	94.71	3.37264e-10	2	2015.88	-0.171311	30.3755	0
	High	SVAVSTTMGPGVK	6	2	1	488411942		0	7.86679e+08	0	0.0001412	68.94	2.87837e-06	2	1233.65	-0.409473	24.7754	0
	High	TGTVTMDVKK	3	92	2	499595990;488411942		0	4.4283e+07	0	6.137e-05	63.69	5.62245e-06	2	1079.58	-0.222083	10.9532	1
	High	TGTVTMDVK	6	93	2	499595990;488411942		0	5.14136e+08	0	0.001324	61.65	2.23981e-05	2	951.481	-0.316868	16.2028	0
	High	SVAVSTTmGPGVK	5	2	1	488411942	M8(Oxidation)	0	5.59302e+07	0	0.009959	52.63	0.000144899	2	1249.64	-1.21928	17.4148	0
	High	NTYYAVEEAISLAK	13	2	1	488411942		0	2.83146e+08	0	1.04e-05	50.74	0.000148005	2	1571.8	1.08875	60.679	0
	High	GAVVLPHGTGK	16	100	1	488411942		0	3.64287e+08	0	0.0004293	49.11	0.000175524	2	1035.59	-0.43211	14.513	0
	High	AGIVHASIGK	8	80	2	499595990;488411942		0	1.87761e+08	0	0.0006183	44.56	0.000330698	2	952.557	-0.714924	14.1709	0
	High	AGKVEYR	3	349	2	488411942;499595990		0	6.60173e+06	0.001	0.01975	41.98	0.00315667	2	822.446	-0.934747	4.26482	1
	High	GLMPNPK	9	792	7	488411942;499595990;492156362;691038111;512732652;966360617;544799699		0	2.02963e+08	0.004	0.07914	38.56	0.00679164	2	756.406	-1.43407	17.1606	0
	High	KNDQQIR	1	170	2	499595990;488411942		0	1.35821e+07	0.005	0.09736	31.36	0.0145862	2	901.486	1.07402	3.5635	1
	Medium	VDTSNFKL	2	6	1	488411942		0	5.24818e+08	0.025	0.2761	8.36	2.16634	2	923.483	-0.779393	35.1865	1
	Medium	GLmPNPK	1	792	7	488411942;499595990;492156362;691038111;512732652;966360617;544799699	M3(Oxidation)	0	0	0.028	0.288	18.68	0.617289	2	772.401	-1.30064	6.97913	0
739695325	50S ribosomal protein L5 [Staphylococcus haemolyticus]	1563.78	69.27	150	6	14	88	6.27002e+08	179	20.2538	9.20264
	A2	Sequence	# PSMs	# Proteins	# Protein Groups	Protein Group Accessions	Modifications	ΔCn	Area	q-Value	PEP	IonScore	Exp Value	Charge	MH+ [Da]	ΔM [ppm]	RT [min]	# Missed Cleavages
	High	VLDTAVEELELITGQKPLVTK	13	1	1	739695325		0	4.21904e+08	0	1.229e-07	79.08	1.79212e-08	2	2296.3	-0.233677	72.2357	0
	High	IVVNMGVGDAVQNSK	14	78	2	739695325;488410176		0	1.03368e+09	0	1.481e-07	76.3	3.69216e-07	2	1530.8	0.917651	35.5741	0
	High	LIAVSLPR	7	35	2	739695325;488413239		0	1.06246e+08	0	0.001025	62.92	2.45042e-06	2	868.561	-0.21231	39.6372	0
	High	GMDIVIVTTANTDEEAR	9	164	6	739695325;488413239;488410176;755116295;489219536;736741405		0	0	0	9.351e-06	58.66	2.08982e-05	2	1834.88	-0.155871	47.379	0
	High	LREGMPIGAK	7	283	6	739695325;488413239;755116295;489219536;488410176;736741405		0	4.35988e+07	0	0.01176	42.7	0.00453255	2	1071.6	-0.847149	17.9378	1
	High	YNTEVTENLVK	5	2	1	739695325		0	2.15808e+08	0	0.0005057	42.23	0.00130753	2	1309.66	0.96143	31.2697	0
	High	IVVNmGVGDAVQNSK	3	78	2	739695325;488410176	M5(Oxidation)	0	1.58735e+07	0	7.423e-05	34.74	0.00988747	2	1546.79	0.32861	25.1115	0
	High	ELLTNFGMPFRK	4	13	1	739695325		0	3.75096e+07	0	0.0003856	34.2	0.0050185	3	1452.77	-0.15528	51.62	1
	High	FNYSSVMEVPKIEK	3	24	6	739695325;488413239;755116295;489219536;488410176;736741405		0	4.40905e+07	0	0.0003525	21.05	0.12603	2	1670.85	0.0619832	47.4604	1
	High	KFNYSSVMEVPK	3	58	1	739695325		0	1.6936e+07	0	0.009158	18.52	0.3255	3	1428.72	-0.199171	37.6979	1
	High	KSVATFR	7	44	3	739695325;488413239;488410176		0	1.19572e+08	0.001	0.0153	39.61	0.00126899	2	808.467	-1.16261	7.76264	1
	High	ELLTNFGMPFR	2	13	1	739695325		0	4.94325e+07	0.002	0.05717	21.05	0.0993323	2	1324.67	1.12944	61.9407	0
	High	GNYTLGIK	8	86	6	739695325;488410176;489219536;488413239;755116295;736741405		0	4.25419e+08	0.005	0.09526	25.88	0.0309871	2	865.477	-1.46998	25.5135	0
	Medium	EGMPIGAK	2	285	6	739695325;488413239;755116295;489219536;488410176;736741405		0	1.56372e+08	0.012	0.1679	15.1	0.650507	2	802.412	-1.3479	14.8289	0
	Medium	YNTEVTENLVKK	1	2	1	739695325		0	1.67469e+07	0.023	0.2553	10.78	1.04868	2	1437.76	-0.22748	25.1	1
488410180	30S ribosomal protein S3 [Staphylococcus simulans]	1373.64	69.12	191	4	17	85	6.00972e+08	217	24.2241	9.74463
	A2	Sequence	# PSMs	# Proteins	# Protein Groups	Protein Group Accessions	Modifications	ΔCn	Area	q-Value	PEP	IonScore	Exp Value	Charge	MH+ [Da]	ΔM [ppm]	RT [min]	# Missed Cleavages
	High	ADIDYAHAEADTTYGK	12	105	2	499594395;488410180		0	3.17876e+08	0	1.699e-08	86.91	1.26297e-08	2	1740.77	-1.13666	26.6036	0
	High	EASVSHVEIER	5	31	2	499594395;488410180		0	1.34128e+08	0	2.181e-06	78.83	1.07353e-07	2	1255.63	0.560888	16.8362	0
	High	AEQYSEGTVPLHTLR	9	65	2	499594395;488410180		0	782706136	0	1.695e-07	72.55	5.94818e-07	2	1700.86	0.715222	31.1374	0
	High	LGGADIAR	5	227	2	499594395;488410180		0	5.87112e+08	0	0.001294	53.1	9.94251e-05	2	772.431	-0.751749	13.6641	0
	High	LVAENIAR	2	182	2	499594395;488410180		0	400188595	0	0.006723	50.41	0.000118744	2	885.514	-1.77504	18.6323	0
	High	INPIGLR	10	76	2	499594395;488410180		0	4.33098e+08	0	0.01022	47.66	9.68386e-05	2	782.488	-0.95193	26.7501	0
	High	LNNLTNKR	5	1	1	488410180		0	4.1116e+07	0	0.005563	47.16	0.000616351	2	972.558	-0.712974	5.69905	1
	High	GGSEIEKLR	2	69	2	499594395;488410180		0	2.09018e+07	0	0.005377	44.32	0.00090423	2	988.541	-1.74742	13.5406	1
	High	WYAEKDFATLLHEDLK	4	1	1	488410180		0	2.37841e+07	0	7.148e-05	27.68	0.00938345	3	1978.99	1.24359	61.2289	1
	High	LGALGVK	6	4	1	488410180		0	135148942	0.001	0.03222	41.62	0.00049583	2	657.428	-1.6732	17.6435	0
	High	GEVLPTK	5	192	2	499594395;488410180		0	0	0.001	0.01957	34.23	0.0103644	2	743.429	-1.01905	11.9108	0
	High	KFIDNELK	2	46	2	499594395;488410180		0	5.3254e+07	0.001	0.02309	26.01	0.162897	2	1006.56	-0.61731	19.9051	1
	High	VHINVIEIK	3	59	2	499594395;488410180		0	6.14499e+07	0.001	0.02612	23.66	0.0264774	2	1064.65	-0.700598	33.8142	0
	High	INIAIHTGKPGMVIGK	6	71	2	499594395;488410180		0	2.52875e+07	0.001	0.04255	10.93	0.932356	3	1648.96	0.456278	35.6955	0
	High	FIDNELK	3	46	2	499594395;488410180		0	1.26809e+08	0.004	0.0821	21.09	0.502223	2	878.46	-1.61136	23.4093	0
	High	DFATLLHEDLK	2	9	1	488410180		0	9.02405e+06	0.004	0.09159	11.07	1.23106	2	1301.68	2.89201	54.1899	0
	Medium	VWIYRGEVLPTK	3	157	2	499594395;488410180		0	3.4118e+06	0.019	0.2243	21.84	0.129618	2	1460.83	1.68912	40.4796	1
	Medium	INIAIHTGKPGmVIGK	1	71	2	499594395;488410180	M12(Oxidation)	0	1.1296e+07	0.019	0.2319	4.17	4.30678	4	1664.95	0.345303	30.1274	0
488410163	30S ribosomal protein S11 [Staphylococcus simulans]	2061.29	46.51	46	1	7	85	9.35464e+08	129	13.8294	11.2095
	A2	Sequence	# PSMs	# Proteins	# Protein Groups	Protein Group Accessions	Modifications	ΔCn	Area	q-Value	PEP	IonScore	Exp Value	Charge	MH+ [Da]	ΔM [ppm]	RT [min]	# Missed Cleavages
	High	KSTPFAAQMASETASK	23	24	3	909642950;488410163;488392378		0	212585812	0	1.518e-09	99.86	2.49412e-09	2	1654.81	1.18823	26.1431	1
	High	STPFAAQMASETASK	18	24	3	909642950;488410163;488392378		0	1070046776	0	2.415e-06	71.87	2.24295e-07	2	1526.72	0.807729	33.0041	0
	High	STPFAAQmASETASK	7	24	3	909642950;488410163;488392378	M8(Oxidation)	0	7.2702e+07	0	6.927e-07	71.63	1.51155e-07	2	1542.71	-0.33562	20.4906	0
	High	ALQSAGLEVTAIR	19	25	3	909642950;488410163;488392378		0	1204254485	0	3.141e-05	71.6	1.23838e-06	2	1328.75	0.759177	39.6627	0
	High	NVENGVAHIR	6	2	1	488410163		0	1.3856e+08	0	0.001461	44.8	0.000519876	3	1108.58	-1.63521	14.5148	0
	High	SVEVTVKGPGPGR	3	9	2	488410163;488392378		0	3.24948e+07	0	0.003663	34.98	0.00447939	3	1282.71	-1.42076	17.862	1
	High	AAMEHGLK	4	24	2	920662096;488410163		0	4.50461e+08	0.001	0.02785	36.62	0.000685979	2	856.434	-0.90707	5.9475	0
	High	SVEVTVK	5	37	2	488392378;488410163		0	5.3209e+08	0.002	0.05489	38.6	0.00184971	2	761.439	-1.55725	12.072	0
488411941	50S ribosomal protein L11 [Staphylococcus simulans]	2960.6	56.43	202	2	8	83	7.55935e+08	140	14.8479	8.98291
	A2	Sequence	# PSMs	# Proteins	# Protein Groups	Protein Group Accessions	Modifications	ΔCn	Area	q-Value	PEP	IonScore	Exp Value	Charge	MH+ [Da]	ΔM [ppm]	RT [min]	# Missed Cleavages
	High	TQEQAGLIIPVEISVYEDR	26	16	2	394259924;488411941		0	9.31952e+07	0	3.111e-09	122.26	3.35775e-12	2	2160.12	0.0344897	66.5903	0
	High	MPDLNAADIEAAMR	18	2	3	488411941;394259924;1000885094		0	1.39824e+09	0	3.336e-08	103.24	1.82583e-10	2	1517.71	0.72818	58.4506	0
	High	EIAETKMPDLNAADIEAAMR	11	2	1	488411941		0	534147278	0	4.364e-08	85.63	4.71834e-08	3	2189.06	1.12128	57.741	1
	High	mPDLNAADIEAAMR	5	2	3	488411941;394259924;1000885094	M1(Oxidation)	0	1.21323e+08	0	2.229e-06	73.99	6.3844e-08	2	1533.7	-1.45575	50.231	0
	High	VATVTKDQVR	6	43	2	394259924;488411941		0	1.77629e+08	0	0.001351	52.1	9.2181e-05	2	1116.64	-0.498839	7.47448	1
	High	EIAETKmPDLNAADIEAAMR	1	2	1	488411941	M7(Oxidation)	0	3.08503e+07	0	3.402e-05	50.03	2.92969e-05	3	2205.05	-0.179143	49.116	1
	High	TPPAPVLLKK	4	61	2	394259924;488411941		0	7.29807e+07	0	0.01225	26.4	0.00698715	3	1063.69	-1.70091	21.9753	1
	High	AAGVDKGSGEPNK	3	7	1	488411941		0	2.22291e+07	0.001	0.01456	36.31	0.00383569	3	1229.61	-0.948065	3.96217	1
	High	TPPAPVLLK	6	61	2	394259924;488411941		0	335420024	0.001	0.02801	19.97	0.0317183	2	935.592	-0.680667	30.2234	0
	Medium	SFTFITK	3	255	3	394259924;488411941;1000885094		0	3.04322e+08	0.013	0.1743	20.97	0.187161	2	843.461	-0.5838	34.9776	0
499594415	MULTISPECIES: 50S ribosomal protein L13 [Staphylococcus]	1858.95	75.86	69	5	12	80	5.9582e+08	145	16.2454	9.40771
	A2	Sequence	# PSMs	# Proteins	# Protein Groups	Protein Group Accessions	Modifications	ΔCn	Area	q-Value	PEP	IonScore	Exp Value	Charge	MH+ [Da]	ΔM [ppm]	RT [min]	# Missed Cleavages
	High	LSSEVASILR	9	55	1	499594415		0	1.56381e+08	0	7.605e-06	107.06	3.45364e-10	2	1074.61	-0.451824	40.3156	0
	High	QTFmANESNIER	4	63	3	499594415;487747640;488410156	M4(Oxidation)	0	1.78387e+07	0	4.22e-05	71.75	3.67589e-07	2	1455.65	0.776451	21.7092	0
	High	LFVYGGAEHPHAAQQPENYELRG	22	58	3	499594415;487747640;488410156		0	1292536371	0	4.647e-06	67.53	2.73736e-06	2	2583.24	-0.663454	36.2608	1
	High	QTFMANESNIER	5	63	3	499594415;487747640;488410156		0	2.34567e+08	0	6.727e-05	64.57	2.51381e-06	2	1439.66	-0.203275	27.8938	0
	High	WYVIDAEGQTLGR	5	53	2	499594415;487747640		0	1.40581e+08	0	2.406e-05	63.8	1.50073e-05	2	1507.76	1.00113	49.1118	0
	High	QTFMANESNIERK	7	63	3	499594415;487747640;488410156		0	2.2154e+08	0	7.471e-06	56.56	4.72513e-05	3	1567.75	0.233453	22.4181	1
	High	QTFmANESNIERK	3	63	3	499594415;487747640;488410156	M4(Oxidation)	0	4.72472e+06	0	8.333e-05	52.85	4.90266e-05	2	1583.75	-0.442057	17.1967	1
	High	LFVYGGAEHPHAAQQPENYELR	6	58	3	499594415;487747640;488410156		0	1.54983e+08	0	0.0006752	45.89	0.000226716	4	2526.21	-0.936372	36.1071	0
	High	SVTAGELKR	6	5	1	499594415		0	1.07478e+08	0	0.004444	44.75	0.00120085	3	960.546	-1.57284	9.42673	1
	High	LLETSIK	2	29	2	499594415;487747640		0	2.60356e+08	0	0.01224	44.43	0.000394834	2	803.486	-1.18929	20.9391	0
	High	ESDKIYYR	2	4	1	499594415		0	2.73784e+07	0	0.009406	29.52	0.00619859	2	1073.53	-0.388314	12.7758	1
	High	KWYVIDAEGQTLGR	2	53	2	499594415;487747640		0	2.03622e+07	0	0.0006389	21.46	0.0868113	3	1635.85	0.803016	42.8489	1
	High	VTYTPHVDTGDYVIIINAAK	2	1	1	499594415		0	5.05627e+07	0	0.001489	8.15	0.589469	3	2190.14	0.28685	55.5714	0
	High	GMLPSSR	5	21	1	499594415		0	7.41681e+07	0.001	0.02431	39.26	0.00310079	2	747.381	-1.64508	14.6152	0
488411309	30S ribosomal protein S2 [Staphylococcus simulans]	1328.1	54.23	675	2	14	79	3.91958e+08	260	29.5835	6.1001
	A2	Sequence	# PSMs	# Proteins	# Protein Groups	Protein Group Accessions	Modifications	ΔCn	Area	q-Value	PEP	IonScore	Exp Value	Charge	MH+ [Da]	ΔM [ppm]	RT [min]	# Missed Cleavages
	High	QAQESIKNEAER	8	4	1	488411309		0	2.22381e+08	0	1.655e-06	94.05	2.28259e-09	2	1402.69	-0.0692238	8.82902	1
	High	QLLEAGVHFGHQTR	6	651	7	488379457;488411309;952561043;760300165;922734928;651978587;765386691		0	1.00194e+07	0	8.528e-05	51.11	0.000322176	2	1592.83	2.99509	28.1905	0
	High	WLGGILTNYK	9	53	5	488411309;488379457;952561043;760300165;651978587		0	368175703	0	0.0003859	49.19	0.000306079	2	1164.64	0.0615214	53.7784	0
	High	MADAILEGQQGVSNEEVAAEQNIDLK	5	4	1	488411309		0	42274320	0	3.367e-05	46.73	4.7773e-05	2	2772.33	-3.44903	55.9941	0
	High	NAIAEAR	2	112	4	488411309;760300165;488379457;952561043		0	4.754e+08	0	0.0119	45.96	0.000495618	2	744.399	-0.86344	6.0491	0
	High	ISEIEKMEEDGLFEVLPK	11	90	3	488411309;760300165;952561043		0	85383786	0	0.000252	42.15	0.00139279	2	2106.07	1.76412	68.7003	1
	High	AGQFYVNQR	5	43	3	488411309;488379457;952561043		0	3.32297e+08	0	0.004042	41.6	0.00130064	2	1082.54	-0.256911	19.2872	0
	High	SMPQALFVVDPR	11	102	3	488411309;760300165;488379457		0	9.85241e+07	0	0.0001305	39.54	0.00216232	2	1359.71	0.0152045	52.9119	0
	High	VLFVGTKK	2	103	3	488379457;488411309;952561043		0	9.2979e+07	0	0.009919	34.1	0.00206194	2	891.565	-1.49549	17.1358	1
	High	QVSEDGGKVLFVGTK	2	24	3	488411309;488379457;952561043		0	7.3893e+06	0	4.707e-05	32.12	0.0140551	2	1563.84	1.03704	29.3017	1
	High	VLFVGTK	7	178	3	488379457;488411309;952561043		0	1.98319e+08	0.001	0.02506	43.78	0.000556995	2	763.47	-1.42755	26.541	0
	High	NGIYIIDLQK	3	373	7	488379457;488411309;952561043;760300165;922734928;651978587;765386691		0	5.93358e+07	0.001	0.01505	18.83	0.56753	2	1176.66	0.673291	48.3962	0
	High	SmPQALFVVDPR	1	102	3	488411309;760300165;488379457	M2(Oxidation)	0	8.84544e+07	0.001	0.01524	10.41	1.34667	2	1375.7	0.428197	43.6105	0
	High	KYIFTER	4	217	5	488379457;488411309;760300165;952561043;651978587		0	5.15018e+07	0.003	0.07262	31.12	0.0165354	2	956.519	-1.22828	19.341	1
	Medium	QVSEDGGK	3	24	3	488411309;488379457;952561043		0	2.13103e+06	0.011	0.1599	21.86	0.0645112	2	819.384	-0.00775887	2.88345	0
506381243	30S ribosomal protein S5 [Staphylococcus carnosus]	1816.64	51.81	166	1	8	78	1.31113e+09	166	17.6527	9.99365
	A2	Sequence	# PSMs	# Proteins	# Protein Groups	Protein Group Accessions	Modifications	ΔCn	Area	q-Value	PEP	IonScore	Exp Value	Charge	MH+ [Da]	ΔM [ppm]	RT [min]	# Missed Cleavages
	High	FGSGSVLLKPAAPGTGVIAGGPVR	15	3	2	506381243;488410171		0	1.62139e+09	0	1.971e-07	84.93	7.87347e-09	3	2208.25	0.102793	47.1599	0
	High	AVLELAGITDILSK	17	82	5	506381243;488410171;738187316;686343727;374403048		0	1.098e+09	0	2.973e-05	70.25	9.39341e-07	2	1442.85	1.13722	72.8835	0
	High	VEGTTPHTITGR	8	40	3	686343727;506381243;488410171		0	4.21714e+08	0	5.174e-05	69.6	1.54055e-06	2	1268.66	-0.129281	12.3941	0
	High	SLGSNTPINmVR	6	103	5	506381243;488410171;738187316;686343727;374403048	M10(Oxidation)	0	150482389	0	0.0002701	67.04	3.94405e-06	2	1304.66	-0.381138	25.5401	0
	High	SLGSNTPINMVR	8	103	5	506381243;488410171;738187316;686343727;374403048		0	1.214e+09	0	0.0003435	59.99	2.22011e-05	2	1288.67	-0.353313	35.1864	0
	High	DLVTVNRVEGTTPHTITGR	6	1	1	506381243		0	3.6159e+08	0	1.365e-05	38.06	0.000961336	4	2066.1	-0.690391	32.2477	1
	High	AQEVPEAIKK	8	65	3	686343727;506381243;488410171		0	3.71346e+08	0	0.004265	35.38	0.00218749	2	1112.63	-0.248417	12.4784	1
	High	AQEVPEAIK	4	65	3	686343727;506381243;488410171		0	6.42965e+07	0.001	0.02106	27.53	0.0278151	2	984.536	-0.591422	17.987	0
	High	VGFGTGK	6	175	3	686343727;506381243;488410171		0	2.08168e+08	0.003	0.06379	38.04	0.00700382	2	665.361	-1.74196	10.3666	0
488392378	30S ribosomal protein S11 [Staphylococcus simiae]	1936.83	38.76	35	0	6	78	9.35464e+08	129	13.8594	11.2095
	A2	Sequence	# PSMs	# Proteins	# Protein Groups	Protein Group Accessions	Modifications	ΔCn	Area	q-Value	PEP	IonScore	Exp Value	Charge	MH+ [Da]	ΔM [ppm]	RT [min]	# Missed Cleavages
	High	KSTPFAAQMASETASK	23	24	3	909642950;488410163;488392378		0	212585812	0	1.518e-09	99.86	2.49412e-09	2	1654.81	1.18823	26.1431	1
	High	STPFAAQMASETASK	18	24	3	909642950;488410163;488392378		0	1070046776	0	2.415e-06	71.87	2.24295e-07	2	1526.72	0.807729	33.0041	0
	High	STPFAAQmASETASK	7	24	3	909642950;488410163;488392378	M8(Oxidation)	0	7.2702e+07	0	6.927e-07	71.63	1.51155e-07	2	1542.71	-0.33562	20.4906	0
	High	ALQSAGLEVTAIR	19	25	3	909642950;488410163;488392378		0	1204254485	0	3.141e-05	71.6	1.23838e-06	2	1328.75	0.759177	39.6627	0
	High	SAMEHGLK	3	14	2	909642950;488392378		0	8.25427e+07	0	0.01259	37.98	0.000700572	2	872.429	-0.722917	5.97509	0
	High	SVEVTVKGPGPGR	3	9	2	488410163;488392378		0	3.24948e+07	0	0.003663	34.98	0.00447939	3	1282.71	-1.42076	17.862	1
	High	SVEVTVK	5	37	2	488392378;488410163		0	5.3209e+08	0.002	0.05489	38.6	0.00184971	2	761.439	-1.55725	12.072	0
499595990	MULTISPECIES: 50S ribosomal protein L1 [Staphylococcus]	1307.19	52.81	691	8	14	75	3.41738e+08	231	24.9671	9.23193
	A2	Sequence	# PSMs	# Proteins	# Protein Groups	Protein Group Accessions	Modifications	ΔCn	Area	q-Value	PEP	IonScore	Exp Value	Charge	MH+ [Da]	ΔM [ppm]	RT [min]	# Missed Cleavages
	High	GDKITEAEEAGADYVGESEYVQK	7	3	1	499595990		0	2.42207e+08	0	7.468e-06	75.1	5.87156e-08	2	2488.14	1.17214	45.1921	1
	High	SVAVTTTMGPGVK	8	81	1	499595990		0	2.6887e+08	0	5.35e-05	68.65	1.66479e-06	2	1247.67	0.749156	25.7881	0
	High	YQEAANKVDR	7	12	1	499595990		0	6.14205e+07	0	0.0001547	68.63	1.69304e-06	3	1193.59	-1.65753	6.02533	1
	High	TGTVTMDVKK	3	92	2	499595990;488411942		0	4.4283e+07	0	6.137e-05	63.69	5.62245e-06	2	1079.58	-0.222083	10.9532	1
	High	TGTVTMDVK	6	93	2	499595990;488411942		0	5.14136e+08	0	0.001324	61.65	2.23981e-05	2	951.481	-0.316868	16.2028	0
	High	ITEAEEAGADYVGESEYVQK	3	3	1	499595990		0	1.21227e+07	0	4.726e-07	46.7	3.74143e-05	2	2187.99	-2.64771	38.5059	0
	High	AGIVHASIGK	8	80	2	499595990;488411942		0	1.87761e+08	0	0.0006183	44.56	0.000330698	2	952.557	-0.714924	14.1709	0
	High	TLQDVLAK	5	15	1	499595990		0	1.40066e+08	0	0.01064	38.94	0.00402716	2	887.519	-0.894446	27.3877	0
	High	AGKVEYR	3	349	2	488411942;499595990		0	6.60173e+06	0.001	0.01975	41.98	0.00315667	2	822.446	-0.934747	4.26482	1
	High	HYSVEEAISLAK	3	4	1	499595990		0	0	0.001	0.03504	21.49	0.0727317	2	1346.7	1.00797	39.8183	0
	High	IDTSSFKL	2	2	1	499595990		0	1.24438e+08	0.002	0.04951	18.93	0.265472	2	910.488	-0.309469	41.6245	1
	High	VSFSDEK	7	10	1	499595990		0	5.50946e+07	0.003	0.06778	26.62	0.0298346	2	811.382	-1.62282	12.0345	0
	High	GLMPNPK	9	792	7	488411942;499595990;492156362;691038111;512732652;966360617;544799699		0	2.02963e+08	0.004	0.07914	38.56	0.00679164	2	756.406	-1.43407	17.1606	0
	High	KNDQQIR	1	170	2	499595990;488411942		0	1.35821e+07	0.005	0.09736	31.36	0.0145862	2	901.486	1.07402	3.5635	1
	High	SVAVTTTmGPGVK	2	81	1	499595990	M8(Oxidation)	0	8.20237e+06	0.009	0.1446	24.75	0.0815641	2	1263.66	0.126871	18.0747	0
	Medium	GLmPNPK	1	792	7	488411942;499595990;492156362;691038111;512732652;966360617;544799699	M3(Oxidation)	0	0	0.028	0.288	18.68	0.617289	2	772.401	-1.30064	6.97913	0
499594395	MULTISPECIES: 30S ribosomal protein S3 [Staphylococcus]	1325.09	70.05	226	4	17	74	6.00972e+08	217	24.2281	9.71533
	A2	Sequence	# PSMs	# Proteins	# Protein Groups	Protein Group Accessions	Modifications	ΔCn	Area	q-Value	PEP	IonScore	Exp Value	Charge	MH+ [Da]	ΔM [ppm]	RT [min]	# Missed Cleavages
	High	ADIDYAHAEADTTYGK	12	105	2	499594395;488410180		0	3.17876e+08	0	1.699e-08	86.91	1.26297e-08	2	1740.77	-1.13666	26.6036	0
	High	EASVSHVEIER	5	31	2	499594395;488410180		0	1.34128e+08	0	2.181e-06	78.83	1.07353e-07	2	1255.63	0.560888	16.8362	0
	High	AEQYSEGTVPLHTLR	9	65	2	499594395;488410180		0	782706136	0	1.695e-07	72.55	5.94818e-07	2	1700.86	0.715222	31.1374	0
	High	WYAEKDFASLLHEDLR	3	7	1	499594395		0	3.53821e+06	0	4.082e-06	64.11	1.04995e-05	4	1992.98	-1.17142	61.6326	1
	High	LGGADIAR	5	227	2	499594395;488410180		0	5.87112e+08	0	0.001294	53.1	9.94251e-05	2	772.431	-0.751749	13.6641	0
	High	LVAENIAR	2	182	2	499594395;488410180		0	400188595	0	0.006723	50.41	0.000118744	2	885.514	-1.77504	18.6323	0
	High	INPIGLR	10	76	2	499594395;488410180		0	4.33098e+08	0	0.01022	47.66	9.68386e-05	2	782.488	-0.95193	26.7501	0
	High	GGSEIEKLR	2	69	2	499594395;488410180		0	2.09018e+07	0	0.005377	44.32	0.00090423	2	988.541	-1.74742	13.5406	1
	High	DFASLLHEDLR	1	8	1	499594395		0	3.07828e+06	0	0.008502	29.42	0.0144574	3	1315.66	-0.853382	55.2581	0
	High	GEVLPTK	5	192	2	499594395;488410180		0	0	0.001	0.01957	34.23	0.0103644	2	743.429	-1.01905	11.9108	0
	High	KFIDNELK	2	46	2	499594395;488410180		0	5.3254e+07	0.001	0.02309	26.01	0.162897	2	1006.56	-0.61731	19.9051	1
	High	VHINVIEIK	3	59	2	499594395;488410180		0	6.14499e+07	0.001	0.02612	23.66	0.0264774	2	1064.65	-0.700598	33.8142	0
	High	INIAIHTGKPGMVIGK	6	71	2	499594395;488410180		0	2.52875e+07	0.001	0.04255	10.93	0.932356	3	1648.96	0.456278	35.6955	0
	High	KIDIDAR	1	7	1	499594395		0	9.25205e+07	0.004	0.08681	29.12	0.0873151	2	830.472	-1.64246	11.5519	1
	High	FIDNELK	3	46	2	499594395;488410180		0	1.26809e+08	0.004	0.0821	21.09	0.502223	2	878.46	-1.61136	23.4093	0
	Medium	VWIYRGEVLPTK	3	157	2	499594395;488410180		0	3.4118e+06	0.019	0.2243	21.84	0.129618	2	1460.83	1.68912	40.4796	1
	Medium	INIAIHTGKPGmVIGK	1	71	2	499594395;488410180	M12(Oxidation)	0	1.1296e+07	0.019	0.2319	4.17	4.30678	4	1664.95	0.345303	30.1274	0
	Medium	VGIIRDWEAK	1	41	1	499594395		0	2.47199e+07	0.035	0.3205	17.9	0.235162	2	1186.66	0.252325	31.9516	1
1002551472	30S ribosomal protein S7 [Staphylococcus aureus]	1130.89	46.79	343	3	10	74	6.15109e+08	156	17.7874	9.979
	A2	Sequence	# PSMs	# Proteins	# Protein Groups	Protein Group Accessions	Modifications	ΔCn	Area	q-Value	PEP	IonScore	Exp Value	Charge	MH+ [Da]	ΔM [ppm]	RT [min]	# Missed Cleavages
	High	ILYSAFDLVEQR	3	18	1	1002551472		0	1.53105e+08	0	1.157e-05	93.25	5.32295e-09	2	1453.77	0.581577	58.1403	0
	High	LANEILDAANNTGGAVK	11	37	1	1002551472		0	1.34084e+09	0	3.537e-08	76.91	2.18982e-07	2	1670.87	0.667041	39.6339	0
	High	LANEILDAANNTGGAVKK	8	37	1	1002551472		0	6.67906e+07	0	5e-06	50.81	0.000119499	2	1798.96	-2.56929	33.927	1
	High	VGGSNYQVPVEVRPER	12	208	3	1002551472;516666840;502819947		0	328845292	0	9.095e-05	48.29	0.000398797	2	1785.92	-2.22049	30.492	0
	High	DVLPDPIHNSK	18	38	4	1002551472;489286770;497855868;502819947		0	7.38104e+07	0	0.0003054	48.21	0.000342788	3	1234.64	-0.649131	28.5366	0
	High	RDVLPDPIHNSK	11	37	4	1002551472;489286770;497855868;502819947		0	1.75638e+08	0	5.277e-05	46.8	0.000456511	3	1390.74	-0.609189	23.0748	1
	High	RVGGSNYQVPVEVRPER	5	208	3	1002551472;516666840;502819947		0	9.34549e+07	0	0.0005	38.71	0.00380206	3	1942.03	0.441791	26.8997	1
	High	VGGSNYQVPVEVRPERR	3	208	3	1002551472;516666840;502819947		0	9.34549e+07	0.001	0.01396	23.02	0.140935	2	1942.02	-0.997002	26.5999	1
	High	RTTLGLR	2	298	5	497855868;1002551472;489286770;502819947;516666840		0	6.49037e+07	0.002	0.05907	42.58	0.00325726	2	816.504	-0.895574	11.7629	1
	High	AFAHYRW	1	296	4	497855868;1002551472;489286770;502819947		0	0	0.009	0.1484	3.43	17.2271	3	950.462	-1.51159	28.2825	1
488363574	50S ribosomal protein L3 [Staphylococcus capitis]	952.473	25.91	259	1	7	74	2.13761e+08	220	23.6843	9.59814
	A2	Sequence	# PSMs	# Proteins	# Protein Groups	Protein Group Accessions	Modifications	ΔCn	Area	q-Value	PEP	IonScore	Exp Value	Charge	MH+ [Da]	ΔM [ppm]	RT [min]	# Missed Cleavages
	High	KTEEVDGYNAIQVGFEDK	41	34	2	488363574;506381258		0	3.01529e+07	0	2.147e-09	77.06	3.07974e-07	2	2041.97	-0.787053	42.7434	1
	High	APGSVGMASDASR	7	83	1	488363574		0	429811820	0	0.0001533	67.34	3.04428e-06	2	1205.56	-0.675866	13.818	0
	High	TEEVDGYNAIQVGFEDK	17	34	2	488363574;506381258		0	1.57672e+07	0	2.788e-05	50.89	3.91058e-05	2	1913.88	1.71117	48.4545	0
	High	YANKPAEGHAK	1	107	3	488363574;506381258;488437579		0	1.59014e+07	0	0.008899	27.11	0.0437706	2	1185.6	1.32205	3.56849	0
	High	GFQGAIKR	2	250	3	488363574;488437579;926266986		0	2.74519e+07	0.001	0.03641	32.56	0.0220186	2	876.504	-1.75093	11.1326	1
	Medium	GNVPGPK	4	163	5	488363574;506381258;488437579;926266986;1011187145		0	1.17591e+08	0.012	0.1728	22.64	0.140482	2	668.373	-0.143846	5.1822	0
	Medium	GFQGAIK	2	251	3	488363574;488437579;926266986		0	93881543	0.034	0.3194	17.76	0.462284	2	720.403	-1.0501	14.0819	0
909642950	30S ribosomal protein S11 [Staphylococcus aureus]	1911.5	37.29	68	1	5	73	8.28962e+08	118	12.5085	10.272
	A2	Sequence	# PSMs	# Proteins	# Protein Groups	Protein Group Accessions	Modifications	ΔCn	Area	q-Value	PEP	IonScore	Exp Value	Charge	MH+ [Da]	ΔM [ppm]	RT [min]	# Missed Cleavages
	High	KSTPFAAQMASETASK	23	24	3	909642950;488410163;488392378		0	212585812	0	1.518e-09	99.86	2.49412e-09	2	1654.81	1.18823	26.1431	1
	High	STPFAAQMASETASK	18	24	3	909642950;488410163;488392378		0	1070046776	0	2.415e-06	71.87	2.24295e-07	2	1526.72	0.807729	33.0041	0
	High	STPFAAQmASETASK	7	24	3	909642950;488410163;488392378	M8(Oxidation)	0	7.2702e+07	0	6.927e-07	71.63	1.51155e-07	2	1542.71	-0.33562	20.4906	0
	High	ALQSAGLEVTAIR	19	25	3	909642950;488410163;488392378		0	1204254485	0	3.141e-05	71.6	1.23838e-06	2	1328.75	0.759177	39.6627	0
	High	SAMEHGLK	3	14	2	909642950;488392378		0	8.25427e+07	0	0.01259	37.98	0.000700572	2	872.429	-0.722917	5.97509	0
	High	TVEVTVK	3	72	1	909642950		0	1.30665e+08	0.001	0.01325	39.24	0.00341886	2	775.455	-1.40393	12.4026	0
Exp Value	Charge	MH+ [Da]	ΔM [ppm]	RT [min]	# Missed Cleavages
3.02796e-08	2	1569.91	-0.261081	48.3587	1
1.21558e-05	2	1120.64	-0.30475	46.6366	0
8.20188e-05	2	1175.66	-0.578555	14.9873	1
0.000161684	3	1441.82	0.256229	54.1617	0
0.000102151	2	1829.92	-0.01831	27.9455	0
0.000167021	2	914.436	-0.9106	12.1683	0
0.00469996	2	1734.89	-18.9201	58.5059	1
0.013608	3	2101.05	0.259469	25.1199	1
0.243984	3	3516.78	-4.8455	64.0894	0
0.00297857	2	1056.58	-0.726833	14.6853	0
5.75726	4	1241.7	-0.922917	11.4583	1
Exp Value	Charge	MH+ [Da]	ΔM [ppm]	RT [min]	# Missed Cleavages
4.1424e-12	2	1671.87	0.00907126	20.7133	1
4.523e-06	3	1524.79	-0.905172	8.21501	1
0.000134596	2	1432.74	0.738866	5.19739	1
0.000114137	2	1182.62	-0.408743	8.37903	0
0.0278062	2	988.505	-0.674501	4.8584	0
Exp Value	Charge	MH+ [Da]	ΔM [ppm]	RT [min]	# Missed Cleavages
4.15147e-07	2	1575.71	0.422384	13.2801	1
2.19914e-05	2	1497.78	1.07817	61.7777	0
8.02463e-05	2	838.466	-0.758698	20.507	0
0.000110114	2	1353.7	0.115316	23.7091	1
0.000283957	2	1212.66	1.33459	23.9705	0
0.000356791	2	1340.75	-0.34017	18.161	1
0.00141834	2	1625.87	1.2189	53.3693	1
0.0081681	2	949.535	-0.733799	25.5369	0
0.0114199	3	1401.76	-1.0263	39.2405	1
0.155782	2	899.531	-0.407016	13.2052	0
0.395919	2	788.461	-1.87094	4.56908	1
Exp Value	Charge	MH+ [Da]	ΔM [ppm]	RT [min]	# Missed Cleavages
2.35636e-07	2	1470.69	-0.623795	37.4997	0
2.35323e-05	2	1199.63	0.241261	20.3023	1
8.18031e-05	2	1256.68	0.0530055	36.0968	0
0.000535128	2	1389.73	-0.0385572	60.4611	0
0.00109016	2	788.45	-1.17486	15.8562	0
0.0262091	2	1102.61	-0.381295	13.6731	1
0.0201074	2	1405.72	0.0188751	52.5451	0
0.0142922	3	2627.4	0.732337	73.5336	1
0.321568	4	4023.93	-0.301985	73.7407	1
Exp Value	Charge	MH+ [Da]	ΔM [ppm]	RT [min]	# Missed Cleavages
2.36888e-05	3	2092.05	-0.640043	69.0043	1
0.000322176	2	1592.83	2.99509	28.1905	0
0.000306079	2	1164.64	0.0615214	53.7784	0
0.000495618	2	744.399	-0.86344	6.0491	0
0.00130064	2	1082.54	-0.256911	19.2872	0
0.00216232	2	1359.71	0.0152045	52.9119	0
0.00206194	2	891.565	-1.49549	17.1358	1
0.0140551	2	1563.84	1.03704	29.3017	1
0.0347372	2	1345.67	-0.362411	7.30624	1
0.000556995	2	763.47	-1.42755	26.541	0
0.56753	2	1176.66	0.673291	48.3962	0
1.34667	2	1375.7	0.428197	43.6105	0
0.0165354	2	956.519	-1.22828	19.341	1
0.0645112	2	819.384	-0.00775887	2.88345	0
Exp Value	Charge	MH+ [Da]	ΔM [ppm]	RT [min]	# Missed Cleavages
2.1054e-11	2	2158.92	-0.366516	43.449	0
7.67902e-10	2	1594.75	1.08423	35.4852	0
3.91172e-10	2	2142.93	-0.235745	48.3285	0
1.23688e-06	2	1298.7	0.38597	49.8767	0
0.472917	2	1091.56	-0.0454393	12.7478	1
0.000741993	2	707.347	-0.786155	6.60216	0
3.06286	3	963.499	-1.74803	6.02844	1
Exp Value	Charge	MH+ [Da]	ΔM [ppm]	RT [min]	# Missed Cleavages
1.57083e-09	2	2095.06	-0.0379753	58.8374	1
3.9869e-06	2	2111.06	1.79281	54.8772	1
0.000588895	2	828.399	-1.12014	14.9522	0
0.00332428	2	1221.6	-0.00350948	34.4491	0
0.000972241	2	944.48	0.161599	16.275	0
0.0191357	2	1072.57	-1.10896	11.1933	1
Exp Value	Charge	MH+ [Da]	ΔM [ppm]	RT [min]	# Missed Cleavages
4.25892e-12	3	3314.67	-0.802722	69.5656	1
5.23585e-08	2	1535.76	0.644561	37.6335	0
4.33057e-06	2	1252.65	0.498855	35.4269	0
8.93864e-06	2	1551.76	0.925544	30.1479	0
0.00139557	2	1284.72	1.24815	48.7521	0
0.00242372	3	1412.81	-0.191668	44.6498	1
0.176756	3	1373.76	-0.235524	36.1587	1
0.00374143	2	954.488	-1.22439	14.8068	0
0.154337	2	795.388	-0.215169	8.00087	0
0.0186625	2	1264.55	-0.385041	6.31432	1
0.213029	2	705.43	1.29588	18.5018	0
0.433863	2	812.43	-0.650237	22.1997	0
Exp Value	Charge	MH+ [Da]	ΔM [ppm]	RT [min]	# Missed Cleavages
3.57612e-07	2	1660.8	0.156956	21.974	1
1.24582e-05	2	1214.56	-0.0711659	17.0872	0
1.58957e-05	2	1187.59	0.563057	30.1423	0
1.16598e-05	2	1569.71	-0.194198	45.7568	0
3.70719e-06	2	1443.81	1.30715	57.796	0
1.07145e-05	3	3851.7	2.06802	60.2289	1
1.2331e-05	2	1389.59	-0.393769	15.7576	0
0.000178588	2	999.558	-0.627827	27.9419	0
0.00120866	2	1455.74	-0.033857	26.665	1
0.000862919	3	4086.85	2.75016	56.7061	1
0.00758307	3	1889.06	0.932836	61.8176	1
0.0196874	2	1252.61	0.0136668	31.377	0
0.136983	2	1111.61	-0.775893	16.4463	0
0.22573	2	1230.63	0.77127	6.7202	1
1.85243	4	2559.36	0.734525	52.6396	0
Exp Value	Charge	MH+ [Da]	ΔM [ppm]	RT [min]	# Missed Cleavages
6.2778e-09	2	1262.59	-0.271199	24.7753	0
3.42274e-07	2	1508.76	0.418837	29.6226	1
3.65547e-07	2	840.493	-0.955087	30.4497	0
8.74708e-05	2	1227.67	-0.202326	18.7957	0
0.000915328	2	1014.57	-0.212943	8.53451	1
0.00106316	2	1531.77	-0.38902	33.9755	1
0.000983278	2	998.497	-0.464086	30.0351	0
0.0235648	2	1014.49	-0.79894	21.4514	0
0.0425097	3	1014.57	-1.94072	9.47394	1
0.168359	2	858.467	-1.2648	11.8013	0
0.11708	2	1170.59	-0.262245	18.5956	1
Exp Value	Charge	MH+ [Da]	ΔM [ppm]	RT [min]	# Missed Cleavages
1.54181e-06	2	1129.66	-0.514563	18.105	1
7.07745e-06	2	1029.56	0.940188	12.2406	0
3.90357e-05	2	1157.65	-1.16672	8.31058	1
0.000177809	2	1214.67	-0.195646	8.86026	1
0.00134004	2	1197.76	0.133722	30.1135	1
0.00375291	2	1069.66	-0.0791632	39.1148	0
16.5996	2	1001.56	-0.642015	24.2733	0
0.371522	2	790.43	-0.105992	2.18653	1
Exp Value	Charge	MH+ [Da]	ΔM [ppm]	RT [min]	# Missed Cleavages
5.00387e-12	2	2389.22	0.913467	66.3723	0
5.23585e-08	2	1535.76	0.644561	37.6335	0
4.33057e-06	2	1252.65	0.498855	35.4269	0
8.93864e-06	2	1551.76	0.925544	30.1479	0
0.0687655	2	1187.66	0.857817	44.8678	0
0.0769683	2	731.428	-2.03712	10.1535	0
0.154337	2	795.388	-0.215169	8.00087	0
0.0366508	2	943.531	-1.27392	4.08328	1
0.213029	2	705.43	1.29588	18.5018	0
0.433863	2	812.43	-0.650237	22.1997	0
Exp Value	Charge	MH+ [Da]	ΔM [ppm]	RT [min]	# Missed Cleavages
2.03427e-09	2	1614.87	1.12599	31.2167	0
2.74243e-07	3	1956.05	-0.147219	28.6871	1
5.76021e-05	2	1066.56	0.244809	40.6791	0
0.00823417	2	1004.58	-0.677339	35.0264	0
0.00465754	3	2486.24	-0.757402	68.3016	1
0.00517522	2	871.491	-1.38131	33.3084	0
0.00869987	2	999.586	-1.14253	26.6387	1
0.040812	2	1027.59	-0.325083	26.4733	1
1.2432	2	1082.55	-0.248607	33.1115	0
1.93647	3	2447.16	0.660651	54.7835	1
Exp Value	Charge	MH+ [Da]	ΔM [ppm]	RT [min]	# Missed Cleavages
3.35775e-12	2	2160.12	0.0344897	66.5903	0
2.76385e-08	2	1564.67	0.71621	31.7021	0
8.90886e-07	2	1580.67	-0.398757	27.0042	0
9.2181e-05	2	1116.64	-0.498839	7.47448	1
0.00698715	3	1063.69	-1.70091	21.9753	1
0.0317183	2	935.592	-0.680667	30.2234	0
0.0169401	2	759.435	-1.21952	7.01799	0
0.187161	2	843.461	-0.5838	34.9776	0
Exp Value	Charge	MH+ [Da]	ΔM [ppm]	RT [min]	# Missed Cleavages
2.03427e-09	2	1614.87	1.12599	31.2167	0
2.74243e-07	3	1956.05	-0.147219	28.6871	1
5.76021e-05	2	1066.56	0.244809	40.6791	0
0.000165003	2	1020.57	-0.523517	33.4989	0
0.00517522	2	871.491	-1.38131	33.3084	0
0.00869987	2	999.586	-1.14253	26.6387	1
0.040812	2	1027.59	-0.325083	26.4733	1
1.2432	2	1082.55	-0.248607	33.1115	0
1.04742	2	1486.67	1.74047	42.4922	0
Exp Value	Charge	MH+ [Da]	ΔM [ppm]	RT [min]	# Missed Cleavages
2.03427e-09	2	1614.87	1.12599	31.2167	0
2.74243e-07	3	1956.05	-0.147219	28.6871	1
5.76021e-05	2	1066.56	0.244809	40.6791	0
0.000165003	2	1020.57	-0.523517	33.4989	0
0.00517522	2	871.491	-1.38131	33.3084	0
0.00869987	2	999.586	-1.14253	26.6387	1
0.040812	2	1027.59	-0.325083	26.4733	1
1.2432	2	1082.55	-0.248607	33.1115	0
1.93647	3	2447.16	0.660651	54.7835	1
Exp Value	Charge	MH+ [Da]	ΔM [ppm]	RT [min]	# Missed Cleavages
2.12346e-10	2	2226.05	-0.269549	30.2101	1
2.36293e-06	2	1203.63	-0.0857999	7.11226	0
5.48798e-06	3	1404.78	0.0358087	45.5402	1
1.60162e-05	2	1316.68	-0.212351	29.7983	0
3.07716e-05	2	843.529	-1.35997	6.0962	1
0.00347542	2	991.557	-0.41555	45.3969	0
0.00968512	2	1376.68	-0.149526	44.4653	1
0.0293222	2	715.434	-1.9457	9.97398	0
0.0845112	2	687.377	-1.59209	6.44751	0
Exp Value	Charge	MH+ [Da]	ΔM [ppm]	RT [min]	# Missed Cleavages
8.18031e-05	2	1256.68	0.0530055	36.0968	0
1.89593e-05	3	4024.94	5.29674	71.052	1
0.000535128	2	1389.73	-0.0385572	60.4611	0
0.00109016	2	788.45	-1.17486	15.8562	0
0.0262091	2	1102.61	-0.381295	13.6731	1
0.0201074	2	1405.72	0.0188751	52.5451	0
0.0142922	3	2627.4	0.732337	73.5336	1
Exp Value	Charge	MH+ [Da]	ΔM [ppm]	RT [min]	# Missed Cleavages
2.2165e-12	2	1580.73	0.56909	31.3758	0
2.1054e-11	2	2158.92	-0.366516	43.449	0
3.91172e-10	2	2142.93	-0.235745	48.3285	0
1.23688e-06	2	1298.7	0.38597	49.8767	0
0.472917	2	1091.56	-0.0454393	12.7478	1
0.000741993	2	707.347	-0.786155	6.60216	0
3.06286	3	963.499	-1.74803	6.02844	1
Exp Value	Charge	MH+ [Da]	ΔM [ppm]	RT [min]	# Missed Cleavages
3.67589e-07	2	1455.65	0.776451	21.7092	0
2.73736e-06	2	2583.24	-0.663454	36.2608	1
2.51381e-06	2	1439.66	-0.203275	27.8938	0
1.50073e-05	2	1507.76	1.00113	49.1118	0
4.72513e-05	3	1567.75	0.233453	22.4181	1
4.90266e-05	2	1583.75	-0.442057	17.1967	1
0.000226716	4	2526.21	-0.936372	36.1071	0
0.000394834	2	803.486	-1.18929	20.9391	0
0.00473684	3	960.546	-1.76346	9.29935	1
0.0868113	3	1635.85	0.803016	42.8489	1
Exp Value	Charge	MH+ [Da]	ΔM [ppm]	RT [min]	# Missed Cleavages
1.64711e-07	2	1858.97	-0.451962	73.1852	0
3.92132e-06	2	1308.68	0.0226626	26.3643	1
7.37551e-06	2	1173.65	0.159866	47.2706	0
0.00120892	2	1057.58	0.51445	32.0727	0
0.000178777	2	1140.7	-0.395822	27.5883	1
0.00404941	2	1012.6	-0.446588	37.1271	0
0.0677082	2	1746.89	-0.299299	56.1298	0
0.0119913	2	822.435	-0.403682	21.5858	0
1.81254	2	893.435	-1.19987	10.6229	0
Exp Value	Charge	MH+ [Da]	ΔM [ppm]	RT [min]	# Missed Cleavages
0.000322176	2	1592.83	2.99509	28.1905	0
0.000306079	2	1164.64	0.0615214	53.7784	0
0.000495618	2	744.399	-0.86344	6.0491	0
0.00139279	2	2106.07	1.76412	68.7003	1
0.00130064	2	1082.54	-0.256911	19.2872	0
0.00206194	2	891.565	-1.49549	17.1358	1
0.0140551	2	1563.84	1.03704	29.3017	1
0.0347372	2	1345.67	-0.362411	7.30624	1
0.000556995	2	763.47	-1.42755	26.541	0
0.56753	2	1176.66	0.673291	48.3962	0
0.0165354	2	956.519	-1.22828	19.341	1
0.0645112	2	819.384	-0.00775887	2.88345	0
6.85887	3	1779.88	0.285538	43.3146	1
Exp Value	Charge	MH+ [Da]	ΔM [ppm]	RT [min]	# Missed Cleavages
4.91663e-09	2	1965.05	-0.546795	41.5739	0
1.01208e-05	2	1476.8	0.654427	39.7163	0
5.71273e-05	2	715.409	-1.5996	6.04588	0
0.00106132	2	930.513	-0.8769	28.4017	0
0.00425068	2	1659.88	0.227361	43.344	1
0.206884	3	2206.17	2.77117	39.4493	1
Exp Value	Charge	MH+ [Da]	ΔM [ppm]	RT [min]	# Missed Cleavages
5.02865e-05	3	1714.94	-0.946357	33.7197	1
8.02234e-05	2	2129.11	-1.24955	58.066	0
0.000160775	2	1106.62	0.044909	42.0075	0
0.000167021	2	914.436	-0.9106	12.1683	0
0.000304747	3	2285.17	2.47421	49.7471	0
0.000798491	2	1750.88	0.199883	40.8042	0
0.00194833	2	1734.88	0.225908	58.3678	0
0.00649091	2	1157.63	-0.214668	27.0252	0
0.108073	3	2159.06	-0.448139	20.2594	1
0.686836	2	1758.89	0.611609	22.2653	0
0.143661	2	1072.58	-0.0675851	14.5649	0
Exp Value	Charge	MH+ [Da]	ΔM [ppm]	RT [min]	# Missed Cleavages
1.1627e-08	2	2182.09	-1.51183	67.0451	0
3.12106e-06	2	1530.78	0.503274	18.1654	0
3.40669e-06	3	1872.06	0.159177	49.8819	0
5.50582e-06	3	1416.83	-0.0309333	59.4535	1
0.000424449	2	932.541	-0.639498	30.0548	0
0.000370773	2	1088.64	0.867847	24.203	1
0.00085983	2	1092.6	-0.481102	36.6285	0
0.00182371	3	1477.74	-0.939125	5.74891	0
0.000771761	3	2677.37	-2.41566	63.2209	1
0.0015701	3	1220.7	-1.36606	32.3927	1
0.00136232	2	1014.53	0.00784495	31.5824	0
0.000418262	3	1261.57	-0.272337	16.8573	0
0.00298819	2	865.44	-1.19598	22.2237	0
0.0109273	2	839.403	-1.46813	16.5362	0
0.851981	2	967.499	-0.64217	10.6933	1
0.0140919	2	1277.57	-0.81676	10.5078	0
Exp Value	Charge	MH+ [Da]	ΔM [ppm]	RT [min]	# Missed Cleavages
5.9966e-10	2	1733.74	0.532137	4.64559	0
1.64497e-06	2	1206.57	-0.187862	20.7128	0
1.1003e-05	2	1717.75	0.13513	8.49335	0
0.000180673	2	1004.54	-1.2703	10.6469	0
0.000781858	2	917.541	-0.543966	11.5167	1
0.00694976	4	2622.5	1.79328	67.3147	0
1.0988	4	1977.07	-0.548598	35.2358	0
2.24045	4	1993.07	-0.810235	31.4068	0
0.0575852	2	895.56	-0.780401	33.3638	0
Exp Value	Charge	MH+ [Da]	ΔM [ppm]	RT [min]	# Missed Cleavages
3.80712e-09	2	1628.86	0.284906	22.1496	1
1.63826e-05	2	958.593	-0.407122	16.4878	1
3.50255e-05	2	958.592	-0.789152	18.3074	1
0.00713753	2	830.498	-0.39727	24.6819	0
0.0143701	2	968.54	-0.920492	15.5796	0
0.0164198	2	1142.63	-1.25413	10.0887	0
4.9756	4	1270.72	-1.24438	6.62822	1
Exp Value	Charge	MH+ [Da]	ΔM [ppm]	RT [min]	# Missed Cleavages
8.85735e-07	3	1348.68	-2.28522	16.7005	1
6.60349e-06	2	2577.23	0.56767	58.6071	0
8.62617e-05	2	999.583	-0.0207216	34.2458	0
0.000179895	2	1192.58	-0.589868	19.9801	0
0.0119467	2	759.448	0.468847	2.12871	1
0.00150105	3	2593.23	1.95498	51.3323	0
0.0235505	2	830.461	-1.33702	9.03215	0
0.516743	3	1184.7	-1.20106	27.1164	1
Exp Value	Charge	MH+ [Da]	ΔM [ppm]	RT [min]	# Missed Cleavages
0.000192882	2	1162.64	0.0553446	55.4707	0
9.10191e-05	2	1964.85	-3.04711	37.1981	1
0.00381931	2	1372.79	-0.915411	31.3258	0
0.000168384	2	772.528	-1.39615	12.8694	1
0.00347769	2	842.509	-1.1155	5.7424	0
0.0703809	2	1016.47	-0.67128	30.2588	0
0.228993	2	873.409	-1.50131	6.305	0
Exp Value	Charge	MH+ [Da]	ΔM [ppm]	RT [min]	# Missed Cleavages
0.000192882	2	1162.64	0.0553446	55.4707	0
9.10191e-05	2	1964.85	-3.04711	37.1981	1
0.0139456	2	1191.67	0.327508	22.5685	1
0.000168384	2	772.528	-1.39615	12.8694	1
0.00347769	2	842.509	-1.1155	5.7424	0
0.0703809	2	1016.47	-0.67128	30.2588	0
Exp Value	Charge	MH+ [Da]	ΔM [ppm]	RT [min]	# Missed Cleavages
5.34722e-08	2	1303.65	-0.0383465	19.0986	0
3.42274e-07	2	1508.76	0.418837	29.6226	1
3.65547e-07	2	840.493	-0.955087	30.4497	0
3.22421e-06	2	1260.64	-0.175653	20.3764	1
0.000915328	2	1014.57	-0.212943	8.53451	1
0.000983278	2	998.497	-0.464086	30.0351	0
0.0235648	2	1014.49	-0.79894	21.4514	0
0.0164366	2	1033.48	0.90676	24.9076	0
0.0425097	3	1014.57	-1.94072	9.47394	1
0.168359	2	858.467	-1.2648	11.8013	0
0.11708	2	1170.59	-0.262245	18.5956	1
Exp Value	Charge	MH+ [Da]	ΔM [ppm]	RT [min]	# Missed Cleavages
6.49824e-06	3	2042.01	0.859149	67.5037	0
0.000214841	2	1610.8	-0.374662	29.0356	0
0.000240574	2	1286.66	-0.904986	24.663	1
0.00110963	2	890.472	-1.25762	21.8721	0
0.00139729	3	1626.79	-0.0298464	24.1581	0
0.221635	2	1302.65	0.760685	20.1658	1
5.83961	3	1158.56	-1.25433	30.3378	0
Exp Value	Charge	MH+ [Da]	ΔM [ppm]	RT [min]	# Missed Cleavages
8.85735e-07	3	1348.68	-2.28522	16.7005	1
0.000179895	2	1192.58	-0.589868	19.9801	0
0.000562735	2	1198.72	-0.0764735	27.8703	1
0.0119467	2	759.448	0.468847	2.12871	1
0.00253973	2	1013.6	0.135549	35.4458	0
0.00228198	2	816.444	-2.15168	6.48365	0
Exp Value	Charge	MH+ [Da]	ΔM [ppm]	RT [min]	# Missed Cleavages
1.63826e-05	2	958.593	-0.407122	16.4878	1
3.50255e-05	2	958.592	-0.789152	18.3074	1
0.000294613	2	1501.75	0.870085	30.6833	0
0.00713753	2	830.498	-0.39727	24.6819	0
0.0164198	2	1142.63	-1.25413	10.0887	0
4.9756	4	1270.72	-1.24438	6.62822	1
Exp Value	Charge	MH+ [Da]	ΔM [ppm]	RT [min]	# Missed Cleavages
0.000214841	2	1610.8	-0.374662	29.0356	0
0.000240574	2	1286.66	-0.904986	24.663	1
0.00110963	2	890.472	-1.25762	21.8721	0
0.00139729	3	1626.79	-0.0298464	24.1581	0
0.0103948	2	1130.58	2.30669	3.53434	1
0.221635	2	1302.65	0.760685	20.1658	1
5.83961	3	1158.56	-1.25433	30.3378	0
Exp Value	Charge	MH+ [Da]	ΔM [ppm]	RT [min]	# Missed Cleavages
1.79373e-05	2	1350.64	0.0359277	55.9403	0
0.000188084	3	2370.3	0.2921	67.1718	1
0.000272403	2	1502.86	1.09212	48.7551	1
0.00323812	2	1366.64	0.630062	48.3901	0
0.0262648	2	770.488	-0.887539	8.18862	0
0.01801	2	880.39	-1.24407	3.78479	0
0.15532	2	814.503	-0.722102	26.6953	0
0.12079	2	1382.63	0.504141	30.5626	0
Exp Value	Charge	MH+ [Da]	ΔM [ppm]	RT [min]	# Missed Cleavages
0.000424449	2	932.541	-0.639498	30.0548	0
3.76841e-05	4	2028.16	-1.05594	45.2668	1
0.000370773	2	1088.64	0.867847	24.203	1
0.000248553	2	1402.72	-0.417848	14.8166	0
0.00182371	3	1477.74	-0.939125	5.74891	0
0.00178076	2	1872.06	3.06804	49.0623	0
0.00483266	3	1206.68	0.0803474	31.7745	1
0.040593	2	2153.09	4.56266	67.1296	0
0.00298819	2	865.44	-1.19598	22.2237	0
0.073989	2	930.525	-0.144124	26.1878	0
0.0703568	2	1032.48	-0.296682	27.7337	0
Exp Value	Charge	MH+ [Da]	ΔM [ppm]	RT [min]	# Missed Cleavages
1.3605e-05	2	889.473	-1.3823	9.47307	0
5.95423e-05	2	1174.61	0.474901	23.5569	1
0.000945123	2	1126.58	-0.878239	17.3535	0
1.60762	3	1202.61	-1.08318	27.4422	1
7.2786	2	1282.68	-0.902219	14.6992	1
Exp Value	Charge	MH+ [Da]	ΔM [ppm]	RT [min]	# Missed Cleavages
0.000320801	2	858.467	-1.20535	22.7382	0
0.000537258	3	2106.05	-0.152926	66.2871	1
0.000125449	2	997.509	-0.929708	37.7691	0
0.000247123	3	2208.08	0.406957	54.6601	1
0.000998324	2	866.4	-0.910208	9.20489	0
1.83799	3	2070.02	0.311337	50.1566	0
9.99364	4	2198.12	1.14817	44.9209	1
1.77823	3	1278.67	-0.957318	18.7259	1
Exp Value	Charge	MH+ [Da]	ΔM [ppm]	RT [min]	# Missed Cleavages
4.39283e-09	2	2043.08	0.274216	45.0271	0
5.9957e-05	2	743.44	-1.60654	11.5402	0
0.000273183	2	1595.84	0.893736	28.8303	0
0.00106132	2	930.513	-0.8769	28.4017	0
Exp Value	Charge	MH+ [Da]	ΔM [ppm]	RT [min]	# Missed Cleavages
0.000134	3	1830.96	0.42319	49.7991	0
0.000605289	2	977.527	-0.943578	12.2908	1
0.00142185	2	2004.05	0.226265	64.2696	0
0.00245433	2	1208.62	-0.639961	35.7817	0
2.46847	3	949.52	-1.77226	9.71975	1
Exp Value	Charge	MH+ [Da]	ΔM [ppm]	RT [min]	# Missed Cleavages
0.000322176	2	1592.83	2.99509	28.1905	0
0.000495618	2	744.399	-0.86344	6.0491	0
0.00139279	2	2106.07	1.76412	68.7003	1
0.00216232	2	1359.71	0.0152045	52.9119	0
0.56753	2	1176.66	0.673291	48.3962	0
1.34667	2	1375.7	0.428197	43.6105	0
0.0165354	2	956.519	-1.22828	19.341	1
4.57084	3	1289.64	-1.56757	4.47069	1
Exp Value	Charge	MH+ [Da]	ΔM [ppm]	RT [min]	# Missed Cleavages
8.30576e-05	2	1333.69	0.0145347	16.2061	1
6.57578e-05	2	1047.51	-0.187154	16.2273	0
0.00228639	2	940.557	-0.194273	29.1266	0
0.00187042	2	987.521	-0.921173	5.37564	1
0.0298065	2	1177.58	-0.46297	20.1222	0
0.00270625	2	859.426	-0.704197	7.97123	0
0.391174	2	733.39	-1.64717	6.7943	0
Exp Value	Charge	MH+ [Da]	ΔM [ppm]	RT [min]	# Missed Cleavages
3.58842e-07	2	1655.85	-0.459303	32.3339	1
0.000170775	2	923.447	-0.456478	22.1673	0
0.000284746	2	1004.52	-0.215657	18.3315	0
0.00168216	2	1499.75	0.500142	37.6939	0
0.00756051	3	1062.59	-0.898661	25.0013	1
Exp Value	Charge	MH+ [Da]	ΔM [ppm]	RT [min]	# Missed Cleavages
0.0002894	3	933.554	-1.07228	14.8297	1
0.0698644	3	1429.71	0.199013	38.9436	1
0.367504	2	1445.71	0.68371	30.5802	1
0.0511656	2	777.453	-1.28991	19.6826	0
0.00182624	2	874.499	-0.402898	12.3193	1
0.0350767	2	819.468	-0.0268253	0.529583	1
Exp Value	Charge	MH+ [Da]	ΔM [ppm]	RT [min]	# Missed Cleavages
6.24122e-10	2	1518.82	0.328387	54.8885	0
6.56875e-06	3	1438.81	-1.68138	45.9877	0
6.68039	3	1103.59	-0.486631	24.8184	0
0.343149	2	992.624	-0.862485	9.44049	1
Exp Value	Charge	MH+ [Da]	ΔM [ppm]	RT [min]	# Missed Cleavages
0.000320801	2	858.467	-1.20535	22.7382	0
0.000998324	2	866.4	-0.910208	9.20489	0
0.00066171	2	1297.61	0.815238	18.7519	1
0.00474572	2	1313.6	-0.248831	15.5102	1
Exp Value	Charge	MH+ [Da]	ΔM [ppm]	RT [min]	# Missed Cleavages
0.000407863	2	905.545	-0.328736	29.5418	0
0.00201768	2	1151.58	-0.223393	21.52	0
0.000290342	2	1033.64	-0.0511221	20.8096	1
0.000721745	2	1061.65	-1.1284	25.6146	1
Exp Value	Charge	MH+ [Da]	ΔM [ppm]	RT [min]	# Missed Cleavages
3.57612e-07	2	1660.8	0.156956	21.974	1
1.24582e-05	2	1214.56	-0.0711659	17.0872	0
1.58957e-05	2	1187.59	0.563057	30.1423	0
1.16598e-05	2	1569.71	-0.194198	45.7568	0
0.000178588	2	999.558	-0.627827	27.9419	0
0.00120866	2	1455.74	-0.033857	26.665	1
0.00647098	4	4362	7.94995	58.624	1
Exp Value	Charge	MH+ [Da]	ΔM [ppm]	RT [min]	# Missed Cleavages
2.50668e-06	2	1604.9	-0.252443	44.3056	0
0.000220805	2	775.43	-0.691035	18.2826	0
0.000228797	2	1598.8	-0.148421	27.6503	1
0.000617224	2	1058.58	-0.766825	32.5802	0
0.0286968	2	931.533	1.14469	13.6415	1
0.0148461	2	978.513	-0.833884	33.5828	0
Exp Value	Charge	MH+ [Da]	ΔM [ppm]	RT [min]	# Missed Cleavages
0.000537258	3	2106.05	-0.152926	66.2871	1
0.000125449	2	997.509	-0.929708	37.7691	0
0.000247123	3	2208.08	0.406957	54.6601	1
0.000998324	2	866.4	-0.910208	9.20489	0
0.00503989	2	831.456	-0.9813	23.3856	0
1.83799	3	2070.02	0.311337	50.1566	0
9.99364	4	2198.12	1.14817	44.9209	1
1.77823	3	1278.67	-0.957318	18.7259	1
Exp Value	Charge	MH+ [Da]	ΔM [ppm]	RT [min]	# Missed Cleavages
0.000331315	3	1714.88	-0.250086	49.9371	0
0.00197314	3	1945	-0.163931	59.1905	1
0.00661118	2	1112.55	-0.646313	19.0952	0
0.00953204	3	1473.75	0.0397125	34.1846	0
0.00111764	2	912.576	-0.297867	41.9469	0
Exp Value	Charge	MH+ [Da]	ΔM [ppm]	RT [min]	# Missed Cleavages
0.0002894	3	933.554	-1.07228	14.8297	1
0.00842283	2	860.482	-2.01183	13.8585	1
0.0698644	3	1429.71	0.199013	38.9436	1
0.367504	2	1445.71	0.68371	30.5802	1
0.0511656	2	777.453	-1.28991	19.6826	0
0.0350767	2	819.468	-0.0268253	0.529583	1
Exp Value	Charge	MH+ [Da]	ΔM [ppm]	RT [min]	# Missed Cleavages
2.45042e-06	2	868.561	-0.21231	39.6372	0
2.08982e-05	2	1834.88	-0.155871	47.379	0
0.00453255	2	1071.6	-0.847149	17.9378	1
0.0102336	2	1429.67	-0.29508	47.7407	0
0.00126899	2	808.467	-1.16261	7.76264	1
0.650507	2	802.412	-1.3479	14.8289	0
0.487319	2	1445.66	2.12789	35.5167	0
Exp Value	Charge	MH+ [Da]	ΔM [ppm]	RT [min]	# Missed Cleavages
0.000101326	2	1176.59	-0.56648	31.8623	0
0.00014034	2	1397.74	0.217322	29.4036	0
0.000200437	3	2273.14	0.346755	47.7238	0
0.00416237	2	849.457	-0.372285	4.8859	1
0.0947118	2	786.493	-1.39421	9.80239	1
0.067603	2	998.573	-0.739463	15.5536	1
Exp Value	Charge	MH+ [Da]	ΔM [ppm]	RT [min]	# Missed Cleavages
3.92132e-06	2	1308.68	0.0226626	26.3643	1
0.00120892	2	1057.58	0.51445	32.0727	0
0.000807403	2	1142.64	0.994619	35.6595	0
0.0119913	2	822.435	-0.403682	21.5858	0
Exp Value	Charge	MH+ [Da]	ΔM [ppm]	RT [min]	# Missed Cleavages
6.57578e-05	2	1047.51	-0.187154	16.2273	0
0.000558576	2	1332.7	0.0229576	14.265	1
0.00057573	2	1176.6	-0.35008	18.3371	0
0.00228639	2	940.557	-0.194273	29.1266	0
0.00187042	2	987.521	-0.921173	5.37564	1
0.00270625	2	859.426	-0.704197	7.97123	0
0.391174	2	733.39	-1.64717	6.7943	0
Exp Value	Charge	MH+ [Da]	ΔM [ppm]	RT [min]	# Missed Cleavages
2.31094e-07	2	1061.52	-0.668217	16.7462	0
8.30576e-05	2	1333.69	0.0145347	16.2061	1
0.00228639	2	940.557	-0.194273	29.1266	0
0.0298065	2	1177.58	-0.46297	20.1222	0
0.0494632	2	831.42	-0.672008	6.13963	0
0.391174	2	733.39	-1.64717	6.7943	0
Exp Value	Charge	MH+ [Da]	ΔM [ppm]	RT [min]	# Missed Cleavages
9.39341e-07	2	1442.85	1.13722	72.8835	0
3.94405e-06	2	1304.66	-0.381138	25.5401	0
2.22011e-05	2	1288.67	-0.353313	35.1864	0
0.794845	2	859.451	-0.932951	16.566	0
Exp Value	Charge	MH+ [Da]	ΔM [ppm]	RT [min]	# Missed Cleavages
5.9966e-10	2	1733.74	0.532137	4.64559	0
1.1003e-05	2	1717.75	0.13513	8.49335	0
0.00741369	4	2621.52	-12.8746	65.178	1
Exp Value	Charge	MH+ [Da]	ΔM [ppm]	RT [min]	# Missed Cleavages
9.39341e-07	2	1442.85	1.13722	72.8835	0
3.94405e-06	2	1304.66	-0.381138	25.5401	0
2.22011e-05	2	1288.67	-0.353313	35.1864	0
0.134902	2	1447.84	1.4257	23.2317	0
Exp Value	Charge	MH+ [Da]	ΔM [ppm]	RT [min]	# Missed Cleavages
8.85735e-07	3	1348.68	-2.28522	16.7005	1
9.74728e-07	2	2234.04	-0.0568748	43.1587	0
0.000179895	2	1192.58	-0.589868	19.9801	0
0.0119467	2	759.448	0.468847	2.12871	1
Exp Value	Charge	MH+ [Da]	ΔM [ppm]	RT [min]	# Missed Cleavages
2.90135e-06	2	1405.71	0.0831224	42.7511	0
2.50503e-06	2	1222.64	-0.245139	31.4269	1
1.08429e-05	2	1463.75	1.58292	39.6344	0
2.36273e-05	2	1803.93	-0.818692	42.7933	1
Exp Value	Charge	MH+ [Da]	ΔM [ppm]	RT [min]	# Missed Cleavages
1.06021e-11	2	2060.08	-0.590253	42.4282	1
4.82401e-05	3	1540.78	-1.31589	6.91719	1
4.20789e-05	2	1198.62	0.380622	6.64652	0
0.00782744	2	1004.58	-1.15344	43.8293	0
0.008664	2	867.423	-1.15173	6.41105	0
0.133693	2	1074.52	-0.878729	4.32224	0
1.00788	2	891.417	0.390935	3.63944	0
Exp Value	Charge	MH+ [Da]	ΔM [ppm]	RT [min]	# Missed Cleavages
1.01038e-05	2	819.42	-1.12876	5.21186	0
0.000139227	2	1203.66	0.51147	46.4999	0
0.00243417	2	1472.76	-0.330474	62.6157	1
0.00592869	2	934.499	-0.518357	31.5555	0
0.0112445	2	746.416	0.086651	3.57831	1
Exp Value	Charge	MH+ [Da]	ΔM [ppm]	RT [min]	# Missed Cleavages
5.9966e-10	2	1733.74	0.532137	4.64559	0
1.1003e-05	2	1717.75	0.13513	8.49335	0
0.0152746	4	2622.49	-1.55813	67.2583	0
Exp Value	Charge	MH+ [Da]	ΔM [ppm]	RT [min]	# Missed Cleavages
2.79825e-06	2	1562.85	-0.133139	38.1378	0
4.68898e-06	2	1153.63	-0.0447554	30.1679	0
1.55074e-05	2	1553.83	-0.51666	28.16	1
0.000617224	2	1058.58	-0.766825	32.5802	0
0.802089	2	1507.8	-2.01121	37.2721	1
0.0148461	2	978.513	-0.833884	33.5828	0
Exp Value	Charge	MH+ [Da]	ΔM [ppm]	RT [min]	# Missed Cleavages
0.000240574	2	1286.66	-0.904986	24.663	1
0.00110963	2	890.472	-1.25762	21.8721	0
0.221635	2	1302.65	0.760685	20.1658	1
1.61861	3	1626.79	-0.254958	21.0712	0
5.83961	3	1158.56	-1.25433	30.3378	0
Exp Value	Charge	MH+ [Da]	ΔM [ppm]	RT [min]	# Missed Cleavages
4.11135e-06	2	1481.79	0.352648	39.7182	0
0.000149756	2	1109.66	0.110403	36.041	0
0.00968986	3	1530.84	-0.322102	29.5786	1
0.574242	3	1637.89	0.0592899	33.3464	1
0.00795668	2	889.461	-1.31423	4.97975	0
0.0293248	2	816.493	-0.821408	3.80918	1
0.0196696	2	851.498	-1.03826	30.4009	0
Exp Value	Charge	MH+ [Da]	ΔM [ppm]	RT [min]	# Missed Cleavages
0.000140361	2	1030.56	-0.264902	6.00527	1
0.000327405	2	789.385	-0.392897	3.24841	0
0.00153555	2	905.45	-1.34372	6.07082	0
0.0180127	2	759.451	-0.658512	22.4879	0
0.0404523	2	842.473	-0.604793	8.56154	0
0.0620778	2	645.367	-1.96253	4.549	0
1.47518	2	921.445	-0.836015	4.51428	0
Exp Value	Charge	MH+ [Da]	ΔM [ppm]	RT [min]	# Missed Cleavages
0.000398797	2	1785.92	-2.22049	30.492	0
0.00380206	3	1942.03	0.441791	26.8997	1
0.0553229	2	977.504	-1.38164	30.9177	0
0.140935	2	1942.02	-0.997002	26.5999	1
0.00325726	2	816.504	-0.895574	11.7629	1
17.2271	3	950.462	-1.51159	28.2825	1
Exp Value	Charge	MH+ [Da]	ΔM [ppm]	RT [min]	# Missed Cleavages
5.66293e-10	2	1638.88	0.880227	41.7577	0
0.000101326	2	1176.59	-0.56648	31.8623	0
0.00416237	2	849.457	-0.372285	4.8859	1
0.0947118	2	786.493	-1.39421	9.80239	1
0.067603	2	998.573	-0.739463	15.5536	1
Exp Value	Charge	MH+ [Da]	ΔM [ppm]	RT [min]	# Missed Cleavages
5.9966e-10	2	1733.74	0.532137	4.64559	0
1.1003e-05	2	1717.75	0.13513	8.49335	0
2.51993	3	2404.28	0.220042	64.9816	1
Exp Value	Charge	MH+ [Da]	ΔM [ppm]	RT [min]	# Missed Cleavages
3.82227e-10	2	1945.97	-18.1408	39.065	1
1.01038e-05	2	819.42	-1.12876	5.21186	0
0.00592869	2	934.499	-0.518357	31.5555	0
0.0112445	2	746.416	0.086651	3.57831	1
Exp Value	Charge	MH+ [Da]	ΔM [ppm]	RT [min]	# Missed Cleavages
0.000287883	2	1031.58	-0.870126	9.75699	1
0.00270468	2	903.49	0.424385	12.0979	0
0.0200754	2	987.583	-0.814281	15.1105	1
0.0168925	2	773.476	-1.39207	15.1775	0
1.23358	2	1131.68	-1.28345	48.3457	0
Exp Value	Charge	MH+ [Da]	ΔM [ppm]	RT [min]	# Missed Cleavages
0.000192882	2	1162.64	0.0553446	55.4707	0
0.00347769	2	842.509	-1.1155	5.7424	0
0.0703809	2	1016.47	-0.67128	30.2588	0
0.957459	3	1963.88	5.5591	43.1607	1
0.228993	2	873.409	-1.50131	6.305	0
Exp Value	Charge	MH+ [Da]	ΔM [ppm]	RT [min]	# Missed Cleavages
2.8984e-06	2	1230.67	-0.02475	45.2023	0
1.01038e-05	2	819.42	-1.12876	5.21186	0
0.0153924	3	2315.21	-4.07425	40.4539	1
0.00592869	2	934.499	-0.518357	31.5555	0
0.0112445	2	746.416	0.086651	3.57831	1
Exp Value	Charge	MH+ [Da]	ΔM [ppm]	RT [min]	# Missed Cleavages
0.000398797	2	1785.92	-2.22049	30.492	0
0.00380206	3	1942.03	0.441791	26.8997	1
0.140935	2	1942.02	-0.997002	26.5999	1
0.00325726	2	816.504	-0.895574	11.7629	1
4.65026	2	1372.71	-0.657937	24.3617	0
Exp Value	Charge	MH+ [Da]	ΔM [ppm]	RT [min]	# Missed Cleavages
1.60162e-05	2	1316.68	-0.212351	29.7983	0
3.07716e-05	2	843.529	-1.35997	6.0962	1
0.0293222	2	715.434	-1.9457	9.97398	0
0.0845112	2	687.377	-1.59209	6.44751	0
0.731475	3	974.525	-1.53122	4.09816	0
Exp Value	Charge	MH+ [Da]	ΔM [ppm]	RT [min]	# Missed Cleavages
1.33697e-05	3	958.53	-1.8366	4.4187	0
0.00347542	2	991.557	-0.41555	45.3969	0
0.00968512	2	1376.68	-0.149526	44.4653	1
0.0845112	2	687.377	-1.59209	6.44751	0
10.9462	2	1314.7	-0.389279	37.7591	0
Exp Value	Charge	MH+ [Da]	ΔM [ppm]	RT [min]	# Missed Cleavages
0.000666906	2	1183.74	0.672036	25.7699	1
0.000846403	2	757.445	-0.710873	7.88816	0
0.241856	2	1055.65	-0.287803	34.1467	0
0.42789	2	991.469	-0.572728	5.04665	1
0.371522	2	790.43	-0.105992	2.18653	1
Exp Value	Charge	MH+ [Da]	ΔM [ppm]	RT [min]	# Missed Cleavages
1.22173e-05	3	2342.29	-1.97766	65.3268	1
6.53772e-05	3	1677.84	-0.677953	28.9358	1
0.00033785	2	1364.65	0.017239	57.2869	0
0.00347807	2	1380.65	0.517143	49.22	0
0.0262648	2	770.488	-0.887539	8.18862	0
0.01801	2	880.39	-1.24407	3.78479	0
0.15532	2	814.503	-0.722102	26.6953	0
Exp Value	Charge	MH+ [Da]	ΔM [ppm]	RT [min]	# Missed Cleavages
0.00113492	2	869.544	-1.34804	9.69254	0
0.0591556	2	857.448	0.256814	3.12751	0
0.00688457	2	1029.56	-1.65585	13.4038	1
0.0829872	2	845.5	0.37613	11.9865	1
Exp Value	Charge	MH+ [Da]	ΔM [ppm]	RT [min]	# Missed Cleavages
0.000525098	2	884.555	-1.07826	39.3687	0
0.00453255	2	1071.6	-0.847149	17.9378	1
0.0262499	3	2296.3	11.7495	72.2296	1
0.650507	2	802.412	-1.3479	14.8289	0
Exp Value	Charge	MH+ [Da]	ΔM [ppm]	RT [min]	# Missed Cleavages
0.000101326	2	1176.59	-0.56648	31.8623	0
0.0056734	2	1162.6	0.481789	21.4892	0
0.00416237	2	849.457	-0.372285	4.8859	1
0.0947118	2	786.493	-1.39421	9.80239	1
0.067603	2	998.573	-0.739463	15.5536	1
Exp Value	Charge	MH+ [Da]	ΔM [ppm]	RT [min]	# Missed Cleavages
0.000424449	2	932.541	-0.639498	30.0548	0
0.000370773	2	1088.64	0.867847	24.203	1
0.00182371	3	1477.74	-0.939125	5.74891	0
0.00483266	3	1206.68	0.0803474	31.7745	1
0.040593	2	2153.09	4.56266	67.1296	0
0.0703568	2	1032.48	-0.296682	27.7337	0
0.372677	3	1872.06	19.5923	49.1326	0
Exp Value	Charge	MH+ [Da]	ΔM [ppm]	RT [min]	# Missed Cleavages
1.60162e-05	2	1316.68	-0.212351	29.7983	0
0.000924555	2	815.497	-2.01901	4.74756	1
0.0845112	2	687.377	-1.59209	6.44751	0
0.731475	3	974.525	-1.53122	4.09816	0
0.229343	2	687.403	-1.41956	7.07353	0
Exp Value	Charge	MH+ [Da]	ΔM [ppm]	RT [min]	# Missed Cleavages
0.00453255	2	1071.6	-0.847149	17.9378	1
0.0309871	2	865.477	-1.46998	25.5135	0
0.790396	2	917.483	-1.44822	4.55224	1
0.650507	2	802.412	-1.3479	14.8289	0
1.35292	3	2302.1	-2.81953	63.5755	1
Exp Value	Charge	MH+ [Da]	ΔM [ppm]	RT [min]	# Missed Cleavages
2.29071e-05	3	1496.91	1.05776	52.8693	1
0.000331315	3	1714.88	-0.250086	49.9371	0
0.00111764	2	912.576	-0.297867	41.9469	0
Exp Value	Charge	MH+ [Da]	ΔM [ppm]	RT [min]	# Missed Cleavages
7.16731e-05	2	1041.61	-0.0299175	30.9492	0
0.00020991	2	991.481	-0.371909	19.639	0
0.0288516	2	1007.48	0.0164298	10.9557	0
0.0125178	2	880.452	-0.0956651	26.0189	0
Exp Value	Charge	MH+ [Da]	ΔM [ppm]	RT [min]	# Missed Cleavages
0.00113492	2	869.544	-1.34804	9.69254	0
0.0829872	2	845.5	0.37613	11.9865	1
2.44379	2	834.446	-1.50646	14.3228	0
0.0409572	2	990.547	-0.883952	11.2152	1
Exp Value	Charge	MH+ [Da]	ΔM [ppm]	RT [min]	# Missed Cleavages
8.02463e-05	2	838.466	-0.758698	20.507	0
3.95621e-05	2	1390.7	-0.49553	27.4154	0
0.0081681	2	949.535	-0.733799	25.5369	0
0.00773083	2	1449.77	0.524469	54.6315	0
Exp Value	Charge	MH+ [Da]	ΔM [ppm]	RT [min]	# Missed Cleavages
8.97841e-05	2	1221.6	-1.30255	29.5956	0
0.000588895	2	828.399	-1.12014	14.9522	0
0.00616949	2	864.482	-0.352733	26.9806	0
0.327403	2	943.53	-1.97489	9.13594	1
0.629555	2	1237.6	-1.61552	24.209	0
3.06255	3	943.531	-1.43929	9.13735	1
Exp Value	Charge	MH+ [Da]	ΔM [ppm]	RT [min]	# Missed Cleavages
0.0118408	2	984.572	-0.966444	30.9265	0
0.0262648	2	770.488	-0.887539	8.18862	0
0.5165	2	1378.68	4.42239	40.1143	0
0.0181082	2	1378.77	-0.0760629	24.2095	1
0.15532	2	814.503	-0.722102	26.6953	0
3.29672	2	1112.67	-0.580276	23.2066	1
Exp Value	Charge	MH+ [Da]	ΔM [ppm]	RT [min]	# Missed Cleavages
0.000287883	2	1031.58	-0.870126	9.75699	1
0.00270468	2	903.49	0.424385	12.0979	0
1.23358	2	1131.68	-1.28345	48.3457	0
0.0015974	2	803.486	-1.11332	20.7404	0
Exp Value	Charge	MH+ [Da]	ΔM [ppm]	RT [min]	# Missed Cleavages
0.000322176	2	1592.83	2.99509	28.1905	0
0.087256	2	1345.67	0.544722	7.0587	1
0.56753	2	1176.66	0.673291	48.3962	0
0.0165354	2	956.519	-1.22828	19.341	1
Exp Value	Charge	MH+ [Da]	ΔM [ppm]	RT [min]	# Missed Cleavages
0.0119467	2	759.448	0.468847	2.12871	1
0.426824	2	816.445	-1.70314	6.3126	0
Exp Value	Charge	MH+ [Da]	ΔM [ppm]	RT [min]	# Missed Cleavages
1.33697e-05	3	958.53	-1.8366	4.4187	0
2.08065e-05	3	1187.67	-1.77403	4.69489	1
4.79575e-05	2	1166.55	-0.170566	4.38255	1
0.000924555	2	815.497	-2.01901	4.74756	1
0.229343	2	687.403	-1.41956	7.07353	0
10.9462	2	1314.7	-0.389279	37.7591	0
Exp Value	Charge	MH+ [Da]	ΔM [ppm]	RT [min]	# Missed Cleavages
0.00174622	2	2061.06	-1.95763	45.1631	1
0.00782744	2	1004.58	-1.15344	43.8293	0
0.008664	2	867.423	-1.15173	6.41105	0
Exp Value	Charge	MH+ [Da]	ΔM [ppm]	RT [min]	# Missed Cleavages
0.00228639	2	940.557	-0.194273	29.1266	0
0.391174	2	733.39	-1.64717	6.7943	0
0.104661	2	1232.62	0.0837026	5.34063	1
Exp Value	Charge	MH+ [Da]	ΔM [ppm]	RT [min]	# Missed Cleavages
0.00228639	2	940.557	-0.194273	29.1266	0
0.391174	2	733.39	-1.64717	6.7943	0
2.31884	3	1131.55	-0.162896	14.4188	0
Exp Value	Charge	MH+ [Da]	ΔM [ppm]	RT [min]	# Missed Cleavages
0.00228639	2	940.557	-0.194273	29.1266	0
0.391174	2	733.39	-1.64717	6.7943	0
1.61143	2	1487.75	-4.04075	56.4002	1
Exp Value	Charge	MH+ [Da]	ΔM [ppm]	RT [min]	# Missed Cleavages
0.00418641	2	1243.7	-0.133729	11.7434	0
0.170697	3	1399.8	-1.12039	10.0012	1
0.132654	3	921.469	-2.22853	4.71004	1
8.14293	2	1242.72	0.747612	70.03	0
Exp Value	Charge	MH+ [Da]	ΔM [ppm]	RT [min]	# Missed Cleavages
0.00679164	2	756.406	-1.43407	17.1606	0
0.617289	2	772.401	-1.30064	6.97913	0
6.5572	3	2019.08	0.814942	41.8138	1
Exp Value	Charge	MH+ [Da]	ΔM [ppm]	RT [min]	# Missed Cleavages
0.0206588	2	798.493	-1.60257	7.50191	0
0.0317045	2	1718.73	-10.7167	9.31222	0
Exp Value	Charge	MH+ [Da]	ΔM [ppm]	RT [min]	# Missed Cleavages
1.24582e-05	2	1214.56	-0.0711659	17.0872	0
0.000178588	2	999.558	-0.627827	27.9419	0
2.76193	3	2833.41	3.59861	44.3366	1
Exp Value	Charge	MH+ [Da]	ΔM [ppm]	RT [min]	# Missed Cleavages
0.00679164	2	756.406	-1.43407	17.1606	0
0.500965	2	770.451	-1.20051	17.069	0
0.617289	2	772.401	-1.30064	6.97913	0
Exp Value	Charge	MH+ [Da]	ΔM [ppm]	RT [min]	# Missed Cleavages
0.00679164	2	756.406	-1.43407	17.1606	0
8.91879	5	3046.53	1.32193	38.0909	1
0.617289	2	772.401	-1.30064	6.97913	0
Exp Value	Charge	MH+ [Da]	ΔM [ppm]	RT [min]	# Missed Cleavages
0.00679164	2	756.406	-1.43407	17.1606	0
2.62459	3	2205.14	0.215229	71.1357	1
0.617289	2	772.401	-1.30064	6.97913	0
Exp Value	Charge	MH+ [Da]	ΔM [ppm]	RT [min]	# Missed Cleavages
0.00679164	2	756.406	-1.43407	17.1606	0
0.617289	2	772.401	-1.30064	6.97913	0
0.00252005	2	1241.72	8.03482	17.1915	0
Exp Value	Charge	MH+ [Da]	ΔM [ppm]	RT [min]	# Missed Cleavages
0.00453255	2	1071.6	-0.847149	17.9378	1
0.0370176	2	1835.89	10.9421	47.7335	0
0.650507	2	802.412	-1.3479	14.8289	0
Exp Value	Charge	MH+ [Da]	ΔM [ppm]	RT [min]	# Missed Cleavages
0.0437706	2	1185.6	1.32205	3.56849	0
3.37659	3	2828.49	7.64707	69.8538	0
0.0220186	2	876.504	-1.75093	11.1326	1
0.140482	2	668.373	-0.143846	5.1822	0
0.462284	2	720.403	-1.0501	14.0819	0
Exp Value	Charge	MH+ [Da]	ΔM [ppm]	RT [min]	# Missed Cleavages
0.000322176	2	1592.83	2.99509	28.1905	0
0.56753	2	1176.66	0.673291	48.3962	0
0.121663	2	745.383	-1.20488	10.1773	0
Exp Value	Charge	MH+ [Da]	ΔM [ppm]	RT [min]	# Missed Cleavages
0.0076431	2	1798.97	1.4342	34.0888	1
0.00325726	2	816.504	-0.895574	11.7629	1
0.0476525	2	937.488	-1.22636	34.9706	0
17.2271	3	950.462	-1.51159	28.2825	1
Exp Value	Charge	MH+ [Da]	ΔM [ppm]	RT [min]	# Missed Cleavages
0.00666005	2	1135.59	0.227176	28.3314	0
Exp Value	Charge	MH+ [Da]	ΔM [ppm]	RT [min]	# Missed Cleavages
0.0220186	2	876.504	-1.75093	11.1326	1
0.140482	2	668.373	-0.143846	5.1822	0
0.462284	2	720.403	-1.0501	14.0819	0
7.24122	3	1506.74	-0.828684	29.2398	0
Exp Value	Charge	MH+ [Da]	ΔM [ppm]	RT [min]	# Missed Cleavages
0.00109016	2	788.45	-1.17486	15.8562	0
0.757723	3	1503.76	-5.79231	27.9445	1
Exp Value	Charge	MH+ [Da]	ΔM [ppm]	RT [min]	# Missed Cleavages
4.68898e-06	2	1153.63	-0.0447554	30.1679	0
0.0148461	2	978.513	-0.833884	33.5828	0
0.0570788	2	1554.84	12.4306	28.2377	1
Exp Value	Charge	MH+ [Da]	ΔM [ppm]	RT [min]	# Missed Cleavages
0.0151817	2	928.536	-0.819829	28.9326	0
Exp Value	Charge	MH+ [Da]	ΔM [ppm]	RT [min]	# Missed Cleavages
0.000685979	2	856.434	-0.90707	5.9475	0
1.85706	3	1109.57	-1.8914	13.3783	0
Exp Value	Charge	MH+ [Da]	ΔM [ppm]	RT [min]	# Missed Cleavages
3.65547e-07	2	840.493	-0.955087	30.4497	0
0.0135376	3	996.558	-1.01553	9.36648	1
Exp Value	Charge	MH+ [Da]	ΔM [ppm]	RT [min]	# Missed Cleavages
0.0081681	2	949.535	-0.733799	25.5369	0
0.00773083	2	1449.77	0.524469	54.6315	0
2.56968	3	1314.73	-0.895564	36.2603	1
Exp Value	Charge	MH+ [Da]	ΔM [ppm]	RT [min]	# Missed Cleavages
0.00110963	2	890.472	-1.25762	21.8721	0
7.87258	3	1610.8	0.138155	29.417	0
Exp Value	Charge	MH+ [Da]	ΔM [ppm]	RT [min]	# Missed Cleavages
0.000322176	2	1592.83	2.99509	28.1905	0
26.0571	2	1850.91	7.73634	54.343	1
Exp Value	Charge	MH+ [Da]	ΔM [ppm]	RT [min]	# Missed Cleavages
1.13072e-06	2	1647.75	0.57349	55.5782	0
0.000880866	3	1578.71	-0.654214	19.796	1
Exp Value	Charge	MH+ [Da]	ΔM [ppm]	RT [min]	# Missed Cleavages
0.0206588	2	798.493	-1.60257	7.50191	0
0.135273	2	1032.56	-0.398047	22.5829	0
Exp Value	Charge	MH+ [Da]	ΔM [ppm]	RT [min]	# Missed Cleavages
0.0687655	2	1187.66	0.857817	44.8678	0
0.213029	2	705.43	1.29588	18.5018	0
0.433863	2	812.43	-0.650237	22.1997	0
2.20956	3	1535.76	-1.74875	37.7798	0
Exp Value	Charge	MH+ [Da]	ΔM [ppm]	RT [min]	# Missed Cleavages
0.0396706	2	1518.69	-6.269	59.4187	0
0.187161	2	843.461	-0.5838	34.9776	0
Exp Value	Charge	MH+ [Da]	ΔM [ppm]	RT [min]	# Missed Cleavages
0.0290676	2	1430.73	-7.51047	43.661	1
Exp Value	Charge	MH+ [Da]	ΔM [ppm]	RT [min]	# Missed Cleavages
0.140482	2	668.373	-0.143846	5.1822	0
1.84959	3	2042.98	-6.02845	46.3581	1
Exp Value	Charge	MH+ [Da]	ΔM [ppm]	RT [min]	# Missed Cleavages
0.676889	2	1347.72	-1.80901	65.8362	1
Exp Value	Charge	MH+ [Da]	ΔM [ppm]	RT [min]	# Missed Cleavages
0.000407778	2	1540.78	0.435813	6.86243	1
0.00782744	2	1004.58	-1.15344	43.8293	0
0.523678	2	1198.62	-0.332276	6.51726	0
Exp Value	Charge	MH+ [Da]	ΔM [ppm]	RT [min]	# Missed Cleavages
9.40068e-05	3	1580.73	-0.288878	31.2923	0
Exp Value	Charge	MH+ [Da]	ΔM [ppm]	RT [min]	# Missed Cleavages
0.696621	2	1128.64	0.479881	25.7309	0
Exp Value	Charge	MH+ [Da]	ΔM [ppm]	RT [min]	# Missed Cleavages
1.64585	3	1259.68	0.0619116	27.9992	0
0.328623	4	4461.23	15.8063	67.8952	1
Exp Value	Charge	MH+ [Da]	ΔM [ppm]	RT [min]	# Missed Cleavages
1.64585	3	1259.68	0.0619116	27.9992	0
0.898872	4	4461.23	15.5841	67.6503	1
Exp Value	Charge	MH+ [Da]	ΔM [ppm]	RT [min]	# Missed Cleavages
0.73735	2	726.45	-1.90077	18.2621	0
3.2244	4	1607.84	-0.323906	35.005	1
Exp Value	Charge	MH+ [Da]	ΔM [ppm]	RT [min]	# Missed Cleavages
0.734825	3	1330.75	-1.24958	31.936	1
0.00773057	2	726.425	-0.635671	15.6454	0
Exp Value	Charge	MH+ [Da]	ΔM [ppm]	RT [min]	# Missed Cleavages
0.512231	3	1166.62	-1.25072	30.8786	0
Exp Value	Charge	MH+ [Da]	ΔM [ppm]	RT [min]	# Missed Cleavages
5.62732	3	1592.79	-3.47575	19.7687	1
0.00325726	2	816.504	-0.895574	11.7629	1
17.2271	3	950.462	-1.51159	28.2825	1
Exp Value	Charge	MH+ [Da]	ΔM [ppm]	RT [min]	# Missed Cleavages
0.0115097	2	1183.74	-0.668556	25.6396	1
0.371522	2	790.43	-0.105992	2.18653	1
Exp Value	Charge	MH+ [Da]	ΔM [ppm]	RT [min]	# Missed Cleavages
0.000304676	3	1524.79	-0.665	8.35317	1
4.22942	3	1182.62	-1.22007	8.25904	0
Exp Value	Charge	MH+ [Da]	ΔM [ppm]	RT [min]	# Missed Cleavages
0.00085601	2	1336.78	0.505681	55.6262	0
0.192994	3	1655.91	0.927764	60.7278	0
Exp Value	Charge	MH+ [Da]	ΔM [ppm]	RT [min]	# Missed Cleavages
0.0322392	3	958.592	-1.55681	18.2142	0
0.123241	3	1086.69	-1.76581	12.6276	1
Exp Value	Charge	MH+ [Da]	ΔM [ppm]	RT [min]	# Missed Cleavages
0.0855355	2	987.546	-1.49108	4.76336	1
Exp Value	Charge	MH+ [Da]	ΔM [ppm]	RT [min]	# Missed Cleavages
0.0119757	2	1197.63	0.0743739	49.8365	0
0.639294	2	958.54	0.740903	38.0335	0
Exp Value	Charge	MH+ [Da]	ΔM [ppm]	RT [min]	# Missed Cleavages
1.20074	3	2542.37	0.475557	55.9757	0
Exp Value	Charge	MH+ [Da]	ΔM [ppm]	RT [min]	# Missed Cleavages
1.21998	3	2370.3	0.21485	67.547	1
0.0262648	2	770.488	-0.887539	8.18862	0
Exp Value	Charge	MH+ [Da]	ΔM [ppm]	RT [min]	# Missed Cleavages
0.0350767	2	819.468	-0.0268253	0.529583	1
3.35266	3	1795.85	-0.637494	26.0357	1
Exp Value	Charge	MH+ [Da]	ΔM [ppm]	RT [min]	# Missed Cleavages
0.116607	2	832.415	-1.42935	4.70195	1
Exp Value	Charge	MH+ [Da]	ΔM [ppm]	RT [min]	# Missed Cleavages
0.132654	3	921.469	-2.22853	4.71004	1
0.554426	2	1229.68	-1.10762	10.675	0
Exp Value	Charge	MH+ [Da]	ΔM [ppm]	RT [min]	# Missed Cleavages
0.0916357	2	1183.74	0.259547	25.5051	1
0.452097	3	1298.77	-1.13893	24.3207	1
Exp Value	Charge	MH+ [Da]	ΔM [ppm]	RT [min]	# Missed Cleavages
0.0196204	2	846.467	-1.15034	15.23	0
Exp Value	Charge	MH+ [Da]	ΔM [ppm]	RT [min]	# Missed Cleavages
2.01881	2	1001.59	0.451383	43.2665	1
Exp Value	Charge	MH+ [Da]	ΔM [ppm]	RT [min]	# Missed Cleavages
0.00110186	2	713.429	-1.48771	13.1655	0
Exp Value	Charge	MH+ [Da]	ΔM [ppm]	RT [min]	# Missed Cleavages
0.620336	2	834.509	0.314264	36.5881	0
Exp Value	Charge	MH+ [Da]	ΔM [ppm]	RT [min]	# Missed Cleavages
0.0194321	2	802.503	-0.656844	23.6032	0
Exp Value	Charge	MH+ [Da]	ΔM [ppm]	RT [min]	# Missed Cleavages
1.18676	2	886.499	-0.603994	24.8804	0
Exp Value	Charge	MH+ [Da]	ΔM [ppm]	RT [min]	# Missed Cleavages
0.132654	3	921.469	-2.22853	4.71004	1
1.17185	3	901.545	-1.94926	10.1448	1
Exp Value	Charge	MH+ [Da]	ΔM [ppm]	RT [min]	# Missed Cleavages
1.57456	2	2087.05	-1.69379	68.0204	1
Exp Value	Charge	MH+ [Da]	ΔM [ppm]	RT [min]	# Missed Cleavages
0.176815	3	1255.72	0.274961	14.794	0
3.92911	2	1046.54	0.621254	35.5675	0
Exp Value	Charge	MH+ [Da]	ΔM [ppm]	RT [min]	# Missed Cleavages
0.081057	2	864.446	-0.631648	15.6304	0
Exp Value	Charge	MH+ [Da]	ΔM [ppm]	RT [min]	# Missed Cleavages
1.8224	2	1616.83	1.21426	43.1305	0
Exp Value	Charge	MH+ [Da]	ΔM [ppm]	RT [min]	# Missed Cleavages
0.100156	3	2090.09	0.630925	66.8829	0
Exp Value	Charge	MH+ [Da]	ΔM [ppm]	RT [min]	# Missed Cleavages
0.0642715	2	729.449	-1.6079	26.2785	0
Exp Value	Charge	MH+ [Da]	ΔM [ppm]	RT [min]	# Missed Cleavages
0.07796	2	1059.58	-1.23707	7.16005	1
0.58809	2	859.463	0.144474	16.2544	0
Exp Value	Charge	MH+ [Da]	ΔM [ppm]	RT [min]	# Missed Cleavages
2.20954	2	916.485	0.0179758	18.8622	1
Exp Value	Charge	MH+ [Da]	ΔM [ppm]	RT [min]	# Missed Cleavages
8.91685e-05	2	1330.67	1.70736	36.4504	0
Exp Value	Charge	MH+ [Da]	ΔM [ppm]	RT [min]	# Missed Cleavages
2.96921	3	1001.54	-1.68795	11.2285	1
Exp Value	Charge	MH+ [Da]	ΔM [ppm]	RT [min]	# Missed Cleavages
0.0197766	2	900.515	-0.41902	29.4474	0
Exp Value	Charge	MH+ [Da]	ΔM [ppm]	RT [min]	# Missed Cleavages
0.0102527	2	957.558	-0.82425	7.51331	1
Exp Value	Charge	MH+ [Da]	ΔM [ppm]	RT [min]	# Missed Cleavages
0.391174	2	733.39	-1.64717	6.7943	0
1.44372	2	1378.75	-0.206135	72.514	1
Exp Value	Charge	MH+ [Da]	ΔM [ppm]	RT [min]	# Missed Cleavages
2.95909	3	1527.81	-0.556408	24.7087	1
Exp Value	Charge	MH+ [Da]	ΔM [ppm]	RT [min]	# Missed Cleavages
2.21389	2	2099.11	1.60788	68.6519	1
Exp Value	Charge	MH+ [Da]	ΔM [ppm]	RT [min]	# Missed Cleavages
1.45475	2	1013.6	-0.637397	4.6181	0
Exp Value	Charge	MH+ [Da]	ΔM [ppm]	RT [min]	# Missed Cleavages
0.0687655	2	1187.66	0.857817	44.8678	0
10.3967	2	878.461	-4.55576	39.3614	0
Exp Value	Charge	MH+ [Da]	ΔM [ppm]	RT [min]	# Missed Cleavages
10.0922	3	1431.78	-1.70847	17.3575	1
Exp Value	Charge	MH+ [Da]	ΔM [ppm]	RT [min]	# Missed Cleavages
3.35335	3	2287.11	-0.0244574	60.2907	1
Exp Value	Charge	MH+ [Da]	ΔM [ppm]	RT [min]	# Missed Cleavages
0.192727	3	1037.61	-1.69397	19.8798	0
Exp Value	Charge	MH+ [Da]	ΔM [ppm]	RT [min]	# Missed Cleavages
5.10179	2	1867.92	4.96683	28.0585	0
Exp Value	Charge	MH+ [Da]	ΔM [ppm]	RT [min]	# Missed Cleavages
0.0448559	2	826.445	-1.13678	22.252	0
Exp Value	Charge	MH+ [Da]	ΔM [ppm]	RT [min]	# Missed Cleavages
0.0411003	2	1715.76	-9.77543	24.3885	1
Exp Value	Charge	MH+ [Da]	ΔM [ppm]	RT [min]	# Missed Cleavages
3.77233	3	1220.66	-0.888589	31.9522	0
Exp Value	Charge	MH+ [Da]	ΔM [ppm]	RT [min]	# Missed Cleavages
2.44232	3	971.598	-2.15362	19.9427	1
Exp Value	Charge	MH+ [Da]	ΔM [ppm]	RT [min]	# Missed Cleavages
0.353529	3	1102.58	-1.04552	8.35726	1
Exp Value	Charge	MH+ [Da]	ΔM [ppm]	RT [min]	# Missed Cleavages
2.04515	2	2041.97	0.528121	47.0909	1
Exp Value	Charge	MH+ [Da]	ΔM [ppm]	RT [min]	# Missed Cleavages
6.29638	3	1642.85	-8.00748	45.4998	1
Exp Value	Charge	MH+ [Da]	ΔM [ppm]	RT [min]	# Missed Cleavages
0.0709849	2	1131.68	-0.420516	48.4271	0
Exp Value	Charge	MH+ [Da]	ΔM [ppm]	RT [min]	# Missed Cleavages
9.74159	3	1310.71	-0.836523	19.8345	0
Exp Value	Charge	MH+ [Da]	ΔM [ppm]	RT [min]	# Missed Cleavages
1.85843	3	1098.61	-1.1022	24.1535	1
Exp Value	Charge	MH+ [Da]	ΔM [ppm]	RT [min]	# Missed Cleavages
0.0516848	2	928.557	-0.864865	11.443	1
Exp Value	Charge	MH+ [Da]	ΔM [ppm]	RT [min]	# Missed Cleavages
11.2837	2	1102.61	0.0706154	14.7661	0
Exp Value	Charge	MH+ [Da]	ΔM [ppm]	RT [min]	# Missed Cleavages
3.87262	2	1820.91	-1.75485	40.554	1
Exp Value	Charge	MH+ [Da]	ΔM [ppm]	RT [min]	# Missed Cleavages
0.047073	2	1002.55	0.443275	33.3873	1
Exp Value	Charge	MH+ [Da]	ΔM [ppm]	RT [min]	# Missed Cleavages
7.36816	3	1348.75	-0.464631	36.4903	1
Exp Value	Charge	MH+ [Da]	ΔM [ppm]	RT [min]	# Missed Cleavages
0.0282093	2	674.358	0.027471	3.60225	0
Exp Value	Charge	MH+ [Da]	ΔM [ppm]	RT [min]	# Missed Cleavages
1.67953	3	1399.67	-1.38911	21.3721	0
Exp Value	Charge	MH+ [Da]	ΔM [ppm]	RT [min]	# Missed Cleavages
2.3585	4	1399.8	-0.935349	29.5212	1
Exp Value	Charge	MH+ [Da]	ΔM [ppm]	RT [min]	# Missed Cleavages
0.212058	2	703.434	-1.61761	5.92534	0
Exp Value	Charge	MH+ [Da]	ΔM [ppm]	RT [min]	# Missed Cleavages
5.58981	3	1027.56	-0.649575	5.9764	0
Exp Value	Charge	MH+ [Da]	ΔM [ppm]	RT [min]	# Missed Cleavages
0.404469	2	717.414	-0.765921	9.88931	0
Exp Value	Charge	MH+ [Da]	ΔM [ppm]	RT [min]	# Missed Cleavages
1.91535	2	892.456	-0.205422	14.1394	1
Exp Value	Charge	MH+ [Da]	ΔM [ppm]	RT [min]	# Missed Cleavages
0.646154	2	988.53	-0.56467	31.3822	1
Exp Value	Charge	MH+ [Da]	ΔM [ppm]	RT [min]	# Missed Cleavages
6.95547	2	1209.6	-0.892976	15.0596	1
Exp Value	Charge	MH+ [Da]	ΔM [ppm]	RT [min]	# Missed Cleavages
9.77618	3	1577.77	1.83482	43.2173	0
Exp Value	Charge	MH+ [Da]	ΔM [ppm]	RT [min]	# Missed Cleavages
2.86134	3	1509.84	-3.03844	26.199	1
Exp Value	Charge	MH+ [Da]	ΔM [ppm]	RT [min]	# Missed Cleavages
6.29595	3	1488.79	-1.32623	19.985	1
Exp Value	Charge	MH+ [Da]	ΔM [ppm]	RT [min]	# Missed Cleavages
0.70677	2	718.408	-1.6294	4.93554	0
Exp Value	Charge	MH+ [Da]	ΔM [ppm]	RT [min]	# Missed Cleavages
0.899576	2	633.356	-0.828285	2.95897	0
Exp Value	Charge	MH+ [Da]	ΔM [ppm]	RT [min]	# Missed Cleavages
0.0397965	2	902.432	-0.288835	5.93232	0
Exp Value	Charge	MH+ [Da]	ΔM [ppm]	RT [min]	# Missed Cleavages
0.136216	2	814.502	-1.32159	17.1579	0
Exp Value	Charge	MH+ [Da]	ΔM [ppm]	RT [min]	# Missed Cleavages
13.3799	2	1095.57	-0.500944	27.6904	1
Exp Value	Charge	MH+ [Da]	ΔM [ppm]	RT [min]	# Missed Cleavages
2.63233	4	2574.32	-0.0856446	10.3327	1
Exp Value	Charge	MH+ [Da]	ΔM [ppm]	RT [min]	# Missed Cleavages
7.78796	3	1540.78	1.87965	18.6378	0
Exp Value	Charge	MH+ [Da]	ΔM [ppm]	RT [min]	# Missed Cleavages
5.6529	5	2245.16	-2.06006	31.2567	1
Exp Value	Charge	MH+ [Da]	ΔM [ppm]	RT [min]	# Missed Cleavages
8.26367	2	788.414	-1.15837	7.19876	0
Exp Value	Charge	MH+ [Da]	ΔM [ppm]	RT [min]	# Missed Cleavages
0.236246	2	820.367	-1.64602	5.03198	0
Exp Value	Charge	MH+ [Da]	ΔM [ppm]	RT [min]	# Missed Cleavages
4.41635	2	1671.85	-0.575329	41.3772	1
Exp Value	Charge	MH+ [Da]	ΔM [ppm]	RT [min]	# Missed Cleavages
15.1004	2	1015.56	-0.488541	20.1423	1
Exp Value	Charge	MH+ [Da]	ΔM [ppm]	RT [min]	# Missed Cleavages
1.35381	3	901.534	-1.37434	12.9711	1
Exp Value	Charge	MH+ [Da]	ΔM [ppm]	RT [min]	# Missed Cleavages
0.285846	2	993.499	-4.17933	13.2392	1
Exp Value	Charge	MH+ [Da]	ΔM [ppm]	RT [min]	# Missed Cleavages
2.56934	3	1582.87	-0.135915	26.5974	1
Exp Value	Charge	MH+ [Da]	ΔM [ppm]	RT [min]	# Missed Cleavages
0.0611164	2	1193.62	-0.209995	47.3692	0
Exp Value	Charge	MH+ [Da]	ΔM [ppm]	RT [min]	# Missed Cleavages
1.10154	3	1142.65	-0.930495	18.7854	1
Exp Value	Charge	MH+ [Da]	ΔM [ppm]	RT [min]	# Missed Cleavages
0.873533	2	1701.85	-0.0702305	45.1453	1
Exp Value	Charge	MH+ [Da]	ΔM [ppm]	RT [min]	# Missed Cleavages
34.2477	3	1985.06	-3.03803	68.3571	0
Exp Value	Charge	MH+ [Da]	ΔM [ppm]	RT [min]	# Missed Cleavages
6.07128	4	1959.02	0.591411	45.63	1
Exp Value	Charge	MH+ [Da]	ΔM [ppm]	RT [min]	# Missed Cleavages
1.33101	3	1206.65	5.31152	15.9148	1
Exp Value	Charge	MH+ [Da]	ΔM [ppm]	RT [min]	# Missed Cleavages
1.14688	3	1489.75	0.499337	25.2665	1
Exp Value	Charge	MH+ [Da]	ΔM [ppm]	RT [min]	# Missed Cleavages
9.08235	3	1676.88	-3.46386	71.277	1
Exp Value	Charge	MH+ [Da]	ΔM [ppm]	RT [min]	# Missed Cleavages
2.57187	3	2411.31	-0.772792	36.9438	1
Exp Value	Charge	MH+ [Da]	ΔM [ppm]	RT [min]	# Missed Cleavages
1.18894	3	2255.22	4.69338	47.4035	0
Exp Value	Charge	MH+ [Da]	ΔM [ppm]	RT [min]	# Missed Cleavages
1.58995	3	967.498	-0.683342	10.7682	1
Exp Value	Charge	MH+ [Da]	ΔM [ppm]	RT [min]	# Missed Cleavages
0.390273	2	1069.66	0.71968	38.9259	0
Exp Value	Charge	MH+ [Da]	ΔM [ppm]	RT [min]	# Missed Cleavages
6.89176	2	946.483	-0.82238	5.57448	0
Exp Value	Charge	MH+ [Da]	ΔM [ppm]	RT [min]	# Missed Cleavages
0.150536	2	904.462	-5.7302	9.80149	0
Exp Value	Charge	MH+ [Da]	ΔM [ppm]	RT [min]	# Missed Cleavages
11.0402	2	863.487	-0.552753	33.4162	0
Exp Value	Charge	MH+ [Da]	ΔM [ppm]	RT [min]	# Missed Cleavages
1.02662	2	986.588	-0.443161	36.7608	0
Exp Value	Charge	MH+ [Da]	ΔM [ppm]	RT [min]	# Missed Cleavages
4.42989	3	1670.9	-0.25633	40.1806	1
Exp Value	Charge	MH+ [Da]	ΔM [ppm]	RT [min]	# Missed Cleavages
4.09631	3	1670.9	-0.585085	40.3215	1
Exp Value	Charge	MH+ [Da]	ΔM [ppm]	RT [min]	# Missed Cleavages
2.19214	3	1074.56	-3.90374	20.1444	0
Exp Value	Charge	MH+ [Da]	ΔM [ppm]	RT [min]	# Missed Cleavages
0.3114	2	758.439	-1.6898	8.57965	0
Exp Value	Charge	MH+ [Da]	ΔM [ppm]	RT [min]	# Missed Cleavages
4.3788	2	917.493	-0.474661	18.3666	1
Exp Value	Charge	MH+ [Da]	ΔM [ppm]	RT [min]	# Missed Cleavages
2.67959	3	2021.07	1.72979	66.1557	0
Exp Value	Charge	MH+ [Da]	ΔM [ppm]	RT [min]	# Missed Cleavages
9.30883	3	1476.74	-0.293733	30.4345	1
Exp Value	Charge	MH+ [Da]	ΔM [ppm]	RT [min]	# Missed Cleavages
11.1988	3	1645.85	0.725429	24.6148	1
Exp Value	Charge	MH+ [Da]	ΔM [ppm]	RT [min]	# Missed Cleavages
3.85424	2	1008.51	-0.554045	11.6887	1
Exp Value	Charge	MH+ [Da]	ΔM [ppm]	RT [min]	# Missed Cleavages
4.86885	2	2029.06	-0.013375	51.1297	1
Exp Value	Charge	MH+ [Da]	ΔM [ppm]	RT [min]	# Missed Cleavages
8.97841	2	1002.51	-1.43105	13.6948	0
Exp Value	Charge	MH+ [Da]	ΔM [ppm]	RT [min]	# Missed Cleavages
7.20648	3	1206.61	0.734706	22.1531	1
Exp Value	Charge	MH+ [Da]	ΔM [ppm]	RT [min]	# Missed Cleavages
10.6366	3	1629.89	1.34654	39.906	1
Exp Value	Charge	MH+ [Da]	ΔM [ppm]	RT [min]	# Missed Cleavages
0.240587	2	1486.82	-2.31074	29.182	0
Exp Value	Charge	MH+ [Da]	ΔM [ppm]	RT [min]	# Missed Cleavages
0.114132	2	1258.65	-0.360776	28.2726	0
Exp Value	Charge	MH+ [Da]	ΔM [ppm]	RT [min]	# Missed Cleavages
0.203561	2	2573.26	7.73265	49.4	0
Exp Value	Charge	MH+ [Da]	ΔM [ppm]	RT [min]	# Missed Cleavages
0.0220538	2	1402.76	-3.88055	12.3794	0
Exp Value	Charge	MH+ [Da]	ΔM [ppm]	RT [min]	# Missed Cleavages
1.54332	3	1247.57	-0.509222	32.5105	0
Exp Value	Charge	MH+ [Da]	ΔM [ppm]	RT [min]	# Missed Cleavages
0.123811	2	871.499	-0.642874	20.878	0
Exp Value	Charge	MH+ [Da]	ΔM [ppm]	RT [min]	# Missed Cleavages
2.22433	2	920.45	-0.846977	11.2464	0
Exp Value	Charge	MH+ [Da]	ΔM [ppm]	RT [min]	# Missed Cleavages
0.207866	2	959.515	-0.347964	9.20342	0
Exp Value	Charge	MH+ [Da]	ΔM [ppm]	RT [min]	# Missed Cleavages
10.5734	2	985.567	-0.563157	24.6657	0
Exp Value	Charge	MH+ [Da]	ΔM [ppm]	RT [min]	# Missed Cleavages
0.0801708	2	1056.58	-0.2647	14.5614	0
Exp Value	Charge	MH+ [Da]	ΔM [ppm]	RT [min]	# Missed Cleavages
1.20347	2	2197.16	1.0246	65.9099	1
Exp Value	Charge	MH+ [Da]	ΔM [ppm]	RT [min]	# Missed Cleavages
9.01423	3	1030.59	-2.96633	5.67853	1
Exp Value	Charge	MH+ [Da]	ΔM [ppm]	RT [min]	# Missed Cleavages
0.0328963	3	1098.62	-0.352183	24.0807	0
Exp Value	Charge	MH+ [Da]	ΔM [ppm]	RT [min]	# Missed Cleavages
3.12494	3	1276.73	-0.0673867	48.5698	0
Exp Value	Charge	MH+ [Da]	ΔM [ppm]	RT [min]	# Missed Cleavages
2.48478	5	1905.97	7.28444	41.7993	1
Exp Value	Charge	MH+ [Da]	ΔM [ppm]	RT [min]	# Missed Cleavages
1.58035	3	2106.99	-2.71381	30.7889	0
Exp Value	Charge	MH+ [Da]	ΔM [ppm]	RT [min]	# Missed Cleavages
2.06163	5	2671.27	-0.136843	42.248	0
Exp Value	Charge	MH+ [Da]	ΔM [ppm]	RT [min]	# Missed Cleavages
2.68385	4	3315.56	-1.03485	19.1324	1
Exp Value	Charge	MH+ [Da]	ΔM [ppm]	RT [min]	# Missed Cleavages
0.75716	3	1407.75	-0.465115	53.9299	1
Exp Value	Charge	MH+ [Da]	ΔM [ppm]	RT [min]	# Missed Cleavages
0.650085	2	1725.73	-1.46013	42.8724	0
Exp Value	Charge	MH+ [Da]	ΔM [ppm]	RT [min]	# Missed Cleavages
5.37926	3	1703.9	-1.35703	65.3676	1
Exp Value	Charge	MH+ [Da]	ΔM [ppm]	RT [min]	# Missed Cleavages
1.18827	3	1499.78	0.022595	39.5448	1
Exp Value	Charge	MH+ [Da]	ΔM [ppm]	RT [min]	# Missed Cleavages
0.457057	5	4384.09	5.90688	69.927	1

## Sheet: Amp_No2
Sample #2 - Protein and peptide list from bacteria grown in Ampicillin medium
Accession	Description	Score	Coverage	# Proteins	# Unique Peptides	# Peptides	# PSMs	Area	# AAs	MW [kDa]	calc. pI
446081881	MULTISPECIES: 50S ribosomal protein L7/L12 [Bacilli]	6520.46	89.92	282	8	13	319	9.42767e+09	119	12.5098	4.70361
	A2	Sequence	# PSMs	# Proteins	# Protein Groups	Protein Group Accessions	Modifications	ΔCn	Area	q-Value	PEP	IonScore	Exp Value	Charge	MH+ [Da]	ΔM [ppm]	RT [min]	# Missed Cleavages
	High	AIEEEFGVTAAAPVAVAGGAGEAAAEK	114	5	1	446081881		0	118456678	0	5.887e-16	123.82	3.04991e-12	2	2486.24	0.263658	52.9381	0
	High	TEFDVELTSAGAQK	22	4	1	446081881		0	2032791663	0	5.887e-16	79.28	1.21573e-07	2	1495.73	0.268479	37.7112	0
	High	EAAAKEEAEEIK	22	3	1	446081881		0	5750413578	0	1.189e-11	60.83	1.06146e-05	2	1317.65	0.305712	8.77488	1
	High	LEEVGAAVEVK	74	12	1	446081881		0	7.02906e+08	0	6.435e-05	56.68	2.59887e-05	2	1143.63	0.219295	26.7427	0
	High	AKLEEVGAAVEVK	34	12	1	446081881		0	754725855	0	2.299e-10	48.19	0.000243487	2	1342.76	0.270294	25.9371	1
	High	SmTVLELNDLVK	6	36	1	446081881	M2(Oxidation)	0	1.33914e+09	0	7.491e-09	40.99	0.00123007	2	1377.73	0.762158	50.0865	0
	High	EITGLGLK	7	292	7	446081881;1005922626;515475313;844805189;692158199;1006385097;1000365134		0	5.35932e+09	0.001	0.007994	39.64	0.010082	2	830.499	0.337652	26.5738	0
	High	ELVDNTPK	10	42	3	446081881;844805189;692158199		0	10766473724	0.001	0.007994	37.06	0.0014464	2	915.478	0.0292175	9.63605	0
	High	TKEQIIEAVK	15	74	1	446081881		0	1490895956	0.001	0.002748	35.97	0.0131776	2	1158.67	-0.019107	15.5244	1
	High	AIEEEFGVTAAAPVAVAGGAGEAAAEKTEFDVELTSAGAQK	2	3	1	446081881		0	2.80767e+07	0.001	0.00275	18.58	0.0402159	4	3962.94	-1.53382	73.9014	1
	High	EEAEEIKAK	1	51	8	446081881;844805189;1005922626;515475313;692158199;1006385097;1000365134;489218599		0	1.19733e+07	0.002	0.007994	14.64	1.05816	2	1046.54	-0.646991	5.00665	1
	High	EQIIEAVK	10	75	2	446081881;844805189		0	6.84158e+09	0.003	0.02255	24.31	0.147531	2	929.53	0.184832	20.2438	0
	High	SMTVLELNDLVK	1	36	1	446081881		0	1.06749e+10	0.006	0.05986	28.65	0.0401187	2	1361.74	1.42942	57.8021	0
	Medium	EITGLGLKEAK	1	285	7	446081881;1005922626;515475313;844805189;692158199;1006385097;1000365134		0	1.53385e+07	0.042	0.3591	8.43	7.4789	3	1158.67	-0.434419	20.8993	1
647712991	30S ribosomal protein S1 [Bacillus cereus]	4518.29	72.51	89	16	26	270	3.26299e+09	382	42.1284	5.05908
	A2	Sequence	# PSMs	# Proteins	# Protein Groups	Protein Group Accessions	Modifications	ΔCn	Area	q-Value	PEP	IonScore	Exp Value	Charge	MH+ [Da]	ΔM [ppm]	RT [min]	# Missed Cleavages
	High	ELQVGDVVTGSVTKVEEK	10	68	1	647712991		0	1.07703e+09	0	5.887e-16	113.73	8.4305e-11	2	1917.02	0.835327	42.9292	1
	High	HVKNPNEVLEMGQEVK	14	72	1	647712991		0	733467639	0	5.887e-16	74.66	6.18983e-07	2	1850.94	0.351072	26.6987	1
	High	EGDVVEGTVQR	15	65	2	647712991;736628679		0	1986514580	0	2.454e-15	71.34	1.33682e-06	2	1188.59	-0.165367	13.859	0
	High	VLSVDADTQR	16	88	3	647712991;518903747;736628679		0	2913952830	0	1.348e-06	70.75	1.27892e-06	2	1103.57	0.183256	16.0512	0
	High	LEEDDLVLSKR	7	50	2	647712991;736628679		0	340499721	0	3.197e-09	69.87	2.09168e-06	2	1316.71	-0.151412	26.2075	1
	High	VLEVHVAEKR	4	73	1	647712991		0	310404193	0	6.227e-10	67.79	2.99414e-06	2	1179.69	1.03862	10.6953	1
	High	ELQVGDVVTGSVTK	15	68	1	647712991		0	8.47832e+08	0	7.37e-16	65.14	9.79828e-06	2	1431.77	0.389412	37.7332	0
	High	EAIEENNVTEDYSQYEPNADSATFQLSDIIGEQLKK	5	1	1	647712991		0	2.03758e+08	0	5.887e-16	63.87	1.5998e-06	3	4088.91	-0.20903	72.7082	1
	High	AAQPGPWENVAGEIK	10	47	1	647712991		0	3317573130	0	5.887e-16	61.8	1.29496e-05	2	1566.79	0.865952	43.6807	0
	High	AVVELELDSK	15	68	1	647712991		0	371353231	0	2.69e-06	59.21	4.85197e-05	2	1102.6	0.734459	34.4534	0
	High	IIKLEEDDLVLSK	15	33	1	647712991		0	1.42199e+09	0	5.887e-16	58.18	2.69137e-05	2	1514.87	0.833592	42.6115	1
	High	NPNEVLEMGQEVK	9	73	1	647712991		0	1.4717e+09	0	1.18e-15	54.51	6.12415e-05	2	1486.72	0.443779	35.3668	0
	High	TDGVIPISELANVHIEK	3	84	2	647712991;518903747		0	3517579287	0	7.327e-12	51.19	6.72889e-05	2	1834.99	1.21001	54.36	0
	High	NPNEVLEmGQEVK	5	73	1	647712991	M8(Oxidation)	0	3.36279e+08	0	1.408e-10	49.42	0.000108573	2	1502.72	0.411137	22.6699	0
	High	VEQPSEVLEQGQK	19	75	1	647712991		0	2953823071	0	1.765e-09	48.81	0.000205175	2	1470.74	0.695658	24.654	0
	High	HVKNPNEVLEmGQEVK	11	72	1	647712991	M11(Oxidation)	0	56405594	0	1.1e-13	48.64	0.00013267	2	1866.94	0.783289	18.8052	1
	High	GFIPASLVEVHYVEDFTDYK	10	57	2	647712991;518903747		0	1033280384	0	5.887e-16	48.05	0.000299249	2	2329.13	-1.69938	72.1135	0
	High	LTDFGAFVNVGGVDGLVHISQISHER	10	73	2	647712991;736628679		0	151847821	0	5.887e-16	46.62	0.000143729	4	2767.42	0.7315	68.3053	0
	High	MNEEVMDSK	8	55	1	647712991		0	1.18743e+09	0	0.0007789	46	7.28447e-05	2	1082.45	-0.294787	11.7405	0
	High	GFIPASLVEVHYVEDFTDYKGK	13	55	2	647712991;518903747		0	1.07956e+09	0	5.887e-16	45.26	0.000653784	2	2514.26	1.24772	66.4474	1
	High	MNEEVmDSK	14	55	1	647712991	M6(Oxidation)	0	431821740	0	0.002748	42.66	0.00015176	2	1098.44	0.560354	5.69659	0
	High	QVLVNVGYK	9	80	1	647712991		0	1.40465e+09	0	0.001866	37.11	0.0021399	2	1019.59	-0.313824	27.2692	0
	High	FTSGHVFDVTVK	12	48	1	647712991		0	2154899216	0	2.07e-13	35.24	0.00321668	2	1336.69	0.815542	32.1544	0
	High	AVDAEKAWVELQEK	4	76	1	647712991		0	24242757	0	5.887e-16	34.66	0.00648051	2	1615.83	0.44579	40.3761	1
	High	EAISSLKEGDVVEGTVQR	1	64	2	647712991;736628679		0	4.26778e+08	0	0.002748	18.56	0.202008	3	1916.99	1.24406	31.923	1
	High	EAISSLK	4	83	2	647712991;736628679		0	939446971	0.001	0.007994	46.21	0.00102673	2	747.424	-0.654736	10.2437	0
	High	IVELDREK	4	87	4	647712991;518903747;736628679;738185691		0	1363149417	0.003	0.01627	24.21	0.17183	2	1001.56	0.333024	9.50693	1
	High	VLEVHVAEK	1	73	1	647712991		0	2.18421e+08	0.003	0.01114	18.94	0.0912654	3	1023.58	-1.18637	14.4757	0
	Medium	AWVELQEK	7	78	1	647712991		0	2.00466e+09	0.011	0.1341	8.2	3.85201	2	1002.53	-0.143748	28.9367	0
1020085595	50S ribosomal protein L1 [Bacillus cereus]	3954.24	55.65	956	8	15	208	3.23616e+09	230	24.4961	9.5249
	A2	Sequence	# PSMs	# Proteins	# Protein Groups	Protein Group Accessions	Modifications	ΔCn	Area	q-Value	PEP	IonScore	Exp Value	Charge	MH+ [Da]	ΔM [ppm]	RT [min]	# Missed Cleavages
	High	AKEAEAAGADFVGDTDYIGK	13	12	1	1020085595		0	772653774	0	5.887e-16	106.61	2.84846e-10	2	2027.96	1.01579	36.5731	1
	High	EAEAAGADFVGDTDYIGK	26	12	1	1020085595		0	2196298898	0	5.887e-16	85.19	2.33072e-08	2	1828.82	0.731328	42.0802	0
	High	FDATVEAAFR	18	64	1	1020085595		0	1.76288e+07	0	1.496e-14	75.96	5.81812e-07	2	1126.55	0.515755	39.7874	0
	High	AAAYSATEAVELVK	19	22	1	1020085595		0	1.59243e+09	0	1.679e-13	70.36	1.31624e-06	2	1422.75	0.21018	40.6522	0
	High	AAAYSATEAVELVKK	10	22	1	1020085595		0	1140096831	0	5.912e-12	68.39	1.7675e-06	3	1550.84	0.460095	33.9463	1
	High	NVTVASTMGPGVR	10	35	1	1020085595		0	3626067366	0	5.308e-11	56.22	5.289e-05	2	1288.67	0.491461	24.678	0
	High	NVTVASTmGPGVR	6	35	1	1020085595	M8(Oxidation)	0	9.82045e+08	0	2.539e-06	50.71	0.000168987	2	1304.66	0.26615	16.7956	0
	High	GAVVLPHGTGK	25	100	2	1020085595;496846559		0	4.71574e+08	0	0.0002198	48.28	0.000212489	2	1035.6	0.982385	11.2222	0
	High	TGTVTFDVTK	10	148	2	1020085595;736623338		0	2.77886e+09	0	7.985e-05	44.45	0.00089551	2	1068.56	0.995582	25.1557	0
	High	AGNIHVPIGK	17	146	3	1020085595;736623338;488220428		0	1.3318e+09	0.001	0.002748	38.41	0.00625878	2	1005.58	-0.73763	16.4833	0
	High	KADQQIR	22	401	5	736623338;488220428;1020085595;881781848;496846559		0	4.43908e+06	0.002	0.007994	36.58	0.00980246	2	858.479	-0.209434	3.29688	1
	High	VSFEDAK	7	54	1	1020085595		0	1.70906e+09	0.005	0.03981	23.99	0.126291	2	795.387	-1.45552	11.9612	0
	High	VDKAGNIHVPIGK	4	142	3	1020085595;736623338;488220428		0	174079196	0.005	0.03547	0.85	10.6892	4	1347.77	-0.956619	17.4155	1
	High	GLmPNPK	4	792	5	1020085595;571188619;736623338;488220428;496846559	M3(Oxidation)	0	4.76943e+08	0.006	0.04906	29.89	0.046821	2	772.402	-0.194364	5.69518	0
	High	TIADTLQK	7	22	1	1020085595		0	3.30356e+09	0.006	0.04849	19.7	0.167693	2	889.498	-0.631424	15.2563	0
	Medium	GLMPNPK	9	792	5	1020085595;571188619;736623338;488220428;496846559		0	253438045	0.011	0.1357	31.54	0.0341959	2	756.407	-1.03061	14.6458	0
	Medium	VKPAAAK	1	81	2	1020085595;736623338		0	1.32635e+06	0.03	0.226	5.75	1.43679	2	684.44	0.0349423	0.182492	0
446082352	MULTISPECIES: 50S ribosomal protein L3 [Bacilli]	6794.46	65.71	371	8	12	206	2.7212e+09	210	22.6782	10.0229
	A2	Sequence	# PSMs	# Proteins	# Protein Groups	Protein Group Accessions	Modifications	ΔCn	Area	q-Value	PEP	IonScore	Exp Value	Charge	MH+ [Da]	ΔM [ppm]	RT [min]	# Missed Cleavages
	High	MGGDQVTIQNLEIVQVDTER	71	18	1	446082352		0	108994854	0	5.887e-16	127.37	3.11493e-12	2	2245.11	-2.13772	73.2799	0
	High	TTETDGYNAIQLGFEDKR	23	14	1	446082352		0	2.03503e+09	0	5.887e-16	106.61	1.00406e-10	2	2057.98	-0.205503	41.218	1
	High	VDVFATGEIVDVTGISK	39	7	1	446082352		0	67097352	0	5.887e-16	89.7	1.00723e-08	2	1749.93	0.515875	62.2342	0
	High	TTETDGYNAIQLGFEDK	3	14	1	446082352		0	3.59451e+07	0	5.887e-16	67.83	7.33432e-07	2	1901.87	-1.61035	47.5888	0
	High	KIGMTQVFAENGELIPVTVIAANPNVVLQK	8	14	1	446082352		0	1.03289e+09	0	5.992e-16	67.04	6.7217e-07	3	3193.77	0.221422	73.1328	1
	High	RPGSMGPVAPNR	11	329	5	446082352;497477130;1012373221;505404856;499132565		0	1.53274e+09	0	1.23e-13	63.99	9.41699e-06	3	1238.64	-0.93114	9.3911	0
	High	KIGmTQVFAENGELIPVTVIAANPNVVLQK	2	14	1	446082352	M4(Oxidation)	0	1.44674e+08	0	2.437e-13	56.86	8.55161e-06	3	3209.76	0.0170929	67.8283	1
	High	RPGSmGPVAPNR	10	329	5	446082352;497477130;1012373221;505404856;499132565	M5(Oxidation)	0	860028761	0	3.575e-08	55.28	6.67087e-05	3	1254.64	-0.490555	5.65238	0
	High	DADVDGLEVGQEVK	14	22	1	446082352		0	4511315644	0	3.529e-11	55.12	2.26093e-05	2	1473.71	0.664969	35.1232	0
	High	GFQGVIKR	5	238	4	446082352;1012373221;505404856;499132565		0	1.27076e+08	0.001	0.002748	47.28	0.000476089	2	904.536	-0.267456	13.1159	1
	High	SLVVVQGAVK	12	25	1	446082352		0	1617265310	0.001	0.002748	32.68	0.0107093	2	999.62	-0.0237689	25.2256	0
	High	GPMSHGSR	5	138	2	446082352;497477130		0	33302441	0.002	0.009894	35.54	0.0069674	2	828.378	-0.197994	1.8847	0
	High	KSLVVVQGAVK	1	25	1	446082352		0	0	0.002	0.008982	13.99	0.129683	2	1127.71	-0.507552	17.222	1
	High	GFQGVIK	2	238	4	446082352;1012373221;505404856;499132565		0	1257030489	0.003	0.02136	34.89	0.00961667	2	748.435	-0.669823	19.1802	0
446452101	MULTISPECIES: 30S ribosomal protein S3 [Bacilli]	4073.17	65.3	213	8	18	203	4.57862e+09	219	24.2792	9.99365
	A2	Sequence	# PSMs	# Proteins	# Protein Groups	Protein Group Accessions	Modifications	ΔCn	Area	q-Value	PEP	IonScore	Exp Value	Charge	MH+ [Da]	ΔM [ppm]	RT [min]	# Missed Cleavages
	High	AESYSEGTVPLHTLR	19	12	2	446452101;654950755		0	6.68464e+09	0	5.887e-16	91.43	6.83477e-09	2	1659.84	0.843039	29.4669	0
	High	WFAEKDYATLLHEDIK	19	5	1	446452101		0	2559774285	0	5.887e-16	87.47	1.32505e-08	2	1978.99	-0.291692	52.6199	1
	High	ADIDYAAVEADTTYGK	39	6	1	446452101		0	2.42816e+09	0	5.887e-16	79.08	1.28539e-07	2	1702.78	0.565257	40.3214	0
	High	VNVTIHTAKPGMVIGK	11	13	1	446452101		0	1.51298e+09	0	3.143e-14	63.21	5.3722e-06	2	1664.95	0.291141	26.942	0
	High	RVHINILEVK	15	11	1	446452101		0	3.99648e+08	0	2.942e-06	59	5.53927e-06	3	1220.75	-1.08451	26.9132	1
	High	GGTEVEALR	5	81	5	446452101;654950755;922739048;754999669;926253056		0	1.69126e+09	0	2.657e-06	56.42	8.33465e-05	2	931.484	-0.359547	13.7253	0
	High	LGGADIAR	8	227	6	446452101;654950755;754999669;488410180;922739048;926253056		0	2271734848	0	0.002748	49.8	0.000212567	2	772.431	-0.356664	11.1005	0
	High	VNVTIHTAKPGmVIGK	5	13	1	446452101	M12(Oxidation)	0	139972352	0	0.002748	48.99	0.000116719	2	1680.95	0.263413	21.606	0
	High	VNPIGLR	12	27	3	446452101;922739048;754999669		0	2209951496	0.001	0.002748	59.93	6.35155e-06	2	768.472	-0.777911	19.9297	0
	High	ALNQLTGKR	5	50	3	446452101;654950755;754999669		0	2.47418e+08	0.001	0.002748	58.68	2.23606e-05	3	1000.59	-1.2544	8.35127	1
	High	LVGENIAR	9	6	1	446452101		0	4491432427	0.001	0.007685	54.7	5.31985e-05	2	871.499	-0.304175	15.9962	0
	High	KALNQLTGK	3	50	3	446452101;654950755;754999669		0	6.90134e+08	0.001	0.002748	47.52	0.000469079	2	972.583	-0.413073	7.08089	1
	High	VWIYRGEVLPTK	2	157	5	446452101;654950755;754999669;488410180;491369018		0	31079042	0.001	0.002748	28.48	0.0280973	2	1460.83	0.435681	38.4949	1
	High	VGVIRDWESR	8	6	1	446452101		0	6.65023e+08	0.001	0.002748	27	0.049682	2	1216.64	0.198075	25.4166	1
	High	DYATLLHEDIK	5	22	6	446452101;654950755;922739048;754999669;926253056;488410180		0	4.9852e+08	0.001	0.002748	25.33	0.0511441	2	1317.67	0.983633	39.8434	0
	High	GGTEVEALRK	12	81	5	446452101;654950755;922739048;754999669;926253056		0	1.70415e+09	0.001	0.007994	25.23	0.133313	2	1059.58	-0.315417	8.26369	1
	High	VHINILEVK	16	11	1	446452101		0	7.7009e+08	0.001	0.003462	15.79	0.162134	2	1064.65	-0.241965	33.3052	0
	High	ALNQLTGK	9	50	3	446452101;654950755;754999669		0	1840818061	0.002	0.008372	39.28	0.0047685	2	844.489	-0.259738	11.366	0
	Medium	RADLNAK	1	4	1	446452101		0	1.81104e+08	0.018	0.2089	29.16	0.110054	2	787.442	0.0825084	3.51747	1
446057462	MULTISPECIES: 30S ribosomal protein S4 [Bacillus]	4509.24	68.5	446	3	15	199	2.57271e+09	200	22.971	9.90576
	A2	Sequence	# PSMs	# Proteins	# Protein Groups	Protein Group Accessions	Modifications	ΔCn	Area	q-Value	PEP	IonScore	Exp Value	Charge	MH+ [Da]	ΔM [ppm]	RT [min]	# Missed Cleavages
	High	QLVNHGHIMVDGAR	36	31	2	446057462;446057464		0	7.76246e+08	0	5.887e-16	108.01	4.72793e-10	2	1546.8	5.39085	17.2502	0
	High	SELPAEINEALIVEFYSR	3	52	1	446057462		0	717525	0	5.887e-16	77.2	6.20227e-07	2	2080.06	-0.0881651	74.9571	0
	High	RPYAPGPHGPNQR	18	42	2	446057462;446057464		0	3.14726e+09	0	5.887e-16	76.65	3.25489e-07	3	1446.74	0.567584	5.60546	0
	High	HGENFMILLEAR	33	40	2	446057462;446057464		0	302709981	0	3.086e-12	75.83	6.17776e-07	3	1429.73	0.398801	53.6224	0
	High	VKPGQTISVR	15	31	2	446057462;446057464		0	2557966715	0	8.028e-08	74.33	7.19506e-07	3	1084.65	-0.251638	9.83098	0
	High	RLGISLSGTGK	12	298	5	446057462;446057464;953348666;873898075;882575355		0	904336215	0	7.418e-10	68.76	3.04009e-06	2	1088.64	0.0829318	21.075	1
	High	QLVNHGHImVDGAR	19	31	2	446057462;446057464	M9(Oxidation)	0	95126286	0	2.577e-12	63.6	1.58674e-05	2	1562.79	0.856549	13.7512	0
	High	LGISLSGTGK	2	298	5	446057462;446057464;953348666;873898075;882575355		0	1191002432	0	6.198e-05	59.15	4.24449e-05	2	932.541	-0.508597	27.6978	0
	High	EAIEVNNFVPEYLTFDADK	3	30	2	446057462;446057464		0	8.50322e+07	0	5.887e-16	44.03	0.000217452	2	2214.06	-0.814835	70.6035	0
	High	SNSLVVVK	6	11	1	446057462		0	1413196220	0.001	0.00676	39.21	0.00301074	2	845.509	-0.348475	16.2845	0
	High	RTFDQAGK	3	31	2	446057462;446057464		0	1.08072e+08	0.001	0.007297	37.93	0.00479167	2	922.474	-0.311969	4.31012	1
	High	VDIPSYR	15	262	4	446057462;446057464;953348666;882575355		0	6.17723e+06	0.002	0.007994	32.75	0.0167494	2	849.446	-0.0736579	24.9638	0
	High	HmYGMTER	6	37	2	446057462;446057464	M2(Oxidation)	0	4.08746e+08	0.002	0.007994	26.06	0.00582194	2	1040.43	0.609996	6.22404	0
	High	YTGPAWK	9	26	2	446057462;446057464		0	2.01291e+09	0.003	0.01106	26.85	0.035318	2	822.415	0.0559874	18.0283	0
	High	HMYGMTER	12	37	2	446057462;446057464		0	1.40698e+09	0.004	0.02991	17.61	0.0416113	2	1024.43	-0.173638	8.96136	0
	High	HmYGmTER	1	37	2	446057462;446057464	M2(Oxidation); M5(Oxidation)	0	3.27971e+07	0.005	0.03802	33.82	0.000788413	2	1056.42	-0.247805	3.69337	0
	High	TFDQAGK	2	31	2	446057462;446057464		0	301999634	0.006	0.04673	24.92	0.0346265	2	766.372	-1.35112	4.96479	0
	Medium	EKSNSLVVVK	4	11	1	446057462		0	828273419	0.028	0.2131	10.81	2.00824	3	1102.65	-1.38353	10.6097	1
446057464	30S ribosomal protein S4 [Bacillus cereus]	4364.22	59.5	393	1	13	190	2.57271e+09	200	22.955	9.90576
	A2	Sequence	# PSMs	# Proteins	# Protein Groups	Protein Group Accessions	Modifications	ΔCn	Area	q-Value	PEP	IonScore	Exp Value	Charge	MH+ [Da]	ΔM [ppm]	RT [min]	# Missed Cleavages
	High	QLVNHGHIMVDGAR	36	31	2	446057462;446057464		0	7.76246e+08	0	5.887e-16	108.01	4.72793e-10	2	1546.8	5.39085	17.2502	0
	High	RPYAPGPHGPNQR	18	42	2	446057462;446057464		0	3.14726e+09	0	5.887e-16	76.65	3.25489e-07	3	1446.74	0.567584	5.60546	0
	High	HGENFMILLEAR	33	40	2	446057462;446057464		0	302709981	0	3.086e-12	75.83	6.17776e-07	3	1429.73	0.398801	53.6224	0
	High	VKPGQTISVR	15	31	2	446057462;446057464		0	2557966715	0	8.028e-08	74.33	7.19506e-07	3	1084.65	-0.251638	9.83098	0
	High	RLGISLSGTGK	12	298	5	446057462;446057464;953348666;873898075;882575355		0	904336215	0	7.418e-10	68.76	3.04009e-06	2	1088.64	0.0829318	21.075	1
	High	QLVNHGHImVDGAR	19	31	2	446057462;446057464	M9(Oxidation)	0	95126286	0	2.577e-12	63.6	1.58674e-05	2	1562.79	0.856549	13.7512	0
	High	LGISLSGTGK	2	298	5	446057462;446057464;953348666;873898075;882575355		0	1191002432	0	6.198e-05	59.15	4.24449e-05	2	932.541	-0.508597	27.6978	0
	High	EAIEVNNFVPEYLTFDADK	3	30	2	446057462;446057464		0	8.50322e+07	0	5.887e-16	44.03	0.000217452	2	2214.06	-0.814835	70.6035	0
	High	RTFDQAGK	3	31	2	446057462;446057464		0	1.08072e+08	0.001	0.007297	37.93	0.00479167	2	922.474	-0.311969	4.31012	1
	High	VDIPSYR	15	262	4	446057462;446057464;953348666;882575355		0	6.17723e+06	0.002	0.007994	32.75	0.0167494	2	849.446	-0.0736579	24.9638	0
	High	HmYGMTER	6	37	2	446057462;446057464	M2(Oxidation)	0	4.08746e+08	0.002	0.007994	26.06	0.00582194	2	1040.43	0.609996	6.22404	0
	High	YTGPAWK	9	26	2	446057462;446057464		0	2.01291e+09	0.003	0.01106	26.85	0.035318	2	822.415	0.0559874	18.0283	0
	High	HMYGMTER	12	37	2	446057462;446057464		0	1.40698e+09	0.004	0.02991	17.61	0.0416113	2	1024.43	-0.173638	8.96136	0
	High	HmYGmTER	1	37	2	446057462;446057464	M2(Oxidation); M5(Oxidation)	0	3.27971e+07	0.005	0.03802	33.82	0.000788413	2	1056.42	-0.247805	3.69337	0
	High	TFDQAGK	2	31	2	446057462;446057464		0	301999634	0.006	0.04673	24.92	0.0346265	2	766.372	-1.35112	4.96479	0
	High	EKSSNLVVVK	4	1	1	446057464		0	828273419	0.007	0.09363	15.05	0.756511	3	1102.65	-0.387172	10.7934	1
489286781	MULTISPECIES: 50S ribosomal protein L2 [Bacillus]	5526.25	56.88	208	1	15	187	4.76164e+09	276	30.2894	10.7261
	A2	Sequence	# PSMs	# Proteins	# Protein Groups	Protein Group Accessions	Modifications	ΔCn	Area	q-Value	PEP	IonScore	Exp Value	Charge	MH+ [Da]	ΔM [ppm]	RT [min]	# Missed Cleavages
	High	SANIALINYVDGEKR	21	96	4	446433727;489286781;920662082;518074171		0	3.74674e+09	0	5.887e-16	104.52	8.4764e-10	2	1662.88	2.1275	42.924	1
	High	NmTTNDFAEITTDRPEK	12	26	3	446433727;489286781;920662082	M2(Oxidation)	0	1518882967	0	5.887e-16	97.42	2.32757e-09	2	1998.91	0.300306	30.1828	0
	High	NMTTNDFAEITTDRPEK	21	26	3	446433727;489286781;920662082		0	3.20962e+09	0	5.887e-16	90.3	3.40638e-09	2	1982.91	0.323885	35.723	0
	High	IGNALPLINIPVGTVVHNIELKPGR	36	26	4	446433727;489286781;920662082;882784718		0	7.32854e+09	0	6.009e-16	85.64	3.95702e-09	5	2634.55	-0.0318401	70.8244	0
	High	GSVMNPVDHPHGGGEGR	15	37	5	446433727;489286781;920662082;882784718;518074171		0	2.58161e+09	0	5.887e-16	82.68	5.77276e-08	2	1702.77	0.0779576	9.77108	0
	High	GSVmNPVDHPHGGGEGR	9	37	5	446433727;489286781;920662082;882784718;518074171	M4(Oxidation)	0	1.17951e+09	0	5.887e-16	81.46	3.46531e-08	2	1718.77	1.40224	6.37765	0
	High	SANIALINYVDGEK	6	97	4	446433727;489286781;920662082;518074171		0	397033176	0	8.159e-13	69.66	2.0385e-06	2	1506.78	0.92004	50.6691	0
	High	VATIEYDPNR	11	177	7	446433727;489286781;920662082;518074171;515475250;510809450;489426063		0	2694941230	0	9.63e-11	68.21	3.19382e-06	2	1177.59	0.573646	21.077	0
	High	SPMSPWGKPTLGFK	15	74	4	446433727;489286781;882784718;920662082		0	1519290388	0	5.887e-16	56.71	4.60738e-05	2	1532.79	0.276182	42.5658	0
	High	ATVGQVGNEQHELIK	9	5	1	489286781		0	2.38636e+09	0	1.679e-15	48.72	0.000383359	2	1622.85	0.255079	25.5803	0
	High	SAGTSAQVLGK	8	185	8	446433727;489286781;882784718;920662082;498462551;515475250;985519492;510809450		0	2710608139	0	0.0002055	47.49	0.000456289	2	1018.55	0.160796	9.71189	0
	High	SPmSPWGKPTLGFK	4	74	4	446433727;489286781;882784718;920662082	M3(Oxidation)	0	2.51179e+08	0	4.013e-13	38.79	0.00426778	2	1548.79	-0.226658	38.0704	0
	High	RNMTTNDFAEITTDRPEK	1	26	3	446433727;489286781;920662082		0	2.30725e+07	0	8.403e-12	33.12	0.00170635	4	2139.01	-0.0190692	29.5821	1
	High	KSPmSPWGKPTLGFK	3	74	4	446433727;489286781;882784718;920662082	M4(Oxidation)	0	4.22724e+07	0	3.935e-06	31.17	0.0135199	3	1676.88	-0.435331	31.4781	1
	High	KSPMSPWGKPTLGFK	6	74	4	446433727;489286781;882784718;920662082		0	0	0	0.0008684	16.87	0.332026	4	1660.89	-0.128372	35.8719	1
	High	SLLAPLSK	6	39	3	446433727;489286781;920662082		0	2376922632	0.001	0.007994	35.52	0.00582127	2	828.519	0.0702849	31.6854	0
	High	ASDKFIVR	1	34	5	446433727;489286781;920662082;882784718;489426063		0	5.28829e+07	0.001	0.002748	32.39	0.0202445	2	935.53	-1.05446	12.164	1
	High	NKDGIPGR	1	74	4	446433727;489286781;920662082;518074171		0	120219495	0.002	0.007994	32.57	0.00619752	2	856.464	0.0213792	5.24922	1
	High	RNmTTNDFAEITTDRPEK	1	26	3	446433727;489286781;920662082	M3(Oxidation)	0	2.72122e+07	0.002	0.007994	4.16	1.36216	3	2155.01	2.03538	24.4735	1
	High	LTSGEVR	1	49	4	446433727;489286781;920662082;882784718		0	144798260	0.007	0.07032	19.58	0.314489	2	761.415	-0.0296401	6.15836	0
446433727	50S ribosomal protein L2 [Bacillus cereus]	5518.75	56.88	217	0	15	185	4.76164e+09	276	30.2874	10.7261
	A2	Sequence	# PSMs	# Proteins	# Protein Groups	Protein Group Accessions	Modifications	ΔCn	Area	q-Value	PEP	IonScore	Exp Value	Charge	MH+ [Da]	ΔM [ppm]	RT [min]	# Missed Cleavages
	High	SANIALINYVDGEKR	21	96	4	446433727;489286781;920662082;518074171		0	3.74674e+09	0	5.887e-16	104.52	8.4764e-10	2	1662.88	2.1275	42.924	1
	High	NmTTNDFAEITTDRPEK	12	26	3	446433727;489286781;920662082	M2(Oxidation)	0	1518882967	0	5.887e-16	97.42	2.32757e-09	2	1998.91	0.300306	30.1828	0
	High	NMTTNDFAEITTDRPEK	21	26	3	446433727;489286781;920662082		0	3.20962e+09	0	5.887e-16	90.3	3.40638e-09	2	1982.91	0.323885	35.723	0
	High	IGNALPLINIPVGTVVHNIELKPGR	36	26	4	446433727;489286781;920662082;882784718		0	7.32854e+09	0	6.009e-16	85.64	3.95702e-09	5	2634.55	-0.0318401	70.8244	0
	High	GSVMNPVDHPHGGGEGR	15	37	5	446433727;489286781;920662082;882784718;518074171		0	2.58161e+09	0	5.887e-16	82.68	5.77276e-08	2	1702.77	0.0779576	9.77108	0
	High	GSVmNPVDHPHGGGEGR	9	37	5	446433727;489286781;920662082;882784718;518074171	M4(Oxidation)	0	1.17951e+09	0	5.887e-16	81.46	3.46531e-08	2	1718.77	1.40224	6.37765	0
	High	SANIALINYVDGEK	6	97	4	446433727;489286781;920662082;518074171		0	397033176	0	8.159e-13	69.66	2.0385e-06	2	1506.78	0.92004	50.6691	0
	High	VATIEYDPNR	11	177	7	446433727;489286781;920662082;518074171;515475250;510809450;489426063		0	2694941230	0	9.63e-11	68.21	3.19382e-06	2	1177.59	0.573646	21.077	0
	High	SPMSPWGKPTLGFK	15	74	4	446433727;489286781;882784718;920662082		0	1519290388	0	5.887e-16	56.71	4.60738e-05	2	1532.79	0.276182	42.5658	0
	High	ASIGQVGNEQHELIK	7	15	2	446433727;882784718		0	2.38636e+09	0	1.096e-15	49.1	0.000356163	2	1622.85	1.00728	25.7203	0
	High	SAGTSAQVLGK	8	185	8	446433727;489286781;882784718;920662082;498462551;515475250;985519492;510809450		0	2710608139	0	0.0002055	47.49	0.000456289	2	1018.55	0.160796	9.71189	0
	High	SPmSPWGKPTLGFK	4	74	4	446433727;489286781;882784718;920662082	M3(Oxidation)	0	2.51179e+08	0	4.013e-13	38.79	0.00426778	2	1548.79	-0.226658	38.0704	0
	High	RNMTTNDFAEITTDRPEK	1	26	3	446433727;489286781;920662082		0	2.30725e+07	0	8.403e-12	33.12	0.00170635	4	2139.01	-0.0190692	29.5821	1
	High	KSPmSPWGKPTLGFK	3	74	4	446433727;489286781;882784718;920662082	M4(Oxidation)	0	4.22724e+07	0	3.935e-06	31.17	0.0135199	3	1676.88	-0.435331	31.4781	1
	High	KSPMSPWGKPTLGFK	6	74	4	446433727;489286781;882784718;920662082		0	0	0	0.0008684	16.87	0.332026	4	1660.89	-0.128372	35.8719	1
	High	SLLAPLSK	6	39	3	446433727;489286781;920662082		0	2376922632	0.001	0.007994	35.52	0.00582127	2	828.519	0.0702849	31.6854	0
	High	ASDKFIVR	1	34	5	446433727;489286781;920662082;882784718;489426063		0	5.28829e+07	0.001	0.002748	32.39	0.0202445	2	935.53	-1.05446	12.164	1
	High	NKDGIPGR	1	74	4	446433727;489286781;920662082;518074171		0	120219495	0.002	0.007994	32.57	0.00619752	2	856.464	0.0213792	5.24922	1
	High	RNmTTNDFAEITTDRPEK	1	26	3	446433727;489286781;920662082	M3(Oxidation)	0	2.72122e+07	0.002	0.007994	4.16	1.36216	3	2155.01	2.03538	24.4735	1
	High	LTSGEVR	1	49	4	446433727;489286781;920662082;882784718		0	144798260	0.007	0.07032	19.58	0.314489	2	761.415	-0.0296401	6.15836	0
920662082	50S ribosomal protein L2 [Streptococcus pneumoniae]	5586.61	52.76	204	1	15	183	4.76164e+09	290	31.8903	10.8286
	A2	Sequence	# PSMs	# Proteins	# Protein Groups	Protein Group Accessions	Modifications	ΔCn	Area	q-Value	PEP	IonScore	Exp Value	Charge	MH+ [Da]	ΔM [ppm]	RT [min]	# Missed Cleavages
	High	SANIALINYVDGEKR	21	96	4	446433727;489286781;920662082;518074171		0	3.74674e+09	0	5.887e-16	104.52	8.4764e-10	2	1662.88	2.1275	42.924	1
	High	NmTTNDFAEITTDRPEK	12	26	3	446433727;489286781;920662082	M2(Oxidation)	0	1518882967	0	5.887e-16	97.42	2.32757e-09	2	1998.91	0.300306	30.1828	0
	High	NMTTNDFAEITTDRPEK	21	26	3	446433727;489286781;920662082		0	3.20962e+09	0	5.887e-16	90.3	3.40638e-09	2	1982.91	0.323885	35.723	0
	High	IGNALPLINIPVGTVVHNIELKPGR	36	26	4	446433727;489286781;920662082;882784718		0	7.32854e+09	0	6.009e-16	85.64	3.95702e-09	5	2634.55	-0.0318401	70.8244	0
	High	GSVMNPVDHPHGGGEGR	15	37	5	446433727;489286781;920662082;882784718;518074171		0	2.58161e+09	0	5.887e-16	82.68	5.77276e-08	2	1702.77	0.0779576	9.77108	0
	High	GSVmNPVDHPHGGGEGR	9	37	5	446433727;489286781;920662082;882784718;518074171	M4(Oxidation)	0	1.17951e+09	0	5.887e-16	81.46	3.46531e-08	2	1718.77	1.40224	6.37765	0
	High	SANIALINYVDGEK	6	97	4	446433727;489286781;920662082;518074171		0	397033176	0	8.159e-13	69.66	2.0385e-06	2	1506.78	0.92004	50.6691	0
	High	VATIEYDPNR	11	177	7	446433727;489286781;920662082;518074171;515475250;510809450;489426063		0	2694941230	0	9.63e-11	68.21	3.19382e-06	2	1177.59	0.573646	21.077	0
	High	SPWGKPTLGFK	5	1	1	920662082		0	8.34395e+07	0	1.35e-07	58.44	2.54213e-05	3	1217.67	-0.720255	34.3647	0
	High	SPMSPWGKPTLGFK	15	74	4	446433727;489286781;882784718;920662082		0	1519290388	0	5.887e-16	56.71	4.60738e-05	2	1532.79	0.276182	42.5658	0
	High	SAGTSAQVLGK	8	185	8	446433727;489286781;882784718;920662082;498462551;515475250;985519492;510809450		0	2710608139	0	0.0002055	47.49	0.000456289	2	1018.55	0.160796	9.71189	0
	High	SPmSPWGKPTLGFK	4	74	4	446433727;489286781;882784718;920662082	M3(Oxidation)	0	2.51179e+08	0	4.013e-13	38.79	0.00426778	2	1548.79	-0.226658	38.0704	0
	High	RNMTTNDFAEITTDRPEK	1	26	3	446433727;489286781;920662082		0	2.30725e+07	0	8.403e-12	33.12	0.00170635	4	2139.01	-0.0190692	29.5821	1
	High	KSPmSPWGKPTLGFK	3	74	4	446433727;489286781;882784718;920662082	M4(Oxidation)	0	4.22724e+07	0	3.935e-06	31.17	0.0135199	3	1676.88	-0.435331	31.4781	1
	High	KSPMSPWGKPTLGFK	6	74	4	446433727;489286781;882784718;920662082		0	0	0	0.0008684	16.87	0.332026	4	1660.89	-0.128372	35.8719	1
	High	SLLAPLSK	6	39	3	446433727;489286781;920662082		0	2376922632	0.001	0.007994	35.52	0.00582127	2	828.519	0.0702849	31.6854	0
	High	ASDKFIVR	1	34	5	446433727;489286781;920662082;882784718;489426063		0	5.28829e+07	0.001	0.002748	32.39	0.0202445	2	935.53	-1.05446	12.164	1
	High	NKDGIPGR	1	74	4	446433727;489286781;920662082;518074171		0	120219495	0.002	0.007994	32.57	0.00619752	2	856.464	0.0213792	5.24922	1
	High	RNmTTNDFAEITTDRPEK	1	26	3	446433727;489286781;920662082	M3(Oxidation)	0	2.72122e+07	0.002	0.007994	4.16	1.36216	3	2155.01	2.03538	24.4735	1
	High	LTSGEVR	1	49	4	446433727;489286781;920662082;882784718		0	144798260	0.007	0.07032	19.58	0.314489	2	761.415	-0.0296401	6.15836	0
228609053	30S ribosomal protein S2 [Bacillus cereus MM3]	3392.38	56.14	654	12	14	166	4.01316e+09	228	26.0009	9.1001
	A2	Sequence	# PSMs	# Proteins	# Protein Groups	Protein Group Accessions	Modifications	ΔCn	Area	q-Value	PEP	IonScore	Exp Value	Charge	MH+ [Da]	ΔM [ppm]	RT [min]	# Missed Cleavages
	High	WLGGTLTNFQTIQKR	3	35	1	228609053		0	2.7078e+08	0	5.887e-16	101.57	6.26964e-10	2	1762.96	-0.106017	47.2083	1
	High	DIAAEGGDILFVGTKK	26	17	1	228609053		0	928944386	0	5.887e-16	89.88	9.56055e-09	2	1633.88	2.18192	46.2	1
	High	QLLEAGVHFGHQTR	28	651	5	498461912;739706491;737438785;228609053;651978587		0	5.94812e+08	0	5.887e-16	77.29	8.76265e-07	2	1592.83	0.312785	24.9653	0
	High	WLGGTLTNFQTIQK	16	35	1	228609053		0	6206760476	0	9.645e-14	72.8	8.29196e-07	2	1606.86	1.58347	53.4469	0
	High	QAQEAIKEEATR	15	39	1	228609053		0	2254334736	0	1.343e-15	70.88	9.79899e-07	2	1373.7	-0.0359644	8.28076	1
	High	DIAAEGGDILFVGTK	11	17	1	228609053		0	580288080	0	5.887e-16	56.28	5.55792e-05	2	1505.79	1.06999	54.3631	0
	High	GLPSALFVVDPR	22	24	1	228609053		0	2.95455e+09	0	0.0002342	54.52	0.000108957	2	1270.72	0.792437	56.8757	0
	High	mQEDGTFEVLPK	4	42	1	228609053	M1(Oxidation)	0	548587476	0	2.599e-13	49.81	0.000368264	2	1409.66	0.00316587	34.4314	0
	High	RYIFTER	6	95	1	228609053		0	496099272	0	0.002333	40.63	0.00141855	2	984.526	0.123324	16.4368	1
	High	MQEDGTFEVLPK	4	42	1	228609053		0	2.87817e+09	0	3.124e-08	33.61	0.0142848	2	1393.67	0.120894	38.1577	0
	High	IAVAEAR	8	135	1	228609053		0	2.66414e+09	0.001	0.003454	60.58	2.35371e-05	2	729.425	-0.431673	8.00402	0
	High	AGMYFVNQR	8	32	1	228609053		0	2202871674	0.001	0.002748	41.9	0.000781242	2	1085.52	0.206131	27.6796	0
	High	AGmYFVNQR	3	32	1	228609053	M3(Oxidation)	0	209640698	0.002	0.007994	42.58	0.000549317	2	1101.52	1.16243	18.1509	0
	High	ELERLEK	1	80	1	228609053		0	334550657	0.003	0.0225	19.69	0.35388	2	916.51	-0.129962	7.42571	1
	High	NGIYIIDLQK	7	373	5	498461912;739706491;737438785;228609053;651978587		0	514009376	0.003	0.01256	18.22	0.642568	2	1176.66	2.22943	46.5506	0
	High	KVEEAYR	4	11	1	228609053		0	2.91419e+08	0.005	0.04194	24.47	0.104502	2	894.467	-1.2139	4.53869	1
447060235	MULTISPECIES: 30S ribosomal protein S7 [Bacilli]	2803.48	64.1	123	7	13	164	4638473518	156	17.8994	10.0376
	A2	Sequence	# PSMs	# Proteins	# Protein Groups	Protein Group Accessions	Modifications	ΔCn	Area	q-Value	PEP	IonScore	Exp Value	Charge	MH+ [Da]	ΔM [ppm]	RT [min]	# Missed Cleavages
	High	LANEILDAANNAGASVK	26	13	1	447060235		0	4867045852	0	5.887e-16	90.64	9.44962e-09	2	1670.87	0.447868	43.7838	0
	High	SQTILYNAFDIVNER	26	5	1	447060235		0	2876452444	0	5.887e-16	64.63	4.63151e-06	2	1782.9	1.36705	62.8155	0
	High	TGKEPmEVFEQALK	11	8	2	447060235;654947155	M6(Oxidation)	0	4.58769e+08	0	5.887e-16	56.39	7.68062e-05	2	1622.81	0.95911	35.1087	1
	High	VGGANYQVPVEVRPER	13	46	1	447060235		0	4624417088	0	3.427e-05	53.8	5.25255e-05	2	1769.93	0.952903	30.1294	0
	High	RDVLPDPmYNSK	7	27	2	447060235;498441578	M8(Oxidation)	0	5.28874e+07	0	0.0003785	51.7	0.00011223	2	1450.7	0.809879	21.1071	1
	High	DVLPDPMYNSK	8	27	2	447060235;498441578		0	1.5729e+09	0	1.503e-05	51	3.21703e-05	2	1278.61	1.17845	36.6211	0
	High	TGKEPMEVFEQALK	17	8	2	447060235;654947155		0	4.16336e+09	0	4.339e-15	47.9	0.000504383	2	1606.82	0.387005	48.3051	1
	High	NImPVLEVR	7	72	2	447060235;654947155	M3(Oxidation)	0	481315316	0	0.0002268	47.55	0.00053353	2	1086.6	0.717809	31.8589	0
	High	EPMEVFEQALK	6	16	2	447060235;654947155		0	1.08475e+08	0	1.581e-07	44.12	0.000236227	2	1320.65	0.976561	51.8728	0
	High	RDVLPDPMYNSK	2	27	2	447060235;498441578		0	2.80993e+08	0	6.372e-12	43.73	0.000357978	2	1434.71	0.763066	28.4299	1
	High	DVLPDPmYNSK	6	27	2	447060235;498441578	M7(Oxidation)	0	7.21485e+08	0	1.163e-06	34.8	0.000993393	2	1294.6	0.377145	27.5747	0
	High	RVGGANYQVPVEVRPER	11	46	1	447060235		0	1914318747	0	0.002748	17.66	0.234812	4	1926.03	1.59849	25.3017	1
	High	RTTLGLR	8	298	4	447060235;498441578;517206333;654947155		0	563969611	0.001	0.002748	45.19	0.00178588	2	816.504	-1.26933	8.34947	1
	High	NIMPVLEVR	11	72	2	447060235;654947155		0	4423957614	0.001	0.002748	42.08	0.00070926	2	1070.6	0.6537	43.5707	0
	High	GKSQTILYNAFDIVNER	2	5	1	447060235		0	8.64286e+07	0.001	0.003382	16.38	0.139237	3	1968.02	-0.714561	55.2927	1
	High	VGGANYQVPVEVRPERR	2	46	1	447060235		0	170015539	0.003	0.02507	20.62	0.118774	2	1926.03	1.29556	25.2568	1
	Medium	MMVDGKK	1	20	1	447060235		0	40965455	0.027	0.2089	17.7	0.369368	2	808.405	-0.824432	4.41171	1
835212531	50S ribosomal protein L6 [Bacillus anthracis]	3434.76	57.3	160	7	12	160	4.20546e+09	178	19.3474	9.24658
	A2	Sequence	# PSMs	# Proteins	# Protein Groups	Protein Group Accessions	Modifications	ΔCn	Area	q-Value	PEP	IonScore	Exp Value	Charge	MH+ [Da]	ΔM [ppm]	RT [min]	# Missed Cleavages
	High	ALIGNMVEGVTEGFAR	35	7	1	835212531		0	4928082334	0	5.887e-16	97.82	2.43664e-09	2	1663.85	1.03695	65.6827	0
	High	ALIGNmVEGVTEGFAR	10	7	1	835212531	M6(Oxidation)	0	6.77967e+08	0	5.887e-16	81.72	1.02629e-07	2	1679.84	0.34809	47.7137	0
	High	IEENTLTVERPSEQK	23	24	1	835212531		0	4.13466e+09	0	5.887e-16	80.73	1.36513e-07	2	1772.9	-0.715541	19.9403	0
	High	VGEFAANIR	14	28	2	835212531;801089496		0	3553641121	0	4.595e-08	61.18	1.48986e-05	2	976.521	-0.069233	25.1061	0
	High	GIRYEGEVVR	4	61	2	835212531;801089496		0	4.93074e+07	0	1.844e-05	55.11	5.51891e-05	3	1177.63	-0.0789116	17.4709	1
	High	GLELVGVGYR	7	77	2	835212531;801089496		0	3.43124e+09	0	2.108e-05	51.64	0.000156291	2	1062.59	-0.445797	40.6516	0
	High	IEENTLTVERPSEQKEHR	9	22	1	835212531		0	1.14986e+08	0	2.196e-09	35.91	0.00201312	3	2195.11	-0.0248774	14.7448	1
	High	ILEIPAGVTITVAEDNTVTVK	16	16	1	835212531		0	4.78626e+07	0	2.001e-07	31.65	0.00181237	2	2183.22	1.13535	74.1394	0
	High	ALHGTTR	22	158	1	835212531		0	5.84115e+07	0.002	0.009045	43.14	0.000609037	2	755.415	-1.06516	1.85278	0
	High	YEGEVVR	8	62	2	835212531;801089496		0	2897652096	0.002	0.007994	36.31	0.00499342	2	851.426	-0.0275848	8.97151	0
	High	TFNADMLIK	9	11	1	835212531		0	2481309083	0.002	0.007994	21.64	0.121331	2	1052.54	0.397298	41.6836	0
	High	TFNADmLIK	1	11	1	835212531	M6(Oxidation)	0	1.78007e+08	0.005	0.03834	16.08	0.572121	2	1068.54	0.466329	34.7847	0
	High	KILEIPAGVTITVAEDNTVTVK	1	16	1	835212531		0	5.80109e+07	0.008	0.1033	2.5	1.43397	3	2311.31	-0.121405	73.2057	1
	Medium	YEGEVVRR	1	62	2	835212531;801089496		0	9.2567e+07	0.023	0.2089	6.75	4.20584	2	1007.53	0.234146	6.31937	1
633268114	50S ribosomal protein L16 [Bacillus thuringiensis serovar kurstaki str. YBT-1520]	3127.87	42.71	211	4	8	143	2364668261	199	22.526	10.1548
	A2	Sequence	# PSMs	# Proteins	# Protein Groups	Protein Group Accessions	Modifications	ΔCn	Area	q-Value	PEP	IonScore	Exp Value	Charge	MH+ [Da]	ΔM [ppm]	RT [min]	# Missed Cleavages
	High	FQLATGQLENPTR	15	9	2	648185768;633268114		0	3.24017e+09	0	5.887e-16	80.08	1.76224e-07	2	1474.77	1.16484	37.9571	0
	High	IMFEIAGVSEEVAR	29	47	1	633268114		0	2.74074e+08	0	5.887e-16	77.27	4.81874e-07	2	1550.79	0.850631	58.0367	0
	High	ImFEIAGVSEEVAR	4	47	1	633268114	M2(Oxidation)	0	0	0	5.936e-12	64.31	7.28388e-06	2	1566.78	0.73726	52.6312	0
	High	ALKEELFNLR	13	17	3	648185768;633268114;654950757		0	1774462186	0	2.606e-05	58	1.85433e-05	3	1232.7	-0.254934	38.7175	1
	High	GAPEGWVAVVKPGK	25	135	1	633268114		0	1708754556	0	5.887e-16	57.68	2.08995e-05	2	1394.78	-0.124061	33.4674	0
	High	IFPSKPYTAKPLEVR	32	72	1	633268114		0	4.63492e+08	0	5.887e-16	57.48	2.14379e-05	3	1746	1.0991	29.321	0
	High	ELTTAEIETK	12	8	2	648185768;633268114		0	2.07937e+09	0	1.102e-08	47.25	0.000504818	2	1134.59	-0.104517	20.3459	0
	High	LAAHKLPVK	11	55	1	633268114		0	8.85833e+08	0	2.262e-05	32.15	0.0021029	2	976.63	-0.463798	6.49939	1
	High	EELFNLR	2	153	3	654950757;648185768;633268114		0	9.53721e+07	0.005	0.03852	22.63	0.14408	2	920.484	0.440081	37.2898	0
446476792	MULTISPECIES: 30S ribosomal protein S5 [Bacilli]	2457.04	80.72	190	4	13	140	4.85327e+09	166	17.5187	9.78857
	A2	Sequence	# PSMs	# Proteins	# Protein Groups	Protein Group Accessions	Modifications	ΔCn	Area	q-Value	PEP	IonScore	Exp Value	Charge	MH+ [Da]	ΔM [ppm]	RT [min]	# Missed Cleavages
	High	AVLELAGVQDILSK	31	27	2	446476792;983514431		0	6033704647	0	5.887e-16	86.66	2.37352e-08	2	1455.84	1.28738	63.3573	0
	High	SLGSNTPINMIR	7	44	2	446476792;983514431		0	5266610304	0	9.265e-10	70.14	2.39165e-06	2	1302.69	1.41172	38.757	0
	High	IDPSKLELEER	19	35	1	446476792		0	3.25949e+09	0	2.201e-10	65.8	1.59131e-06	2	1328.71	1.13616	29.2682	1
	High	SLGSNTPINmIR	3	44	2	446476792;983514431	M10(Oxidation)	0	1.20163e+09	0	0.0005232	65.45	5.3314e-06	2	1318.68	0.437087	28.4735	0
	High	FAALVVVGDK	15	109	5	446476792;983514431;497970926;498437097;651988002		0	0	0	1.776e-10	51.26	0.000256996	2	1018.59	0.685621	38.7398	0
	High	NLIAVPLVGTTIPHTINGHFGAGEVFLKPAAEGTGVIAGGPVR	7	6	1	446476792		0	7.29735e+08	0	1.395e-14	48.52	1.47635e-05	5	4248.34	1.77011	70.465	0
	High	KNLIAVPLVGTTIPHTINGHFGAGEVFLKPAAEGTGVIAGGPVR	1	6	1	446476792		0	54194337	0	2.557e-13	32.68	0.000538233	5	4376.43	0.491184	66.3155	1
	High	AQEVPDAIRK	23	100	4	446476792;497970926;914621901;738187316		0	7.52748e+08	0	0.0004345	29.83	0.0116471	3	1126.62	-0.980618	11.6958	1
	High	AQEVPDAIR	6	100	4	446476792;497970926;914621901;738187316		0	2.02513e+09	0.001	0.003124	54.66	6.78829e-05	2	998.526	-0.482401	17.9499	0
	High	ATVNGLSELK	2	10	1	446476792		0	2.82327e+08	0.001	0.002748	33.63	0.012225	2	1031.57	-0.269224	24.8748	0
	High	NGHVGFGTGK	1	150	4	446476792;497970926;914621901;498437097		0	167219379	0.002	0.007994	13.31	0.797988	2	973.485	0.420033	6.31582	0
	High	KAIEDAK	13	110	4	446476792;497970926;498437097;983514431		0	3.37756e+06	0.003	0.01416	28.53	0.072315	2	774.436	-0.060465	2.31818	1
	High	AIEDAKK	7	110	4	446476792;497970926;498437097;983514431		0	0	0.004	0.03299	41.44	0.00370023	2	774.436	-0.139277	3.43253	1
	Medium	RAEDVAK	5	97	3	446476792;983514431;914621901		0	1.26704e+08	0.013	0.1451	38.61	0.00753334	2	788.425	-0.860782	1.42001	1
446012933	MULTISPECIES: 30S ribosomal protein S13 [Bacilli]	3162.29	52.89	320	6	11	136	1.98064e+09	121	13.8107	11.1655
	A2	Sequence	# PSMs	# Proteins	# Protein Groups	Protein Group Accessions	Modifications	ΔCn	Area	q-Value	PEP	IonScore	Exp Value	Charge	MH+ [Da]	ΔM [ppm]	RT [min]	# Missed Cleavages
	High	IAGVDIPR	9	195	3	446012933;503252118;926253072		0	2005983688	0	1.641e-06	81.85	8.4907e-08	2	840.494	-0.0110497	28.424	0
	High	ILAEAGISEETR	53	6	1	446012933		0	1.32618e+09	0	8.237e-16	75.76	7.99036e-07	2	1288.68	0.641897	26.2755	0
	High	DLTEDELGR	9	16	1	446012933		0	1.96199e+09	0	4.625e-09	65.11	5.41099e-06	2	1047.5	0.055014	23.5346	0
	High	VRDLTEDELGR	13	16	1	446012933		0	7.90734e+08	0	1.618e-10	65.02	1.28113e-05	2	1302.67	0.618511	19.4823	1
	High	EVSLNIKR	5	109	3	446012933;503252118;926253072		0	176534371	0	0.001101	45.7	0.00131212	2	958.568	-0.0746659	15.5897	1
	High	RLMEIGSYR	2	179	1	446012933		0	3.58231e+07	0.001	0.007994	34.09	0.00637555	3	1124.59	-1.19659	23.4964	1
	High	LmEIGSYR	8	179	1	446012933	M2(Oxidation)	0	1.84665e+08	0.001	0.007994	30.62	0.0137847	2	984.482	-0.326383	19.3964	0
	High	IAGVDIPRDK	3	114	3	446012933;503252118;926253072		0	2.778e+07	0.001	0.002748	28.65	0.0189677	2	1083.62	0.355445	20.6799	1
	High	IKVEGDLR	10	19	3	446012933;503252118;926253072		0	4.8329e+08	0.002	0.007994	38.59	0.00525063	2	929.541	-0.679025	12.0776	1
	High	LMEIGSYR	10	179	1	446012933		0	1973936674	0.002	0.008095	36.58	0.00384625	2	968.488	0.59384	29.197	0
	High	EVSLNIK	5	109	3	446012933;503252118;926253072		0	8.65974e+08	0.003	0.0228	30.47	0.0257113	2	802.466	-1.02091	21.3527	0
	High	IRDIIDR	9	16	1	446012933		0	1218462634	0.008	0.1099	30.66	0.0134865	2	900.525	-1.64959	13.7239	1
446046599	MULTISPECIES: 30S ribosomal protein S19 [Bacilli]	1682.26	66.3	304	9	9	125	3.01402e+09	92	10.6216	9.99365
	A2	Sequence	# PSMs	# Proteins	# Protein Groups	Protein Group Accessions	Modifications	ΔCn	Area	q-Value	PEP	IonScore	Exp Value	Charge	MH+ [Da]	ΔM [ppm]	RT [min]	# Missed Cleavages
	High	STIFPQFIGHTIAVYDGR	11	70	1	446046599		0	1.97426e+09	0	5.887e-16	78.61	2.04516e-07	2	2022.05	0.819371	63.5614	0
	High	HVPVYITEDmVGHK	11	27	1	446046599	M10(Oxidation)	0	1.068e+08	0	2.617e-12	59.87	8.96436e-06	2	1640.81	2.34405	21.3355	0
	High	LGEFAPTR	9	290	1	446046599		0	3485536466	0	1.267e-05	57.44	7.31124e-05	2	890.473	0.113232	19.2706	0
	High	HVPVYITEDMVGHK	14	27	1	446046599		0	3.32708e+09	0	2.05e-15	51.15	7.05973e-05	2	1624.82	0.36447	29.8357	0
	High	KGPFVDDHLmSK	13	6	1	446046599	M10(Oxidation)	0	4.99436e+08	0	4.156e-06	50.98	5.38646e-05	2	1389.68	-0.902318	14.3574	1
	High	RSTIFPQFIGHTIAVYDGR	9	70	1	446046599		0	5.98683e+08	0	5.887e-16	48.59	9.96168e-05	4	2178.15	0.166853	55.6367	1
	High	KGPFVDDHLMSK	12	6	1	446046599		0	2.22943e+09	0	3.975e-09	46.24	0.000261452	2	1373.69	0.717253	21.8046	1
	High	KHVPVYITEDMVGHK	21	27	1	446046599		0	1.08972e+09	0	2.367e-07	45.6	0.000630718	4	1752.91	-1.06988	22.9803	1
	High	GPFVDDHLMSK	11	6	1	446046599		0	3.79312e+08	0	0.002748	32.93	0.00448211	2	1245.59	-0.189567	28.2311	0
	High	KHVPVYITEDmVGHK	5	27	1	446046599	M11(Oxidation)	0	2.44266e+06	0	0.002748	28.61	0.00785009	4	1768.9	-0.531849	15.6869	1
	High	GPFVDDHLmSK	4	6	1	446046599	M9(Oxidation)	0	1.29309e+08	0	1.974e-05	19.86	0.025819	3	1261.59	-0.134317	19.8687	0
	High	STIFPQFIGHTIAVYDGRK	2	70	1	446046599		0	1.66019e+08	0.001	0.007919	5.76	1.57949	3	2150.15	3.1491	57.4257	1
	High	LVASEQK	3	4	1	446046599		0	4.44614e+08	0.006	0.05708	25.92	0.131895	2	774.436	-0.0475524	4.20927	0
447003575	MULTISPECIES: 50S ribosomal protein L5 [Bacilli]	2456.71	56.42	361	9	9	123	6.87356e+09	179	20.1528	9.70068
	A2	Sequence	# PSMs	# Proteins	# Protein Groups	Protein Group Accessions	Modifications	ΔCn	Area	q-Value	PEP	IonScore	Exp Value	Charge	MH+ [Da]	ΔM [ppm]	RT [min]	# Missed Cleavages
	High	ALDNAVEELTQITGQKPVVTR	22	6	1	447003575		0	1.07988e+10	0	5.887e-16	108.42	5.97101e-11	2	2282.24	0.104223	58.8905	0
	High	IVINTGVGDAVSNSK	24	19	1	447003575		0	4676047776	0	5.887e-16	87.64	3.53844e-08	2	1473.79	0.329805	30.5565	0
	High	LVSVSLPR	14	177	1	447003575		0	2.06911e+09	0	0.002748	46.92	0.000542639	2	870.541	0.054889	31.837	0
	High	ELLTQFGMPFQK	9	102	1	447003575		0	5145787665	0	3.602e-09	46.21	0.000470287	2	1438.74	0.725006	58.6631	0
	High	GMDIVIVTTAK	17	31	1	447003575		0	5.58745e+08	0	0.0003857	43.45	0.000890156	2	1147.64	-0.304761	39.2818	0
	High	ELLTQFGmPFQK	6	102	1	447003575	M8(Oxidation)	0	1.05341e+09	0	8.644e-05	30.68	0.0116717	2	1454.74	0.85602	49.8153	0
	High	GEQmYEFFDK	4	21	1	447003575	M4(Oxidation)	0	4.3728e+08	0.001	0.002748	37.29	0.000298621	2	1309.54	-0.474754	35.3689	0
	High	EITPALVSK	6	26	1	447003575		0	3419914988	0.001	0.004107	37.24	0.00567341	2	957.562	0.318425	23.0997	0
	High	GEQMYEFFDK	9	21	1	447003575		0	2.06195e+09	0.001	0.004453	36.36	0.000300568	2	1293.55	1.43918	45.0832	0
	High	EGMPIGAK	7	285	1	447003575		0	8.44762e+08	0.003	0.01102	26.5	0.047349	2	802.412	-0.511191	12.1759	0
	High	EGmPIGAK	3	285	1	447003575	M3(Oxidation)	0	9.40431e+07	0.006	0.05487	31.44	0.0154326	2	818.407	-0.477884	5.04706	0
	Medium	SVmQVPK	2	54	1	447003575	M3(Oxidation)	0	736187046	0.027	0.2089	15.01	0.605761	2	804.428	0.008777	5.71217	0
487928478	MULTISPECIES: 50S ribosomal protein L13 [Bacilli]	2586.21	79.29	122	5	13	116	4.07652e+09	140	15.7814	9.75928
	A2	Sequence	# PSMs	# Proteins	# Protein Groups	Protein Group Accessions	Modifications	ΔCn	Area	q-Value	PEP	IonScore	Exp Value	Charge	MH+ [Da]	ΔM [ppm]	RT [min]	# Missed Cleavages
	High	LASEVASILR	10	85	2	487928478;497877394		0	4.92873e+09	0	3.587e-10	84.66	4.32604e-08	2	1058.62	0.729363	39.9781	0
	High	WYVVDAEGQTLGR	10	45	3	487928478;497877394;228618394		0	3.10642e+09	0	6.205e-15	80.71	1.35869e-07	2	1493.74	1.51759	43.8636	0
	High	LNVYAGAEHPHQAQKPEVYELRG	11	11	1	487928478		0	546784705	0	5.887e-16	78.42	9.35219e-08	5	2606.31	0.141335	28.2811	1
	High	KLNVYAGAEHPHQAQKPEVYELR	12	11	1	487928478		0	1.17492e+09	0	5.887e-16	72.42	5.24108e-07	3	2677.38	-0.199428	24.5709	1
	High	LNVYAGAEHPHQAQKPEVYELR	12	11	1	487928478		0	921730971	0	5.887e-16	68.27	9.75532e-07	2	2549.3	4.3924	28.1044	0
	High	KWYVVDAEGQTLGR	12	45	3	487928478;497877394;228618394		0	8.6866e+08	0	6.095e-16	66.49	2.70388e-06	2	1621.83	-0.558776	36.9573	1
	High	NKPTFTPHVDTGDHVIIINAEK	18	16	1	487928478		0	3.09055e+09	0	5.887e-16	58.34	9.15967e-06	2	2446.27	-0.337324	35.4027	0
	High	TNYPVQMLELAIK	21	16	2	487928478;228618394		0	4194421546	0	5.772e-09	54.66	5.28358e-05	2	1519.82	0.612255	66.9076	0
	High	HTNHPGGLK	1	35	2	487928478;228618394		0	1.80032e+08	0	1.356e-06	43.92	0.00120031	2	960.501	0.257159	3.52643	0
	High	TNYPVQmLELAIK	1	16	2	487928478;228618394	M7(Oxidation)	0	4.21128e+07	0	0.0003486	11.44	1.18795	2	1535.81	0.18115	52.9982	0
	High	GKNKPTFTPHVDTGDHVIIINAEK	2	16	1	487928478		0	4.6373e+07	0	0.0001324	4.53	1.62091	4	2631.39	-1.01394	31.5008	1
	High	IHLTGNKLNDK	3	19	2	487928478;228618394		0	82850623	0.001	0.00275	29.38	0.00553658	2	1252.7	0.96804	9.04478	1
	Medium	ANEVERK	2	28	2	487928478;228618394		0	5.78927e+06	0.016	0.1866	22.27	0.108209	2	845.448	0.886537	0.29019	1
	Medium	IHLTGNK	1	39	3	487928478;497877394;228618394		0	2.26218e+08	0.025	0.2089	11.66	0.317287	2	782.451	-0.922519	5.14	0
446480346	MULTISPECIES: 50S ribosomal protein L24 [Bacilli]	1362.89	68.93	131	7	9	108	3.14176e+09	103	11.2213	10.0962
	A2	Sequence	# PSMs	# Proteins	# Protein Groups	Protein Group Accessions	Modifications	ΔCn	Area	q-Value	PEP	IonScore	Exp Value	Charge	MH+ [Da]	ΔM [ppm]	RT [min]	# Missed Cleavages
	High	HSKPSQLNPQGGIITK	33	14	1	446480346		0	2.81214e+09	0	5.887e-16	76.71	2.14371e-07	2	1704.94	0.02656	15.0295	0
	High	KHSKPSQLNPQGGIITK	17	14	1	446480346		0	3.99634e+07	0	8.801e-05	57.67	3.07803e-06	2	1833.04	2.55568	11.4694	1
	High	QGVILVAFPK	4	10	1	446480346		0	3878663159	0	0.0002541	53.41	4.8796e-05	2	1071.66	1.2756	47.8643	0
	High	EAPIHVSNVMILDPK	19	7	1	446480346		0	2.12099e+09	0	1.132e-06	48.77	0.000268134	2	1662.89	0.754552	44.6797	0
	High	VIVEGVNIVKK	9	62	2	446480346;489449394		0	1309030014	0	1.329e-08	44.72	0.000352465	3	1197.76	-0.718311	25.9815	1
	High	VGFKVEDGK	7	82	1	446480346		0	107096094	0	0.002748	35.13	0.00543217	2	978.526	0.279129	12.163	1
	High	EAPIHVSNVmILDPK	8	7	1	446480346	M10(Oxidation)	0	2.17562e+08	0	2.907e-06	22.92	0.0454349	2	1678.88	0.21341	38.7005	0
	High	VIVEGVNIVK	4	62	2	446480346;489449394		0	2.73446e+09	0.001	0.006294	33.81	0.0060307	2	1069.66	-0.421525	35.4442	0
	High	VQVITGK	6	13	1	446480346		0	2.62599e+09	0.002	0.009481	39.63	0.00713794	2	744.46	-1.85601	8.24451	0
	High	GDKVQVITGK	1	11	1	446480346		0	62940897	0.003	0.01426	15.74	0.528038	2	1044.6	-0.756071	8.51503	1
737448732	50S ribosomal protein L19 [Bacillus sp. UNC322MFChir4.1]	1720.35	44.74	207	8	8	108	1.76792e+09	114	13.2156	11.4146
	A2	Sequence	# PSMs	# Proteins	# Protein Groups	Protein Group Accessions	Modifications	ΔCn	Area	q-Value	PEP	IonScore	Exp Value	Charge	MH+ [Da]	ΔM [ppm]	RT [min]	# Missed Cleavages
	High	IQIFEGVVIKR	13	35	1	737448732		0	1.55949e+08	0	1.029e-14	73.59	3.17204e-07	3	1301.79	0.296459	43.5026	1
	High	GGGISETFTVR	8	165	1	737448732		0	1.21046e+09	0	3.447e-09	60.53	1.65074e-05	2	1123.57	-0.221696	30.317	0
	High	RGGGISETFTVR	15	165	1	737448732		0	8.05604e+07	0	1.712e-11	54.18	7.82986e-05	3	1279.68	0.498349	23.1724	1
	High	KISYGVGVER	12	128	1	737448732		0	476006000	0	3.979e-09	53.02	5.71223e-05	2	1107.62	0.14538	15.8254	1
	High	mQQLIAEITK	5	9	1	737448732	M1(Oxidation)	0	4.00779e+08	0	3.448e-05	40.25	0.00155298	2	1190.65	0.162013	33.0483	0
	High	MQQLIAEITK	10	9	1	737448732		0	3.20033e+09	0	0.0001271	39.84	0.00515133	2	1174.65	0.303855	39.8781	0
	High	IQIFEGVVIK	18	35	1	737448732		0	8.92971e+08	0	0.0003112	32.71	0.00616166	2	1145.69	1.26756	54.5795	0
	High	TFPVHTPR	22	23	1	737448732		0	4.91543e+08	0.001	0.002748	44.28	0.000324728	3	954.515	-1.06888	14.5696	0
	High	ISYGVGVER	5	128	1	737448732		0	651360038	0.001	0.002748	38.61	0.00276819	2	979.52	-0.584061	21.303	0
882784718	50S ribosomal protein L2 [Streptococcus pneumoniae]	2633.4	66.25	36	1	9	106	4.20692e+09	160	17.2005	11.3413
	A2	Sequence	# PSMs	# Proteins	# Protein Groups	Protein Group Accessions	Modifications	ΔCn	Area	q-Value	PEP	IonScore	Exp Value	Charge	MH+ [Da]	ΔM [ppm]	RT [min]	# Missed Cleavages
	High	IGNALPLINIPVGTVVHNIELKPGR	36	26	4	446433727;489286781;920662082;882784718		0	7.32854e+09	0	6.009e-16	85.64	3.95702e-09	5	2634.55	-0.0318401	70.8244	0
	High	GSVMNPVDHPHGGGEGR	15	37	5	446433727;489286781;920662082;882784718;518074171		0	2.58161e+09	0	5.887e-16	82.68	5.77276e-08	2	1702.77	0.0779576	9.77108	0
	High	GSVmNPVDHPHGGGEGR	9	37	5	446433727;489286781;920662082;882784718;518074171	M4(Oxidation)	0	1.17951e+09	0	5.887e-16	81.46	3.46531e-08	2	1718.77	1.40224	6.37765	0
	High	SPMSPWGKPTLGFK	15	74	4	446433727;489286781;882784718;920662082		0	1519290388	0	5.887e-16	56.71	4.60738e-05	2	1532.79	0.276182	42.5658	0
	High	ASIGQVGNEQHELIK	7	15	2	446433727;882784718		0	2.38636e+09	0	1.096e-15	49.1	0.000356163	2	1622.85	1.00728	25.7203	0
	High	SAGTSAQVLGK	8	185	8	446433727;489286781;882784718;920662082;498462551;515475250;985519492;510809450		0	2710608139	0	0.0002055	47.49	0.000456289	2	1018.55	0.160796	9.71189	0
	High	SPmSPWGKPTLGFK	4	74	4	446433727;489286781;882784718;920662082	M3(Oxidation)	0	2.51179e+08	0	4.013e-13	38.79	0.00426778	2	1548.79	-0.226658	38.0704	0
	High	KSPmSPWGKPTLGFK	3	74	4	446433727;489286781;882784718;920662082	M4(Oxidation)	0	4.22724e+07	0	3.935e-06	31.17	0.0135199	3	1676.88	-0.435331	31.4781	1
	High	KSPMSPWGKPTLGFK	6	74	4	446433727;489286781;882784718;920662082		0	0	0	0.0008684	16.87	0.332026	4	1660.89	-0.128372	35.8719	1
	High	ASDKFIVR	1	34	5	446433727;489286781;920662082;882784718;489426063		0	5.28829e+07	0.001	0.002748	32.39	0.0202445	2	935.53	-1.05446	12.164	1
	High	SGPEADIK	1	1	1	882784718		0	1.17676e+08	0.005	0.03606	21.85	0.0326565	2	816.409	-0.951875	7.21576	0
	High	LTSGEVR	1	49	4	446433727;489286781;920662082;882784718		0	144798260	0.007	0.07032	19.58	0.314489	2	761.415	-0.0296401	6.15836	0
765540241	30S ribosomal protein S8 [Bacillus alveayuensis]	1445.37	40.91	203	0	10	99	3.20525e+09	132	14.9091	9.70068
	A2	Sequence	# PSMs	# Proteins	# Protein Groups	Protein Group Accessions	Modifications	ΔCn	Area	q-Value	PEP	IonScore	Exp Value	Charge	MH+ [Da]	ΔM [ppm]	RT [min]	# Missed Cleavages
	High	VMTDPIADMLTR	16	81	5	446167656;765540241;493690289;518906428;503252108		0	5.76007e+09	0	5.803e-11	55.54	4.91488e-05	2	1362.68	0.205199	57.0173	0
	High	VMTDPIADmLTR	18	81	5	446167656;765540241;493690289;518906428;503252108	M9(Oxidation)	0	1.31572e+09	0	4.138e-11	54.29	6.25618e-05	2	1378.67	0.526556	39.7138	0
	High	EIAEILKR	11	81	4	765540241;493690289;518906428;446167656		0	655733584	0	0.0007892	48.12	0.000307569	3	971.588	-0.772082	23.9372	1
	High	HEKLEVPASK	17	34	3	446167656;765540241;518906428		0	2.50731e+09	0	1.526e-06	43.74	0.000257828	2	1137.63	0.507507	7.19397	1
	High	VmTDPIADmLTR	8	81	5	446167656;765540241;493690289;518906428;503252108	M2(Oxidation); M9(Oxidation)	0	202625946	0	7.036e-05	32.97	0.010497	2	1394.67	1.27817	32.111	0
	High	VITGIKR	6	8	8	765540241;493690289;518906428;446167656;488217467;503252108;560297232;1002496393		0	2.85011e+08	0.001	0.005013	47.58	0.00111733	2	786.519	-0.93302	7.21276	1
	High	DVEYIEDNK	4	38	4	446167656;493690289;765540241;518906428		0	1.34839e+09	0.001	0.004485	28.85	0.00456108	2	1124.51	-0.311064	18.7257	0
	High	ISKPGLR	6	297	7	765540241;493690289;518906428;446167656;488217467;503252108;560297232		0	1293774600	0.002	0.00994	37.02	0.0043992	2	770.488	-0.808323	6.07304	0
	High	RISKPGLR	1	293	7	765540241;493690289;518906428;446167656;488217467;503252108;560297232		0	4.73023e+07	0.003	0.01296	17.26	0.429424	3	926.589	-0.604324	4.94121	1
	High	EIAEILK	5	122	4	765540241;493690289;518906428;446167656		0	576307920	0.004	0.03023	24.13	0.0969781	2	815.487	-0.884669	29.6847	0
	High	LEVPASK	6	35	3	446167656;765540241;518906428		0	1055073544	0.006	0.05037	38.82	0.00360199	2	743.429	-1.51164	10.5859	0
	Medium	REIAEILK	1	18	2	765540241;493690289		0	46799860	0.046	0.362	26.42	0.0454928	2	971.588	-0.475552	17.3225	1
518906428	30S ribosomal protein S8 [Bacillus sp. 123MFChir2]	1589.31	52.27	196	0	10	99	3.20525e+09	132	14.9011	9.65674
	A2	Sequence	# PSMs	# Proteins	# Protein Groups	Protein Group Accessions	Modifications	ΔCn	Area	q-Value	PEP	IonScore	Exp Value	Charge	MH+ [Da]	ΔM [ppm]	RT [min]	# Missed Cleavages
	High	GVMTDKDAR	6	14	2	446167656;518906428		0	182315735	0	6.924e-08	80.41	1.87897e-07	2	992.483	-0.248519	4.68052	1
	High	VMTDPIADMLTR	16	81	5	446167656;765540241;493690289;518906428;503252108		0	5.76007e+09	0	5.803e-11	55.54	4.91488e-05	2	1362.68	0.205199	57.0173	0
	High	VMTDPIADmLTR	18	81	5	446167656;765540241;493690289;518906428;503252108	M9(Oxidation)	0	1.31572e+09	0	4.138e-11	54.29	6.25618e-05	2	1378.67	0.526556	39.7138	0
	High	EIAEILKR	11	81	4	765540241;493690289;518906428;446167656		0	655733584	0	0.0007892	48.12	0.000307569	3	971.588	-0.772082	23.9372	1
	High	HEKLEVPASK	17	34	3	446167656;765540241;518906428		0	2.50731e+09	0	1.526e-06	43.74	0.000257828	2	1137.63	0.507507	7.19397	1
	High	VmTDPIADmLTR	8	81	5	446167656;765540241;493690289;518906428;503252108	M2(Oxidation); M9(Oxidation)	0	202625946	0	7.036e-05	32.97	0.010497	2	1394.67	1.27817	32.111	0
	High	DVEYIEDNK	4	38	4	446167656;493690289;765540241;518906428		0	1.34839e+09	0.001	0.004485	28.85	0.00456108	2	1124.51	-0.311064	18.7257	0
	High	ISKPGLR	6	297	7	765540241;493690289;518906428;446167656;488217467;503252108;560297232		0	1293774600	0.002	0.00994	37.02	0.0043992	2	770.488	-0.808323	6.07304	0
	High	RISKPGLR	1	293	7	765540241;493690289;518906428;446167656;488217467;503252108;560297232		0	4.73023e+07	0.003	0.01296	17.26	0.429424	3	926.589	-0.604324	4.94121	1
	High	EIAEILK	5	122	4	765540241;493690289;518906428;446167656		0	576307920	0.004	0.03023	24.13	0.0969781	2	815.487	-0.884669	29.6847	0
	High	LEVPASK	6	35	3	446167656;765540241;518906428		0	1055073544	0.006	0.05037	38.82	0.00360199	2	743.429	-1.51164	10.5859	0
	Medium	QLQTGGEVVAYVW	1	12	2	446167656;518906428		0	0	0.043	0.3591	13.12	0.390023	2	1449.74	1.6281	65.1125	0
447156522	MULTISPECIES: 30S ribosomal protein S6 [Bacilli]	1636.98	77.08	33	5	7	97	2.38826e+09	96	11.2919	5.57959
	A2	Sequence	# PSMs	# Proteins	# Protein Groups	Protein Group Accessions	Modifications	ΔCn	Area	q-Value	PEP	IonScore	Exp Value	Charge	MH+ [Da]	ΔM [ppm]	RT [min]	# Missed Cleavages
	High	FAGVLTNNGAEIINTK	7	24	1	447156522		0	1.07346e+09	0	5.887e-16	88.47	1.29432e-08	2	1661.89	0.660165	43.8922	0
	High	SNAEAINEFDR	13	5	1	447156522		0	3021376208	0	8.396e-16	79.7	1.3394e-07	2	1265.58	0.675095	24.1537	0
	High	KYEIMYIIRPGVEEEAQK	25	15	1	447156522		0	1.06254e+09	0	5.887e-16	75.12	2.01484e-07	2	2196.14	-0.889716	43.1367	1
	High	LAYEINDLR	6	34	2	447156522;518903800		0	3.06993e+09	0	3.38e-05	64.08	4.69009e-06	2	1106.58	0.167013	35.5407	0
	High	RLAYEINDLR	7	34	2	447156522;518903800		0	3.58256e+08	0	0.002143	38.07	0.00364935	3	1262.68	-0.287241	30.1807	1
	High	HIVVKEEEK	13	21	1	447156522		0	875292011	0	0.0001116	36.19	0.00256065	2	1110.62	-0.107442	4.44113	1
	High	EGFYMILNVK	26	4	1	447156522		0	8.48562e+07	0.001	0.002748	26.28	0.034266	2	1213.63	0.785166	58.8692	0
895380329	50S ribosomal protein L10 [Streptococcus pneumoniae]	1426.76	69.38	89	5	15	93	1.94561e+09	209	23.6553	5.13525
	A2	Sequence	# PSMs	# Proteins	# Protein Groups	Protein Group Accessions	Modifications	ΔCn	Area	q-Value	PEP	IonScore	Exp Value	Charge	MH+ [Da]	ΔM [ppm]	RT [min]	# Missed Cleavages
	High	RAAESAEmAELNEFLTGPNAIAFSNEDVVAPAK	4	20	2	1020141007;895380329	M8(Oxidation)	0	0	0	5.887e-16	98.85	5.14751e-10	3	3478.67	-3.55159	67.9049	1
	High	QQVVTEIADKLR	12	20	2	1020141007;895380329		0	1337664912	0	1.437e-14	64.61	3.52858e-06	2	1399.79	0.981821	39.2704	1
	High	STIVVDYR	6	49	3	1020141007;754573285;895380329		0	1.37247e+09	0	0.001257	58.7	9.37529e-06	2	952.51	0.0881818	22.968	0
	High	VLNDFAKDHEALEIK	12	17	2	1020141007;895380329		0	1.06268e+09	0	5.887e-16	48.3	9.83607e-05	2	1741.91	0.0836286	33.6309	1
	High	GLTVSEATELRK	9	21	2	1020141007;895380329		0	468226832	0	9.199e-10	47.18	0.000611605	2	1303.72	-0.237953	23.7232	1
	High	QQVVTEIADK	6	20	2	1020141007;895380329		0	8.8091e+08	0	0.0003295	44.11	0.000580285	2	1130.6	-0.395694	19.4138	0
	High	ISELLSDLER	2	1	1	895380329		0	9.87646e+07	0	0.0002436	42.93	0.00254156	2	1174.63	1.30327	45.4343	0
	High	SYQEISEQLNR	5	1	1	895380329		0	1.93583e+08	0	1.706e-06	42.88	0.000376117	2	1366.66	0.673781	28.4345	0
	High	VTDPEEMIISQEEYTDIESK	2	1	1	895380329		0	1.58342e+07	0	5.887e-16	40.91	0.000214905	2	2356.08	0.132259	57.1682	0
	High	GLTVSEATELR	9	21	2	1020141007;895380329		0	549946083	0	0.002748	38.42	0.00139563	2	1175.63	1.08537	32.1197	0
	High	ISELLSDLERK	3	1	1	895380329		0	5.96523e+07	0	0.0003815	25.31	0.0635995	3	1302.73	-0.193359	38.6347	1
	High	SIDNALQR	2	1	1	895380329		0	1.12362e+08	0.001	0.005707	33.01	0.00960066	2	916.485	-0.181815	14.284	0
	High	LVTLDEVK	8	25	2	1020141007;895380329		0	3126689434	0.002	0.01028	34.38	0.00795164	2	916.534	-0.599948	26.9769	0
	High	DHEALEIK	5	58	2	895380329;1020141007		0	6.49878e+08	0.003	0.01358	20.19	0.11247	2	954.489	-0.584932	11.9103	0
	High	EAGVEFK	8	133	3	1020141007;754573285;895380329		0	7.48886e+08	0.005	0.04057	36.65	0.00671524	2	779.393	-0.889803	12.0768	0
1020141007	50S ribosomal protein L10 [Bacillus cereus]	1413.24	68.67	222	1	12	91	2.41024e+09	166	18.0597	5.43994
	A2	Sequence	# PSMs	# Proteins	# Protein Groups	Protein Group Accessions	Modifications	ΔCn	Area	q-Value	PEP	IonScore	Exp Value	Charge	MH+ [Da]	ΔM [ppm]	RT [min]	# Missed Cleavages
	High	RAAESAEmAELNEFLTGPNAIAFSNEDVVAPAK	4	20	2	1020141007;895380329	M8(Oxidation)	0	0	0	5.887e-16	98.85	5.14751e-10	3	3478.67	-3.55159	67.9049	1
	High	QQVVTEIADKLR	12	20	2	1020141007;895380329		0	1337664912	0	1.437e-14	64.61	3.52858e-06	2	1399.79	0.981821	39.2704	1
	High	STIVVDYR	6	49	3	1020141007;754573285;895380329		0	1.37247e+09	0	0.001257	58.7	9.37529e-06	2	952.51	0.0881818	22.968	0
	High	AIATLPSR	10	30	3	1020141007;895380329;754573285		0	1483026637	0	0.002748	53.34	9.57018e-05	2	828.494	-0.14648	18.203	0
	High	VLNDFAKDHEALEIK	12	17	2	1020141007;895380329		0	1.06268e+09	0	5.887e-16	48.3	9.83607e-05	2	1741.91	0.0836286	33.6309	1
	High	GLTVSEATELRK	9	21	2	1020141007;895380329		0	468226832	0	9.199e-10	47.18	0.000611605	2	1303.72	-0.237953	23.7232	1
	High	QQVVTEIADK	6	20	2	1020141007;895380329		0	8.8091e+08	0	0.0003295	44.11	0.000580285	2	1130.6	-0.395694	19.4138	0
	High	GLTVSEATELR	9	21	2	1020141007;895380329		0	549946083	0	0.002748	38.42	0.00139563	2	1175.63	1.08537	32.1197	0
	High	LVTLDEVK	8	25	2	1020141007;895380329		0	3126689434	0.002	0.01028	34.38	0.00795164	2	916.534	-0.599948	26.9769	0
	High	DHEALEIK	5	58	2	895380329;1020141007		0	6.49878e+08	0.003	0.01358	20.19	0.11247	2	954.489	-0.584932	11.9103	0
	High	EAGVEFK	8	133	3	1020141007;754573285;895380329		0	7.48886e+08	0.005	0.04057	36.65	0.00671524	2	779.393	-0.889803	12.0768	0
	Medium	AVADQKEEQGA	2	129	1	1020141007		0	2.62101e+09	0.035	0.3077	7.03	1.59513	2	1145.54	-0.309854	4.63364	1
447050002	MULTISPECIES: 50S ribosomal protein L4 [Bacilli]	1987.64	40.1	55	7	7	89	2.32199e+09	207	22.5163	9.94971
	A2	Sequence	# PSMs	# Proteins	# Protein Groups	Protein Group Accessions	Modifications	ΔCn	Area	q-Value	PEP	IonScore	Exp Value	Charge	MH+ [Da]	ΔM [ppm]	RT [min]	# Missed Cleavages
	High	ALIVTADANESVELSAR	20	13	1	447050002		0	3.27519e+08	0	5.887e-16	114.85	6.59592e-11	2	1758.92	-0.0955119	73.1691	0
	High	NIPGVTVITADGVNVLDVLHHDK	39	18	1	447050002		0	2273665110	0	5.887e-16	109.12	1.80019e-10	2	2426.3	-0.666697	69.1535	0
	High	GGGTVFGPTPR	10	54	1	447050002		0	4091301096	0	1.754e-07	54.1	0.00017721	2	1045.54	0.766357	19.6844	0
	High	VVENNIVVLEDLVLNAPK	2	18	1	447050002		0	38397793	0	0.00205	20.81	0.0394179	3	1978.12	0.474014	73.9308	0
	High	TKDMLAVLK	10	9	1	447050002		0	601016806	0.002	0.007994	33.3	0.0210481	2	1018.6	-0.345863	27.6816	1
	High	NIPGVTVITADGVNVLDVLHHDKLImTK	3	18	1	447050002	M26(Oxidation)	0	51669695	0.002	0.007994	9.82	0.250156	4	3028.65	0.54077	71.9664	1
	Medium	DMLAVLK	5	9	1	447050002		0	5.26181e+08	0.024	0.2089	22.86	0.124484	2	789.454	-0.277894	40.742	0
493690289	MULTISPECIES: 30S ribosomal protein S8 [Bacillus]	1539.53	32.58	208	0	8	86	3.04099e+09	132	14.9341	9.81787
	A2	Sequence	# PSMs	# Proteins	# Protein Groups	Protein Group Accessions	Modifications	ΔCn	Area	q-Value	PEP	IonScore	Exp Value	Charge	MH+ [Da]	ΔM [ppm]	RT [min]	# Missed Cleavages
	High	DVEYIEDNKQGIIR	16	27	4	493690289;446167656;765540241;518906428		0	2014512635	0	5.887e-16	69.47	1.35576e-06	2	1691.86	0.619562	34.5035	1
	High	VMTDPIADMLTR	16	81	5	446167656;765540241;493690289;518906428;503252108		0	5.76007e+09	0	5.803e-11	55.54	4.91488e-05	2	1362.68	0.205199	57.0173	0
	High	VMTDPIADmLTR	18	81	5	446167656;765540241;493690289;518906428;503252108	M9(Oxidation)	0	1.31572e+09	0	4.138e-11	54.29	6.25618e-05	2	1378.67	0.526556	39.7138	0
	High	EIAEILKR	11	81	4	765540241;493690289;518906428;446167656		0	655733584	0	0.0007892	48.12	0.000307569	3	971.588	-0.772082	23.9372	1
	High	VmTDPIADmLTR	8	81	5	446167656;765540241;493690289;518906428;503252108	M2(Oxidation); M9(Oxidation)	0	202625946	0	7.036e-05	32.97	0.010497	2	1394.67	1.27817	32.111	0
	High	DVEYIEDNK	4	38	4	446167656;493690289;765540241;518906428		0	1.34839e+09	0.001	0.004485	28.85	0.00456108	2	1124.51	-0.311064	18.7257	0
	High	ISKPGLR	6	297	7	765540241;493690289;518906428;446167656;488217467;503252108;560297232		0	1293774600	0.002	0.00994	37.02	0.0043992	2	770.488	-0.808323	6.07304	0
	High	RISKPGLR	1	293	7	765540241;493690289;518906428;446167656;488217467;503252108;560297232		0	4.73023e+07	0.003	0.01296	17.26	0.429424	3	926.589	-0.604324	4.94121	1
	High	EIAEILK	5	122	4	765540241;493690289;518906428;446167656		0	576307920	0.004	0.03023	24.13	0.0969781	2	815.487	-0.884669	29.6847	0
	Medium	REIAEILK	1	18	2	765540241;493690289		0	46799860	0.046	0.362	26.42	0.0454928	2	971.588	-0.475552	17.3225	1
446167656	MULTISPECIES: 30S ribosomal protein S8 [Bacilli]	1384.21	51.52	139	1	9	85	3.20525e+09	132	14.8731	9.65674
	A2	Sequence	# PSMs	# Proteins	# Protein Groups	Protein Group Accessions	Modifications	ΔCn	Area	q-Value	PEP	IonScore	Exp Value	Charge	MH+ [Da]	ΔM [ppm]	RT [min]	# Missed Cleavages
	High	GVMTDKDAR	6	14	2	446167656;518906428		0	182315735	0	6.924e-08	80.41	1.87897e-07	2	992.483	-0.248519	4.68052	1
	High	VMTDPIADMLTR	16	81	5	446167656;765540241;493690289;518906428;503252108		0	5.76007e+09	0	5.803e-11	55.54	4.91488e-05	2	1362.68	0.205199	57.0173	0
	High	VMTDPIADmLTR	18	81	5	446167656;765540241;493690289;518906428;503252108	M9(Oxidation)	0	1.31572e+09	0	4.138e-11	54.29	6.25618e-05	2	1378.67	0.526556	39.7138	0
	High	HEKLEVPASK	17	34	3	446167656;765540241;518906428		0	2.50731e+09	0	1.526e-06	43.74	0.000257828	2	1137.63	0.507507	7.19397	1
	High	VmTDPIADmLTR	8	81	5	446167656;765540241;493690289;518906428;503252108	M2(Oxidation); M9(Oxidation)	0	202625946	0	7.036e-05	32.97	0.010497	2	1394.67	1.27817	32.111	0
	High	DVEYIEDNK	4	38	4	446167656;493690289;765540241;518906428		0	1.34839e+09	0.001	0.004485	28.85	0.00456108	2	1124.51	-0.311064	18.7257	0
	High	ISKPGLR	6	297	7	765540241;493690289;518906428;446167656;488217467;503252108;560297232		0	1293774600	0.002	0.00994	37.02	0.0043992	2	770.488	-0.808323	6.07304	0
	High	RISKPGLR	1	293	7	765540241;493690289;518906428;446167656;488217467;503252108;560297232		0	4.73023e+07	0.003	0.01296	17.26	0.429424	3	926.589	-0.604324	4.94121	1
	High	LEVPASK	6	35	3	446167656;765540241;518906428		0	1055073544	0.006	0.05037	38.82	0.00360199	2	743.429	-1.51164	10.5859	0
	Medium	YGANNER	2	55	1	446167656		0	1.38178e+08	0.012	0.1369	21.52	0.0472144	2	823.369	-0.692669	3.73529	0
	Medium	QLQTGGEVVAYVW	1	12	2	446167656;518906428		0	0	0.043	0.3591	13.12	0.390023	2	1449.74	1.6281	65.1125	0
446538567	50S ribosomal protein L14 [Bacillus anthracis]	1459.76	67.21	299	7	11	85	2.4724e+09	122	13.1091	10.1108
	A2	Sequence	# PSMs	# Proteins	# Protein Groups	Protein Group Accessions	Modifications	ΔCn	Area	q-Value	PEP	IonScore	Exp Value	Charge	MH+ [Da]	ΔM [ppm]	RT [min]	# Missed Cleavages
	High	KYANIGDIIVATVK	17	14	1	446538567		0	1.3958e+09	0	5.887e-16	92.07	1.32556e-08	2	1504.87	0.593988	53.0382	1
	High	FDENAAVIIKDDK	22	15	1	446538567		0	854257019	0	5.887e-16	88.4	3.47628e-08	2	1477.75	0.387445	29.8108	1
	High	YANIGDIIVATVK	13	14	1	446538567		0	1.92237e+09	0	2.427e-12	59.41	1.89582e-05	2	1376.78	0.914732	62.6626	0
	High	MIQQESR	3	118	1	446538567		0	3.82774e+08	0.001	0.00699	42.36	0.00112668	2	891.434	-0.92599	4.95216	0
	High	VADNSGAR	3	280	2	446538567;929989498		0	7.34177e+06	0.001	0.003993	35.76	0.00780454	2	789.384	-0.856816	1.8537	0
	High	QATPGGVVK	7	144	1	446538567		0	3155560296	0.001	0.007393	30.06	0.0220927	2	856.489	-0.0539882	7.30048	0
	High	FDENAAVIIK	2	17	1	446538567		0	524428290	0.002	0.007994	8.97	1.79373	2	1119.6	-0.192617	33.5483	0
	High	RPDGSYIK	4	47	1	446538567		0	1767335214	0.003	0.01145	34.57	0.0108233	2	935.495	0.470746	6.27569	0
	High	IFGPVAR	9	292	2	446538567;929989498		0	2339271719	0.003	0.01313	31.56	0.0330264	2	759.451	-0.176307	19.733	0
	Medium	mIQQESR	2	118	1	446538567	M1(Oxidation)	0	7.39646e+07	0.012	0.1368	26.33	0.0216512	2	907.43	-0.148761	3.72005	0
	Medium	VLGGSGR	2	270	2	446538567;929989498		0	1.95267e+08	0.026	0.2089	20.89	0.591475	2	645.368	-0.0710443	4.10027	0
	Medium	IVSxAPEVL	1	1	2	446538567;929989498	X4(I)	0	712373621	0.047	0.3642	18.06	0.594778	2	940.571	-0.0144631	56.1634	0
983514431	30S ribosomal protein S5 [Bacillus sp. CHD6a]	1339.36	56.63	34	1	7	83	3.86652e+09	166	17.6118	9.99365
	A2	Sequence	# PSMs	# Proteins	# Protein Groups	Protein Group Accessions	Modifications	ΔCn	Area	q-Value	PEP	IonScore	Exp Value	Charge	MH+ [Da]	ΔM [ppm]	RT [min]	# Missed Cleavages
	High	AVLELAGVQDILSK	31	27	2	446476792;983514431		0	6033704647	0	5.887e-16	86.66	2.37352e-08	2	1455.84	1.28738	63.3573	0
	High	SLGSNTPINMIR	7	44	2	446476792;983514431		0	5266610304	0	9.265e-10	70.14	2.39165e-06	2	1302.69	1.41172	38.757	0
	High	SLGSNTPINmIR	3	44	2	446476792;983514431	M10(Oxidation)	0	1.20163e+09	0	0.0005232	65.45	5.3314e-06	2	1318.68	0.437087	28.4735	0
	High	FAALVVVGDK	15	109	5	446476792;983514431;497970926;498437097;651988002		0	0	0	1.776e-10	51.26	0.000256996	2	1018.59	0.685621	38.7398	0
	High	NLVAVPIVGTTIPHQVLGEFGSGEILLKPASEGTGVIAGGPVR	2	2	1	983514431		0	2.99233e+08	0.002	0.007994	8.82	0.130909	6	4250.32	-8.20859	72.3466	0
	High	KAIEDAK	13	110	4	446476792;497970926;498437097;983514431		0	3.37756e+06	0.003	0.01416	28.53	0.072315	2	774.436	-0.060465	2.31818	1
	High	AIEDAKK	7	110	4	446476792;497970926;498437097;983514431		0	0	0.004	0.03299	41.44	0.00370023	2	774.436	-0.139277	3.43253	1
	Medium	RAEDVAK	5	97	3	446476792;983514431;914621901		0	1.26704e+08	0.013	0.1451	38.61	0.00753334	2	788.425	-0.860782	1.42001	1

## Sheet: Amp_No4
Sample #4 - Protein and peptide list from bacteria grown in Ampicillin medium
Accession	Description	Score	Coverage	# Proteins	# Unique Peptides	# Peptides	# PSMs	Area	# AAs	MW [kDa]	calc. pI
228606753	50S ribosomal protein L3 [Bacillus cereus 172560W]	2463.78	17.09	23	3	3	97	2.54897e+09	199	21.5235	9.86182	732
	A2	Sequence	# PSMs	# Proteins	# Protein Groups	Protein Group Accessions	Modifications	ΔCn	Area	q-Value	PEP	IonScore	Exp Value	Charge	MH+ [Da]	ΔM [ppm]	RT [min]	# Missed Cleavages
	High	VDVFATGEIVDVTGISK	75	7	1	228606753		0	162544234	0	0.005865	100.05	9.2924e-10	2	1749.93	0.515875	62.7854	0
	High	EIRDADVDGLEVGQEVK	6	22	1	228606753		0	1.80196e+08	0	0.05647	88.35	1.68881e-08	2	1871.93	-2.67546	35.7488	1
	High	DADVDGLEVGQEVK	16	22	1	228606753		0	7.30418e+09	0	0.03392	71.53	5.20274e-07	2	1473.71	1.41046	35.6142	0
446081881	MULTISPECIES: 50S ribosomal protein L7/L12 [Bacilli]	1361.33	78.15	265	6	11	71	7.11771e+09	119	12.5098	4.70361
	A2	Sequence	# PSMs	# Proteins	# Protein Groups	Protein Group Accessions	Modifications	ΔCn	Area	q-Value	PEP	IonScore	Exp Value	Charge	MH+ [Da]	ΔM [ppm]	RT [min]	# Missed Cleavages
	High	TEFDVELTSAGAQK	21	4	1	446081881		0	836742236	0	0.003676	80.14	1.06995e-07	2	1495.73	0.92138	38.1249	0
	High	EAAAKEEAEEIK	16	3	1	446081881		0	7612583196	0	0.0714	50.09	0.000125864	3	1317.65	0.735557	9.79797	1
	High	SMTVLELNDLVK	1	36	1	446081881		0	785131261	0	0.1041	27.48	0.0524334	2	1361.74	0.353703	59.3389	0
	High	AIEEEFGVTAAAPVAVAGGAGEAAAEKTEFDVELTSAGAQK	4	3	1	446081881		0	1.46476e+07	0	0.01145	26.05	0.00695277	4	3962.96	2.77858	73.5389	1
	High	SmTVLELNDLVK	3	36	1	446081881	M2(Oxidation)	0	9.92426e+07	0	0.1671	15.16	0.4709	2	1377.73	0.319146	51.5619	0
	High	AIEEEFGVTAAAPVAVAGGAGEAAAEK	5	5	1	446081881		0	7.87216e+06	0	0.121	9.74	0.775038	2	2486.25	5.46805	56.3987	0
	High	TKEQIIEAVK	5	74	1	446081881		0	3.6345e+08	0.003	0.2081	19.52	0.581886	2	1158.67	-0.124461	16.9002	1
	High	EQIIEAVK	3	75	2	446081881;844805189		0	4.22274e+09	0.004	0.2197	28.74	0.0531297	2	929.53	-0.14348	21.2042	0
	High	EITGLGLK	2	292	4	446081881;1005922626;844805189;786164		0	1.3106e+08	0.008	0.2552	42.27	0.00550235	2	830.497	-0.985208	27.8557	0
	High	ELVDNTPK	5	42	2	446081881;844805189		0	9517823061	0.008	0.2633	26.57	0.0161915	2	915.478	-0.170793	10.565	0
	High	EEAEEIKAK	3	51	4	446081881;1005922626;844805189;786164		0	2.39976e+08	0.008	0.2739	24.63	0.0976232	2	1046.54	0.519431	5.19409	1
	Medium	EEAEEIK	3	60	4	446081881;844805189;1005922626;786164		0	7.22261e+08	0.02	0.3171	31.28	0.00744732	2	847.404	-0.499215	5.87157	0
814506376	30S ribosomal protein S1 [Streptococcus pneumoniae]	1624.28	13.07	88	5	5	60	1.22113e+09	375	41.3236	5.03369
	A2	Sequence	# PSMs	# Proteins	# Protein Groups	Protein Group Accessions	Modifications	ΔCn	Area	q-Value	PEP	IonScore	Exp Value	Charge	MH+ [Da]	ΔM [ppm]	RT [min]	# Missed Cleavages
	High	EGDVVEGTVQR	12	65	1	814506376		0	2.96198e+09	0	0.07456	75.91	4.70583e-07	2	1188.59	1.06706	14.4837	0
	High	ELQVGDVVTGSVTK	26	68	1	814506376		0	2.12121e+07	0	0.007455	66.17	7.72947e-06	2	1431.77	0.304154	39.0947	0
	High	EAISSLKEGDVVEGTVQR	4	64	1	814506376		0	6.93791e+07	0	0.01588	64.12	5.61524e-06	2	1916.99	-0.245354	32.9694	1
	High	ELQVGDVVTGSVTKVEEK	13	68	1	814506376		0	3.89111e+08	0	0.004403	58.61	2.73376e-05	2	1917.02	0.962681	44.3585	1
	High	NPNEVLEMGQEVK	5	73	1	814506376		0	3.12307e+08	0	0.0243	44.33	0.000634641	2	1486.72	0.854314	36.4876	0
920662081	50S ribosomal protein L2 [Streptococcus pneumoniae]	1573.02	23.51	38	3	3	44	1.03913e+09	251	27.3026	10.4624
	A2	Sequence	# PSMs	# Proteins	# Protein Groups	Protein Group Accessions	Modifications	ΔCn	Area	q-Value	PEP	IonScore	Exp Value	Charge	MH+ [Da]	ΔM [ppm]	RT [min]	# Missed Cleavages
	High	NmTTNDFAEITTDRPEK	9	26	1	920662081	M2(Oxidation)	0	4.13614e+08	0	0.0008746	106.84	2.66013e-10	2	1998.91	-0.493585	31.4423	0
	High	NMTTNDFAEITTDRPEK	18	26	1	920662081		0	2.13417e+09	0	0.009741	103.21	1.74298e-10	2	1982.91	0.0160797	36.7233	0
	High	GSVMNPVDHPHGGGEGR	12	37	1	920662081		0	9.79699e+08	0	0.02346	79.24	1.23889e-07	2	1702.77	0.866538	11.0162	0
	High	GSVmNPVDHPHGGGEGR	4	37	1	920662081	M4(Oxidation)	0	2.84784e+08	0	0.0652	43.71	0.000204287	3	1718.77	0.577665	7.49029	0
	High	IGNALPLINIPVGTVVHNIELKPGR	1	26	1	920662081		0	3.50987e+06	0	0.05174	30.86	0.00118951	4	2634.54	-1.09243	72.9635	0
757432943	50S ribosomal protein L15 [Bacillus paralicheniformis]	925.11	25	5	1	1	43	1.76911e+08	92	9.89545	9.5835
	A2	Sequence	# PSMs	# Proteins	# Protein Groups	Protein Group Accessions	Modifications	ΔCn	Area	q-Value	PEP	IonScore	Exp Value	Charge	MH+ [Da]	ΔM [ppm]	RT [min]	# Missed Cleavages
	High	LNSFAEGTEVTPELLLETGVISK	43	5	1	757432943		0	1.76911e+08	0	0.007208	56.18	1.06036e-05	3	2447.27	-8.73768	65.0187	0
446253635	MULTISPECIES: 50S ribosomal protein L17 [Bacilli]	921.854	21.67	76	2	2	38	4.63598e+09	120	13.4413	10.4771
	A2	Sequence	# PSMs	# Proteins	# Protein Groups	Protein Group Accessions	Modifications	ΔCn	Area	q-Value	PEP	IonScore	Exp Value	Charge	MH+ [Da]	ΔM [ppm]	RT [min]	# Missed Cleavages
	High	NEVANAETGQDALQK	17	10	1	446253635		0	6825040341	0	0.01889	96.12	1.75927e-09	2	1587.76	0.494437	19.5307	0
	High	DLATDLIINER	21	71	1	446253635		0	2.44691e+09	0	0.05647	70.12	2.43187e-06	2	1272.68	-0.0804697	51.6672	0
801062408	50S ribosomal protein L6 [Streptococcus pneumoniae]	1088.39	35.94	47	2	3	31	1.05145e+09	64	7.02988	9.81787
	A2	Sequence	# PSMs	# Proteins	# Protein Groups	Protein Group Accessions	Modifications	ΔCn	Area	q-Value	PEP	IonScore	Exp Value	Charge	MH+ [Da]	ΔM [ppm]	RT [min]	# Missed Cleavages
	High	TPEAGLEVEVPAPTK	13	1	1	801062408		0	7.82631e+08	0	0.002842	97.19	1.13636e-09	2	1537.81	0.356133	37.9254	0
	High	MTPEAGLEVEVPAPTK	7	1	1	801062408		0	134634774	0	0.003181	77.44	1.05477e-07	2	1668.85	0.783431	43.2121	0
	High	mTPEAGLEVEVPAPTK	2	1	1	801062408	M1(Oxidation)	0	1.19574e+07	0	0.04815	57.92	6.61887e-06	2	1684.85	0.968449	39.0844	0
	High	YEGEVVR	9	62	2	835212531;801062408		0	2237092912	0.007	0.2482	38.09	0.00331435	2	851.426	0.617587	9.63386	0
489445989	30S ribosomal protein S8 [Bacillus methanolicus]	712.938	15.91	135	0	3	30	1.05764e+09	132	14.8801	9.70068
	A2	Sequence	# PSMs	# Proteins	# Protein Groups	Protein Group Accessions	Modifications	ΔCn	Area	q-Value	PEP	IonScore	Exp Value	Charge	MH+ [Da]	ΔM [ppm]	RT [min]	# Missed Cleavages
	High	DVEYIEDNKQGIIR	21	27	2	489445989;228595083		0	1454409236	0	0.002739	81.77	7.95001e-08	2	1691.86	0.836016	35.1723	1
	High	DVEYIEDNK	6	38	2	228595083;489445989		0	1663558400	0	0.1532	43.38	0.000160719	2	1124.51	-0.20251	19.456	0
	Medium	EIAEILK	3	122	4	489309616;505404870;489445989;228595083		0	5.49443e+07	0.023	0.331	17.38	0.458853	2	815.487	-0.435598	30.7483	0
487946702	MULTISPECIES: 50S ribosomal protein L1 [Bacilli]	778.405	7.83	16	1	1	26	8.68578e+08	230	24.466	9.5249
	A2	Sequence	# PSMs	# Proteins	# Protein Groups	Protein Group Accessions	Modifications	ΔCn	Area	q-Value	PEP	IonScore	Exp Value	Charge	MH+ [Da]	ΔM [ppm]	RT [min]	# Missed Cleavages
	High	EAEAAGADFVGDADYIGK	26	16	1	487946702		0	8.68578e+08	0	0.003092	100.5	3.74325e-10	2	1798.81	0.710109	44.9027	0
728975049	50S ribosomal protein L15 [Bacillus anthracis]	387.42	46.48	24	1	2	24	3.98992e+08	71	7.438	5.33838
	A2	Sequence	# PSMs	# Proteins	# Protein Groups	Protein Group Accessions	Modifications	ΔCn	Area	q-Value	PEP	IonScore	Exp Value	Charge	MH+ [Da]	ΔM [ppm]	RT [min]	# Missed Cleavages
	High	FEDGTEVTPELLLETGVISK	22	21	1	728975049		0	3.98992e+08	0	0.003851	67.18	1.44526e-06	2	2177.12	1.06662	70.8124	0
	Medium	EAIEAAGGSVEVI	2	18	2	728975049;1025825075		0	0	0.038	0.392	21.87	0.108897	2	1244.64	0.636017	46.4976	0
446593834	ribosomal subunit interface protein [Bacillus cereus]	287.292	23.89	10	4	4	22	6.40554e+09	180	21.0211	5.79541
	A2	Sequence	# PSMs	# Proteins	# Protein Groups	Protein Group Accessions	Modifications	ΔCn	Area	q-Value	PEP	IonScore	Exp Value	Charge	MH+ [Da]	ΔM [ppm]	RT [min]	# Missed Cleavages
	High	GENIEVTPALK	9	10	1	446593834		0	7857481302	0	0.04582	54.31	5.94943e-05	2	1170.64	1.02646	29.3372	0
	High	AEETNSDMYAAIDLVVDK	3	8	1	446593834		0	6.64196e+06	0	0.1173	30.01	0.00374138	2	1983.92	-0.852769	64.5948	0
	High	YFDTFPEIK	8	8	1	446593834		0	11293728155	0.002	0.1892	28.56	0.0198525	2	1159.57	1.28302	48.3477	0
	High	GENIEVTPALKEYVEK	2	8	1	446593834		0	6.54093e+07	0.007	0.2486	11.56	1.5012	3	1818.95	-0.0961875	41.9681	1
1005922626	50S ribosomal protein L7/L12 [Bacillus sp. KCTC 13219]	213.104	28.33	193	1	5	18	5.82456e+08	120	12.5168	4.70361
	A2	Sequence	# PSMs	# Proteins	# Protein Groups	Protein Group Accessions	Modifications	ΔCn	Area	q-Value	PEP	IonScore	Exp Value	Charge	MH+ [Da]	ΔM [ppm]	RT [min]	# Missed Cleavages
	High	AmTVLELNDLVK	6	14	1	1005922626	M2(Oxidation)	0	785131261	0	0.06104	45.37	0.000852331	2	1361.74	0.529318	59.3934	0
	High	EGIAKEEAEEIK	4	6	4	1005922626;786164;446081881;844805189		0	8.69024e+07	0.002	0.1885	28.82	0.0231603	3	1345.68	0.0707708	18.5442	1
	High	EITGLGLK	2	292	4	446081881;1005922626;844805189;786164		0	1.3106e+08	0.008	0.2552	42.27	0.00550235	2	830.497	-0.985208	27.8557	0
	High	EEAEEIKAK	3	51	4	446081881;1005922626;844805189;786164		0	2.39976e+08	0.008	0.2739	24.63	0.0976232	2	1046.54	0.519431	5.19409	1
	Medium	EEAEEIK	3	60	4	446081881;844805189;1005922626;786164		0	7.22261e+08	0.02	0.3171	31.28	0.00744732	2	847.404	-0.499215	5.87157	0
951391572	50S ribosomal protein L23 [Bacillus sp. FJAT-25547]	343.469	10.64	3	1	1	17	3.88105e+08	94	10.8908	9.61279
	A2	Sequence	# PSMs	# Proteins	# Protein Groups	Protein Group Accessions	Modifications	ΔCn	Area	q-Value	PEP	IonScore	Exp Value	Charge	MH+ [Da]	ΔM [ppm]	RT [min]	# Missed Cleavages
	High	DAIEAIFGVK	17	3	1	951391572		0	3.88105e+08	0	0.09831	50.67	0.000199261	2	1062.58	-0.225892	63.3987	0
675836568	30S ribosomal protein S20 [Bacillus anthracis]	517.927	41.67	15	1	1	17	1.28182e+09	36	3.92403	8.6167
	A2	Sequence	# PSMs	# Proteins	# Protein Groups	Protein Group Accessions	Modifications	ΔCn	Area	q-Value	PEP	IonScore	Exp Value	Charge	MH+ [Da]	ΔM [ppm]	RT [min]	# Missed Cleavages
	High	TVEALVTNNDLENAK	17	15	1	675836568		0	1.28182e+09	0	0.01955	81.34	1.17889e-07	2	1630.83	0.576352	36.9623	0
228694075	30S ribosomal protein S12 [Bacillus cereus Rock3-42]	372.65	7.52	12	1	1	16	6.38224e+08	133	14.6711	11.1362
	A2	Sequence	# PSMs	# Proteins	# Protein Groups	Protein Group Accessions	Modifications	ΔCn	Area	q-Value	PEP	IonScore	Exp Value	Charge	MH+ [Da]	ΔM [ppm]	RT [min]	# Missed Cleavages
	High	STDISAPQKR	16	12	1	228694075		0	6.38224e+08	0	0.0453	63.25	9.51034e-06	2	1102.59	0.304301	6.0329	1
228595083	30S ribosomal protein S8 [Bacillus cereus ATCC 10876]	286.043	14.62	8	1	2	14	1.04994e+09	130	14.643	9.65674
	A2	Sequence	# PSMs	# Proteins	# Protein Groups	Protein Group Accessions	Modifications	ΔCn	Area	q-Value	PEP	IonScore	Exp Value	Charge	MH+ [Da]	ΔM [ppm]	RT [min]	# Missed Cleavages
	High	TDPIADMLTR	8	4	1	228595083		0	4.36319e+08	0	0.1012	57.01	1.20436e-05	2	1132.57	0.707403	46.7905	0
	High	DVEYIEDNK	6	38	2	228595083;489445989		0	1663558400	0	0.1532	43.38	0.000160719	2	1124.51	-0.20251	19.456	0
844805189	50S ribosomal protein L7/L12 [Bacillus circulans]	114.421	43.7	191	1	5	14	3.49335e+09	119	12.4957	4.70361
	A2	Sequence	# PSMs	# Proteins	# Protein Groups	Protein Group Accessions	Modifications	ΔCn	Area	q-Value	PEP	IonScore	Exp Value	Charge	MH+ [Da]	ΔM [ppm]	RT [min]	# Missed Cleavages
	High	EITGLGLK	2	292	4	446081881;1005922626;844805189;786164		0	1.3106e+08	0.008	0.2552	42.27	0.00550235	2	830.497	-0.985208	27.8557	0
	High	ELVDNTPK	5	42	2	446081881;844805189		0	9517823061	0.008	0.2633	26.57	0.0161915	2	915.478	-0.170793	10.565	0
	High	EEAEEIKAK	3	51	4	446081881;1005922626;844805189;786164		0	2.39976e+08	0.008	0.2739	24.63	0.0976232	2	1046.54	0.519431	5.19409	1
	Medium	EEAEEIK	3	60	4	446081881;844805189;1005922626;786164		0	7.22261e+08	0.02	0.3171	31.28	0.00744732	2	847.404	-0.499215	5.87157	0
	Medium	AIEEEFGVTAAAPVAVAAGGGEAAAEK	1	2	1	844805189		0	0	0.039	0.3969	1.84	4.90977	3	2486.24	1.14202	56.1597	0
502819970	MULTISPECIES: 50S ribosomal protein L15 [Bacillus]	466.467	13.7	3	1	1	14	3.98992e+08	146	15.3753	10.4331
	A2	Sequence	# PSMs	# Proteins	# Protein Groups	Protein Group Accessions	Modifications	ΔCn	Area	q-Value	PEP	IonScore	Exp Value	Charge	MH+ [Da]	ΔM [ppm]	RT [min]	# Missed Cleavages
	High	FEDGTEVTPELLIETGLVSK	14	3	1	502819970		0	3.98992e+08	0	0.008288	109.81	7.93987e-11	2	2177.12	0.169505	71.6853	0
811226314	50S ribosomal protein L5 [Streptococcus pneumoniae]	178.266	21.65	36	2	2	13	1.0092e+09	97	11.0878	8.99756
	A2	Sequence	# PSMs	# Proteins	# Protein Groups	Protein Group Accessions	Modifications	ΔCn	Area	q-Value	PEP	IonScore	Exp Value	Charge	MH+ [Da]	ΔM [ppm]	RT [min]	# Missed Cleavages
	High	GEQMYEFFDK	5	21	1	811226314		0	1.99675e+09	0	0.1103	47.42	2.35474e-05	2	1293.55	0.684233	46.3664	0
	High	GMDIVIVTTAK	6	31	1	811226314		0	2.1643e+07	0	0.1332	14.96	0.628733	2	1147.64	0.227071	40.9405	0
	High	GEQmYEFFDK	2	21	1	811226314	M4(Oxidation)	0	1.58056e+08	0.004	0.2346	32.45	0.000910165	2	1309.54	0.0845432	36.5404	0
228624453	30S ribosomal protein S6 [Bacillus cereus ATCC 4342]	159.708	10	3	1	1	13	5.01658e+09	90	10.4715	5.07178
	A2	Sequence	# PSMs	# Proteins	# Protein Groups	Protein Group Accessions	Modifications	ΔCn	Area	q-Value	PEP	IonScore	Exp Value	Charge	MH+ [Da]	ΔM [ppm]	RT [min]	# Missed Cleavages
	High	HIIVKEEEK	13	3	1	228624453		0	5.01658e+09	0.002	0.1783	30.83	0.00136296	2	1124.63	0.41438	5.17798	1
835212531	50S ribosomal protein L6 [Bacillus anthracis]	125.945	21.35	62	1	4	12	7.81956e+08	178	19.3474	9.24658
	A2	Sequence	# PSMs	# Proteins	# Protein Groups	Protein Group Accessions	Modifications	ΔCn	Area	q-Value	PEP	IonScore	Exp Value	Charge	MH+ [Da]	ΔM [ppm]	RT [min]	# Missed Cleavages
	High	YEGEVVR	9	62	2	835212531;801062408		0	2237092912	0.007	0.2482	38.09	0.00331435	2	851.426	0.617587	9.63386	0
	Medium	ILEIPAGVTITVAEDNTVTVK	1	16	2	835212531;801062408		0	644698	0.019	0.2997	4.11	1.04801	2	2183.22	1.80631	72.3093	0
	Medium	KILEIPAGVTITVAEDNTVTVK	1	16	2	835212531;801062408		0	1.25394e+07	0.022	0.3293	4.15	0.980709	3	2311.31	-0.359069	73.234	1
	Medium	TFNADMLIK	1	11	1	835212531		0	9.62355e+07	0.029	0.3562	18.29	0.257958	2	1052.54	-0.29856	43.4725	0
47553071	ribosomal protein S13p/S18e [Bacillus cereus G9241]	307.21	9.28	16	1	1	12	3799394552	97	11.1672	11.0483
	A2	Sequence	# PSMs	# Proteins	# Protein Groups	Protein Group Accessions	Modifications	ΔCn	Area	q-Value	PEP	IonScore	Exp Value	Charge	MH+ [Da]	ΔM [ppm]	RT [min]	# Missed Cleavages
	High	DLTEDELGR	12	16	1	47553071		0	3799394552	0	0.08767	45.23	0.000526353	2	1047.5	-0.294592	24.2573	0
737413258	MULTISPECIES: 50S ribosomal protein L31 [Bacillus]	297.43	22.5	1	1	1	11	1.83978e+09	80	9.0426	8.93896
	A2	Sequence	# PSMs	# Proteins	# Protein Groups	Protein Group Accessions	Modifications	ΔCn	Area	q-Value	PEP	IonScore	Exp Value	Charge	MH+ [Da]	ΔM [ppm]	RT [min]	# Missed Cleavages
	High	GSNETVEWEDGNTYPLIK	11	1	1	737413258		0	1.83978e+09	0	0.006048	72.12	4.35771e-07	2	2051.96	-0.171269	52.4332	0
74487536	SSU ribosomal protein S20P [Bacillus thuringiensis serovar israelensis ATCC 35646]	119.462	25	1	1	1	10	7.02843e+07	60	6.71657	9.90576
	A2	Sequence	# PSMs	# Proteins	# Protein Groups	Protein Group Accessions	Modifications	ΔCn	Area	q-Value	PEP	IonScore	Exp Value	Charge	MH+ [Da]	ΔM [ppm]	RT [min]	# Missed Cleavages
	High	TVEALVTNNDLEDAK	10	1	1	74487536		0	7.02843e+07	0	0.08613	38.93	0.000754835	2	1631.82	2.06526	35.6455	0
895380240	50S ribosomal protein L14 [Streptococcus pneumoniae]	95.3784	22.61	18	3	3	10	7.3868e+07	115	12.2578	10.1108
	A2	Sequence	# PSMs	# Proteins	# Protein Groups	Protein Group Accessions	Modifications	ΔCn	Area	q-Value	PEP	IonScore	Exp Value	Charge	MH+ [Da]	ΔM [ppm]	RT [min]	# Missed Cleavages
	High	FDENAAVIIKDDK	6	15	1	895380240		0	4.5309e+07	0	0.0485	68.83	3.14204e-06	2	1477.76	1.46131	30.9158	1
	High	FDENAAVIIK	1	17	1	895380240		0	122513796	0.003	0.2091	22.23	0.0846752	2	1119.6	-0.192617	34.6376	0
	High	YANIGDIIVATVK	3	14	1	895380240		0	5.37813e+07	0.008	0.2552	20.01	0.165119	2	1376.78	0.294087	64.1729	0
1020141007	50S ribosomal protein L10 [Bacillus cereus]	111.416	16.27	121	4	4	10	5.39944e+08	166	18.0597	5.43994
	A2	Sequence	# PSMs	# Proteins	# Protein Groups	Protein Group Accessions	Modifications	ΔCn	Area	q-Value	PEP	IonScore	Exp Value	Charge	MH+ [Da]	ΔM [ppm]	RT [min]	# Missed Cleavages
	High	QQVVTEIADK	3	20	1	1020141007		0	2.8796e+08	0	0.1762	39.12	0.00184917	2	1130.61	-0.0717865	20.1672	0
	High	DHEALEIK	3	58	1	1020141007		0	7.54069e+08	0.008	0.2535	33.91	0.00487732	2	954.489	-0.393095	13.1537	0
	Medium	EAGVEFK	3	133	1	1020141007		0	5.77802e+08	0.02	0.3094	32.19	0.0187526	2	779.393	-0.73318	13.1141	0
	Medium	QQVVTEIADKLR	1	20	1	1020141007		0	1.12383e+07	0.038	0.3951	16.31	0.218681	3	1399.78	-10.2339	40.8135	1
489286820	50S ribosomal protein L13 [Bacillus mycoides]	589.727	7.81	1	1	1	10	2.51197e+09	128	14.3076	9.77393
	A2	Sequence	# PSMs	# Proteins	# Protein Groups	Protein Group Accessions	Modifications	ΔCn	Area	q-Value	PEP	IonScore	Exp Value	Charge	MH+ [Da]	ΔM [ppm]	RT [min]	# Missed Cleavages
	High	VDAEGQTLGR	10	1	1	489286820		0	2.51197e+09	0	0.03873	91.14	2.40353e-08	2	1045.53	-0.400021	12.597	0
446046598	MULTISPECIES: 30S ribosomal protein S19 [Bacilli]	35.5762	13.04	6	1	1	9	5.63725e+08	92	10.6206	9.87646
	A2	Sequence	# PSMs	# Proteins	# Protein Groups	Protein Group Accessions	Modifications	ΔCn	Area	q-Value	PEP	IonScore	Exp Value	Charge	MH+ [Da]	ΔM [ppm]	RT [min]	# Missed Cleavages
	High	KGPFVDDHLMSK	9	6	1	446046598		0	5.63725e+08	0	0.1396	25.42	0.031148	4	1373.69	-1.34618	23.0235	1
228583873	50S ribosomal protein L9 [Bacillus cereus m1293]	164.923	17.14	60	2	2	9	5.98022e+08	105	11.7703	9.33447
	A2	Sequence	# PSMs	# Proteins	# Protein Groups	Protein Group Accessions	Modifications	ΔCn	Area	q-Value	PEP	IonScore	Exp Value	Charge	MH+ [Da]	ΔM [ppm]	RT [min]	# Missed Cleavages
	High	FEMDDAIR	5	57	1	228583873		0	1.76202e+08	0	0.1734	45.08	0.000100898	2	996.446	0.584332	32.1959	0
	Medium	DAAAELENAK	3	25	1	228583873		0	1.01984e+09	0.015	0.28	24.92	0.0246412	2	1031.5	1.03843	19.818	0
	Medium	FEmDDAIR	1	57	1	228583873	M3(Oxidation)	0	1.65291e+07	0.019	0.2999	28.97	0.00469031	2	1012.44	1.25708	16.6416	0
675837812	50S ribosomal protein L29 [Bacillus anthracis]	168.155	18.18	8	1	1	9	2216971941	55	6.45358	9.979
	A2	Sequence	# PSMs	# Proteins	# Protein Groups	Protein Group Accessions	Modifications	ΔCn	Area	q-Value	PEP	IonScore	Exp Value	Charge	MH+ [Da]	ΔM [ppm]	RT [min]	# Missed Cleavages
	High	ELTTAEIETK	9	8	1	675837812		0	2216971941	0	0.1187	41.68	0.00182366	2	1134.59	0.541022	20.8389	0
575875587	50S ribosomal protein L2 [Pseudomonas aeruginosa PA38182]	68.0409	11.81	151	1	1	8	1.7502e+09	144	15.4943	11.7808
	A2	Sequence	# PSMs	# Proteins	# Protein Groups	Protein Group Accessions	Modifications	ΔCn	Area	q-Value	PEP	IonScore	Exp Value	Charge	MH+ [Da]	ΔM [ppm]	RT [min]	# Missed Cleavages
	High	GVAmNPVDHPHGGGEGR	8	151	1	575875587	M4(Oxidation)	0	1.7502e+09	0	0.05813	46.54	0.000230692	3	1702.77	0.640638	11.1151	0

## Sheet: Amp_No5
Sample #5 - Protein and peptide list from bacteria grown in Ampicillin medium
Accession	Description	Score	Coverage	# Proteins	# Unique Peptides	# Peptides	# PSMs	Area	# AAs	MW [kDa]	calc. pI
489123305	MULTISPECIES: DNA-directed RNA polymerase subunit beta [Enterobacteriaceae]	4622.88	29.88	1	34	34	208	1307324359	1342	150.376	5.2749	4294
	A2	Sequence	# PSMs	# Proteins	# Protein Groups	Protein Group Accessions	Modifications	ΔCn	Area	q-Value	PEP	IonScore	Exp Value	Charge	MH+ [Da]	ΔM [ppm]	RT [min]	# Missed Cleavages
	High	GDVLADGPSTDLGELALGQNMR	14	1	1	489123305		0	5.74821e+08	0	7.831e-16	101.68	4.61858e-10	2	2229.08	-0.49675	61.5397	0
	High	STGSYSLVTQQPLGGK	4	1	1	489123305		0	9.28533e+08	0	8.158e-09	79.56	3.68506e-07	2	1622.84	0.643217	33.4528	0
	High	SVFPIQSYSGNSELQYVSYR	9	1	1	489123305		0	620117947	0	7.911e-11	76.82	1.51818e-07	2	2324.12	-0.301774	58.2048	0
	High	LGPEEITADIPNVGEAALSK	12	1	1	489123305		0	1013288184	0	2.447e-13	75.56	2.36276e-07	2	2024.05	-0.545852	60.4677	0
	High	LSALVEIYR	2	1	1	489123305		0	1.47702e+08	0	4.846e-05	64.42	2.09618e-06	2	1063.61	-0.449373	41.8588	0
	High	ADKPLVGTGMER	16	1	1	489123305		0	5.6041e+08	0	2.184e-06	63.08	7.65121e-06	3	1273.66	-0.0681472	14.3202	0
	High	GDVLADGPSTDLGELALGQNmR	1	1	1	489123305	M21(Oxidation)	0	2.57384e+07	0	1.985e-08	62.98	6.94831e-06	2	2245.08	0.140572	56.3588	0
	High	GMPIATPVFDGAK	10	1	1	489123305		0	1103161561	0	2.471e-06	62.04	9.34633e-06	2	1303.67	0.175833	43.1185	0
	High	SLLRDEIEGSGILSK	2	1	1	489123305		0	0	0	1.791e-05	61.67	9.63289e-06	2	1616.89	2.46807	45.49	1
	High	FIEQDPEGQYGLEAAFR	2	1	1	489123305		0	2.75543e+08	0	1.282e-10	60.2	2.86498e-06	2	1969.93	0.931252	53.1573	0
	High	SVGEMAENQFR	6	1	1	489123305		0	0	0	3.153e-05	58.33	1.68927e-06	2	1267.57	0.115786	26.6096	0
	High	VIVSQLHR	8	1	1	489123305		0	414629080	0	0.001038	54.85	7.85618e-06	2	951.573	-0.693373	12.8255	0
	High	RGGTVQYVDASR	6	1	1	489123305		0	2.59857e+08	0	5.587e-07	54.65	3.44482e-05	2	1308.67	0.4921	9.8943	1
	High	VNEDEMYPGEAGIDIYNLTK	8	1	1	489123305		0	5.7993e+08	0	3.436e-11	54.65	8.56919e-06	2	2271.05	-0.331186	61.7425	0
	High	ITQGDDLAPGVLK	5	1	1	489123305		0	1158968996	0	5.61e-06	54.38	6.0002e-05	2	1326.73	0.410793	32.0909	0
	High	GGTVQYVDASR	8	1	1	489123305		0	4.03804e+08	0	0.001205	52.93	1.78266e-05	2	1152.57	0.59847	14.4389	0
	High	NIVDGNHQMEPGMPESFNVLLK	14	1	1	489123305		0	1659842520	0	1.563e-06	51.46	0.00011039	2	2469.19	-0.489577	58.6982	0
	High	SPGVFFDSDKGK	11	1	1	489123305		0	3.56403e+08	0	1.007e-05	51.19	7.03302e-05	2	1283.63	-0.250017	21.6484	1
	High	MNIGQILETHLGMAAK	13	1	1	489123305		0	680876165	0	0.0003112	48.43	0.000124888	2	1726.9	-0.550725	62.8826	0
	High	SPGVFFDSDK	2	1	1	489123305		0	1.21753e+08	0	0.0009468	44.5	0.00010467	2	1098.51	0.583114	29.9367	0
	High	KGMPIATPVFDGAK	6	1	1	489123305		0	8.61592e+07	0	9.085e-06	43.87	0.00084502	2	1431.77	-0.947769	34.3529	1
	High	AVAVDSGVTAVAK	7	1	1	489123305		0	7.53175e+08	0	2.43e-06	43.7	0.00053749	2	1187.66	0.335488	22.1315	0
	High	LSLGDLDTLMPQDMINAKPISAAVK	6	1	1	489123305		0	944690834	0	1.482e-08	43.13	0.00028698	3	2641.39	0.225704	73.279	0
	High	ALEIEEMQLK	4	1	1	489123305		0	983646892	0	0.00272	42.56	0.00150858	2	1203.63	-0.157458	42.4703	0
	High	DNKLQMELVPER	5	1	1	489123305		0	1.27591e+08	0	8.386e-05	39.76	0.00149011	3	1471.76	-0.747764	34.2965	1
	High	GETQLTPEEK	4	1	1	489123305		0	8.47467e+08	0	0.0007292	38.99	0.00165299	2	1131.55	0.145653	9.86672	0
	High	LQMELVPER	2	1	1	489123305		0	593280840	0	0.002028	30.35	0.0307678	2	1114.59	-0.21402	35.9196	0
	High	NGKGEVDDIDHLGNR	2	1	1	489123305		0	0	0	0.00226	29.42	0.0255433	2	1638.79	1.1963	17.2233	1
	High	MMRPGEPPTR	2	1	1	489123305		0	3.86242e+08	0	0.004459	23.09	0.023809	3	1171.57	0.363661	10.7696	0
	High	KITQGDDLAPGVLK	1	1	1	489123305		0	0	0	0.005082	11.98	0.953974	3	1454.82	-0.284419	27.3874	1
	High	GSWLDFEFDPK	6	1	1	489123305		0	369666158	0.001	0.008602	9.67	0.226579	2	1340.62	0.788881	64.0535	0
	High	MVYSYTEK	2	1	1	489123305		0	2.81365e+08	0.005	0.07309	18.46	0.0142223	2	1020.47	-0.231023	16.8356	0
	High	GESSLFSR	4	1	1	489123305		0	7.27106e+07	0.006	0.0889	34.78	0.00319353	2	882.43	-1.4345	18.8368	0
	Medium	GIGDKINAMLK	3	1	1	489123305		0	6.11606e+07	0.011	0.1369	17.47	0.255161	3	1159.65	-1.13722	37.8108	1
	Medium	EAPEGTVK	1	1	1	489123305		0	6.62865e+07	0.041	0.3757	16.52	0.287468	2	830.425	-0.377924	4.55533	0
917419272	MULTISPECIES: 30S ribosomal protein S1 [Enterobacteriaceae]	2771.43	36.92	283	1	23	180	3.14679e+09	558	61.1918	4.97021
	A2	Sequence	# PSMs	# Proteins	# Protein Groups	Protein Group Accessions	Modifications	ΔCn	Area	q-Value	PEP	IonScore	Exp Value	Charge	MH+ [Da]	ΔM [ppm]	RT [min]	# Missed Cleavages
	High	QLAEDPFNNYITLNKK	11	3	1	917419272		0	1047313280	0	4.3e-07	69.49	1.89496e-06	2	1907.99	0.33685	47.0837	1
	High	RAVIESENSAER	2	149	8	446062472;745785130;516025605;745757065;917419272;639210226;493759703;908708568		0	258277427	0	5.582e-06	67.9	4.23292e-06	2	1360.68	-0.115543	6.44726	1
	High	DQLLENLQEGMEVK	5	147	8	446062472;745785130;516025605;745757065;917419272;639210226;493759703;908708568		0	9.42406e+08	0	2.895e-07	66.48	3.8009e-06	2	1645.81	-0.53319	54.8504	0
	High	MTESFAQLFEESLK	8	141	8	446062472;745785130;516025605;745757065;917419272;639210226;493759703;908708568		0	516953384	0	4.381e-07	66.26	2.50787e-06	2	1659.79	0.866477	72.4596	0
	High	GATVELADGVEGYLR	29	122	7	446062472;745785130;516025605;745757065;917419272;639210226;908708568		0	7.30419e+08	0	4.677e-07	65.24	8.69253e-06	2	1549.79	0.125805	54.7129	0
	High	GVVVSIDKDVVLVDAGLK	14	8	2	917419272;639210226		0	4.55492e+07	0	7.615e-05	64.14	2.83327e-06	3	1826.06	-0.234858	57.3852	1
	High	VKHPSEIVNVGDEITVK	5	144	6	446062472;745785130;516025605;745757065;917419272;639210226		0	467885100	0	1.778e-09	57.93	2.39986e-05	2	1864.02	0.110779	31.342	1
	High	TESFAQLFEESLK	8	141	8	446062472;745785130;516025605;745757065;917419272;639210226;493759703;908708568		0	3.04295e+08	0	4.334e-06	56.48	3.6772e-05	2	1528.75	0.363916	70.7557	0
	High	HPSEIVNVGDEITVK	16	144	6	446062472;745785130;516025605;745757065;917419272;639210226		0	2.18004e+08	0	0.003355	54.99	6.14896e-05	2	1636.85	0.0881848	35.0907	0
	High	AVIESENSAERDQLLENLQEGMEVK	13	145	8	446062472;745785130;516025605;745757065;917419272;639210226;493759703;908708568		0	2805483604	0	2.072e-09	53.37	4.71763e-05	3	2831.37	-0.148558	56.6497	1
	High	AVIESENSAER	5	149	8	446062472;745785130;516025605;745757065;917419272;639210226;493759703;908708568		0	452686374	0	0.0005133	53.18	0.000134395	2	1204.58	0.920874	8.72909	0
	High	AYEDAETVTGVINGK	3	83	4	446062472;516025605;917419272;639210226		0	170125474	0	1.233e-06	36.42	0.00629374	2	1566.77	0.411732	36.1365	0
	High	QLGEDPWVAIAK	9	151	8	446062472;745785130;516025605;745757065;917419272;639210226;493759703;908708568		0	3860048028	0	0.001452	30.73	0.0105237	2	1326.71	0.787761	47.7202	0
	High	QLGEDPWVAIAKR	2	149	8	446062472;745785130;516025605;745757065;917419272;639210226;493759703;908708568		0	8.82844e+07	0	0.0007232	30.31	0.0236501	3	1482.81	0.0268776	41.0236	1
	High	HEAWITLEK	4	131	8	446062472;745785130;516025605;745757065;917419272;639210226;493759703;908708568		0	840600096	0	0.004005	27.64	0.04055	2	1126.59	0.846971	28.0446	0
	High	EIETRPGSIVR	3	106	5	446062472;745785130;516025605;745757065;917419272		0	3.17537e+08	0	0.00584	27.3	0.0694559	3	1256.7	-0.0381311	16.0478	0
	High	SESAIPAEQFK	7	140	8	446062472;745785130;516025605;745757065;917419272;639210226;493759703;908708568		0	1927811729	0	0.0001719	23.7	0.175324	2	1206.6	0.298496	24.7345	0
	High	AFLPGSLVDVRPVR	16	385	8	446062472;493759703;516025605;639210226;745757065;745785130;908708568;917419272		0	2774838676	0	0.0002887	21.97	0.143902	3	1525.88	-0.278622	48.5983	0
	High	RHEAWITLEK	4	131	8	446062472;745785130;516025605;745757065;917419272;639210226;493759703;908708568		0	3.33445e+08	0	0.005426	18.7	0.553749	3	1282.69	-0.277744	21.9226	1
	High	DTLHLEGKELEFK	5	142	8	446062472;745785130;516025605;745757065;917419272;639210226;493759703;908708568		0	163937866	0	0.002655	16.77	0.292425	3	1558.81	-0.567364	35.7946	1
	High	AVIESENSAERDQLLENLQEGmEVK	1	145	8	446062472;745785130;516025605;745757065;917419272;639210226;493759703;908708568	M22(Oxidation)	0	0	0	2.24e-05	14.02	0.420055	3	2847.37	1.16655	46.301	1
	High	DTLHLEGK	6	148	8	446062472;745785130;516025605;745757065;917419272;639210226;493759703;908708568		0	1.03165e+09	0.002	0.01924	30.52	0.0167229	2	912.477	-1.46946	11.0123	0
	High	RYPEGTR	2	7	2	917419272;745757065		0	1.14678e+08	0.003	0.03216	38.6	0.00310586	2	878.447	-0.97014	4.05419	1
	High	GAIVTGK	2	73	4	446062472;745785130;917419272;639210226		0	1.21479e+08	0.006	0.1069	27.34	0.0613468	2	645.393	-0.549342	5.10198	0
639210226	MULTISPECIES: 30S ribosomal protein S1 [Enterobacteriaceae]	2748.28	34.47	263	0	21	173	3.14679e+09	557	61.0707	4.99561
	A2	Sequence	# PSMs	# Proteins	# Protein Groups	Protein Group Accessions	Modifications	ΔCn	Area	q-Value	PEP	IonScore	Exp Value	Charge	MH+ [Da]	ΔM [ppm]	RT [min]	# Missed Cleavages
	High	DRVEDATLVLNVGDDVEAK	9	18	4	516025605;639210226;745757065;745785130		0	7.28938e+07	0	5.091e-06	69.85	5.38274e-07	2	2058.03	-1.2405	50.0374	1
	High	RAVIESENSAER	2	149	8	446062472;745785130;516025605;745757065;917419272;639210226;493759703;908708568		0	258277427	0	5.582e-06	67.9	4.23292e-06	2	1360.68	-0.115543	6.44726	1
	High	DQLLENLQEGMEVK	5	147	8	446062472;745785130;516025605;745757065;917419272;639210226;493759703;908708568		0	9.42406e+08	0	2.895e-07	66.48	3.8009e-06	2	1645.81	-0.53319	54.8504	0
	High	MTESFAQLFEESLK	8	141	8	446062472;745785130;516025605;745757065;917419272;639210226;493759703;908708568		0	516953384	0	4.381e-07	66.26	2.50787e-06	2	1659.79	0.866477	72.4596	0
	High	GATVELADGVEGYLR	29	122	7	446062472;745785130;516025605;745757065;917419272;639210226;908708568		0	7.30419e+08	0	4.677e-07	65.24	8.69253e-06	2	1549.79	0.125805	54.7129	0
	High	GVVVSIDKDVVLVDAGLK	14	8	2	917419272;639210226		0	4.55492e+07	0	7.615e-05	64.14	2.83327e-06	3	1826.06	-0.234858	57.3852	1
	High	VKHPSEIVNVGDEITVK	5	144	6	446062472;745785130;516025605;745757065;917419272;639210226		0	467885100	0	1.778e-09	57.93	2.39986e-05	2	1864.02	0.110779	31.342	1
	High	TESFAQLFEESLK	8	141	8	446062472;745785130;516025605;745757065;917419272;639210226;493759703;908708568		0	3.04295e+08	0	4.334e-06	56.48	3.6772e-05	2	1528.75	0.363916	70.7557	0
	High	HPSEIVNVGDEITVK	16	144	6	446062472;745785130;516025605;745757065;917419272;639210226		0	2.18004e+08	0	0.003355	54.99	6.14896e-05	2	1636.85	0.0881848	35.0907	0
	High	AVIESENSAERDQLLENLQEGMEVK	13	145	8	446062472;745785130;516025605;745757065;917419272;639210226;493759703;908708568		0	2805483604	0	2.072e-09	53.37	4.71763e-05	3	2831.37	-0.148558	56.6497	1
	High	AVIESENSAER	5	149	8	446062472;745785130;516025605;745757065;917419272;639210226;493759703;908708568		0	452686374	0	0.0005133	53.18	0.000134395	2	1204.58	0.920874	8.72909	0
	High	AYEDAETVTGVINGK	3	83	4	446062472;516025605;917419272;639210226		0	170125474	0	1.233e-06	36.42	0.00629374	2	1566.77	0.411732	36.1365	0
	High	QLGEDPWVAIAK	9	151	8	446062472;745785130;516025605;745757065;917419272;639210226;493759703;908708568		0	3860048028	0	0.001452	30.73	0.0105237	2	1326.71	0.787761	47.7202	0
	High	QLGEDPWVAIAKR	2	149	8	446062472;745785130;516025605;745757065;917419272;639210226;493759703;908708568		0	8.82844e+07	0	0.0007232	30.31	0.0236501	3	1482.81	0.0268776	41.0236	1
	High	HEAWITLEK	4	131	8	446062472;745785130;516025605;745757065;917419272;639210226;493759703;908708568		0	840600096	0	0.004005	27.64	0.04055	2	1126.59	0.846971	28.0446	0
	High	SESAIPAEQFK	7	140	8	446062472;745785130;516025605;745757065;917419272;639210226;493759703;908708568		0	1927811729	0	0.0001719	23.7	0.175324	2	1206.6	0.298496	24.7345	0
	High	AFLPGSLVDVRPVR	16	385	8	446062472;493759703;516025605;639210226;745757065;745785130;908708568;917419272		0	2774838676	0	0.0002887	21.97	0.143902	3	1525.88	-0.278622	48.5983	0
	High	RHEAWITLEK	4	131	8	446062472;745785130;516025605;745757065;917419272;639210226;493759703;908708568		0	3.33445e+08	0	0.005426	18.7	0.553749	3	1282.69	-0.277744	21.9226	1
	High	DTLHLEGKELEFK	5	142	8	446062472;745785130;516025605;745757065;917419272;639210226;493759703;908708568		0	163937866	0	0.002655	16.77	0.292425	3	1558.81	-0.567364	35.7946	1
	High	AVIESENSAERDQLLENLQEGmEVK	1	145	8	446062472;745785130;516025605;745757065;917419272;639210226;493759703;908708568	M22(Oxidation)	0	0	0	2.24e-05	14.02	0.420055	3	2847.37	1.16655	46.301	1
	High	DTLHLEGK	6	148	8	446062472;745785130;516025605;745757065;917419272;639210226;493759703;908708568		0	1.03165e+09	0.002	0.01924	30.52	0.0167229	2	912.477	-1.46946	11.0123	0
	High	GAIVTGK	2	73	4	446062472;745785130;917419272;639210226		0	1.21479e+08	0.006	0.1069	27.34	0.0613468	2	645.393	-0.549342	5.10198	0
516025605	MULTISPECIES: 30S ribosomal protein S1 [Enterobacteriaceae]	2531.53	34.83	304	0	22	169	3.14679e+09	557	61.1397	4.98291
	A2	Sequence	# PSMs	# Proteins	# Protein Groups	Protein Group Accessions	Modifications	ΔCn	Area	q-Value	PEP	IonScore	Exp Value	Charge	MH+ [Da]	ΔM [ppm]	RT [min]	# Missed Cleavages
	High	DRVEDATLVLNVGDDVEAK	9	18	4	516025605;639210226;745757065;745785130		0	7.28938e+07	0	5.091e-06	69.85	5.38274e-07	2	2058.03	-1.2405	50.0374	1
	High	RAVIESENSAER	2	149	8	446062472;745785130;516025605;745757065;917419272;639210226;493759703;908708568		0	258277427	0	5.582e-06	67.9	4.23292e-06	2	1360.68	-0.115543	6.44726	1
	High	DQLLENLQEGMEVK	5	147	8	446062472;745785130;516025605;745757065;917419272;639210226;493759703;908708568		0	9.42406e+08	0	2.895e-07	66.48	3.8009e-06	2	1645.81	-0.53319	54.8504	0
	High	MTESFAQLFEESLK	8	141	8	446062472;745785130;516025605;745757065;917419272;639210226;493759703;908708568		0	516953384	0	4.381e-07	66.26	2.50787e-06	2	1659.79	0.866477	72.4596	0
	High	GATVELADGVEGYLR	29	122	7	446062472;745785130;516025605;745757065;917419272;639210226;908708568		0	7.30419e+08	0	4.677e-07	65.24	8.69253e-06	2	1549.79	0.125805	54.7129	0
	High	VKHPSEIVNVGDEITVK	5	144	6	446062472;745785130;516025605;745757065;917419272;639210226		0	467885100	0	1.778e-09	57.93	2.39986e-05	2	1864.02	0.110779	31.342	1
	High	TESFAQLFEESLK	8	141	8	446062472;745785130;516025605;745757065;917419272;639210226;493759703;908708568		0	3.04295e+08	0	4.334e-06	56.48	3.6772e-05	2	1528.75	0.363916	70.7557	0
	High	HPSEIVNVGDEITVK	16	144	6	446062472;745785130;516025605;745757065;917419272;639210226		0	2.18004e+08	0	0.003355	54.99	6.14896e-05	2	1636.85	0.0881848	35.0907	0
	High	AVIESENSAERDQLLENLQEGMEVK	13	145	8	446062472;745785130;516025605;745757065;917419272;639210226;493759703;908708568		0	2805483604	0	2.072e-09	53.37	4.71763e-05	3	2831.37	-0.148558	56.6497	1
	High	AVIESENSAER	5	149	8	446062472;745785130;516025605;745757065;917419272;639210226;493759703;908708568		0	452686374	0	0.0005133	53.18	0.000134395	2	1204.58	0.920874	8.72909	0
	High	SNPWQQFAETHNKGDR	2	35	3	516025605;493759703;745757065		0	26449852	0	5.046e-05	38.82	0.000498636	3	1914.88	-0.0166455	28.2421	1
	High	AYEDAETVTGVINGK	3	83	4	446062472;516025605;917419272;639210226		0	170125474	0	1.233e-06	36.42	0.00629374	2	1566.77	0.411732	36.1365	0
	High	SNPWQQFAETHNK	7	38	3	516025605;493759703;745757065		0	1094039392	0	0.0001349	30.86	0.00385565	2	1586.74	1.52946	32.4188	0
	High	QLGEDPWVAIAK	9	151	8	446062472;745785130;516025605;745757065;917419272;639210226;493759703;908708568		0	3860048028	0	0.001452	30.73	0.0105237	2	1326.71	0.787761	47.7202	0
	High	QLGEDPWVAIAKR	2	149	8	446062472;745785130;516025605;745757065;917419272;639210226;493759703;908708568		0	8.82844e+07	0	0.0007232	30.31	0.0236501	3	1482.81	0.0268776	41.0236	1
	High	HEAWITLEK	4	131	8	446062472;745785130;516025605;745757065;917419272;639210226;493759703;908708568		0	840600096	0	0.004005	27.64	0.04055	2	1126.59	0.846971	28.0446	0
	High	EIETRPGSIVR	3	106	5	446062472;745785130;516025605;745757065;917419272		0	3.17537e+08	0	0.00584	27.3	0.0694559	3	1256.7	-0.0381311	16.0478	0
	High	SESAIPAEQFK	7	140	8	446062472;745785130;516025605;745757065;917419272;639210226;493759703;908708568		0	1927811729	0	0.0001719	23.7	0.175324	2	1206.6	0.298496	24.7345	0
	High	AFLPGSLVDVRPVR	16	385	8	446062472;493759703;516025605;639210226;745757065;745785130;908708568;917419272		0	2774838676	0	0.0002887	21.97	0.143902	3	1525.88	-0.278622	48.5983	0
	High	RHEAWITLEK	4	131	8	446062472;745785130;516025605;745757065;917419272;639210226;493759703;908708568		0	3.33445e+08	0	0.005426	18.7	0.553749	3	1282.69	-0.277744	21.9226	1
	High	DTLHLEGKELEFK	5	142	8	446062472;745785130;516025605;745757065;917419272;639210226;493759703;908708568		0	163937866	0	0.002655	16.77	0.292425	3	1558.81	-0.567364	35.7946	1
	High	AVIESENSAERDQLLENLQEGmEVK	1	145	8	446062472;745785130;516025605;745757065;917419272;639210226;493759703;908708568	M22(Oxidation)	0	0	0	2.24e-05	14.02	0.420055	3	2847.37	1.16655	46.301	1
	High	DTLHLEGK	6	148	8	446062472;745785130;516025605;745757065;917419272;639210226;493759703;908708568		0	1.03165e+09	0.002	0.01924	30.52	0.0167229	2	912.477	-1.46946	11.0123	0
745757065	30S ribosomal protein S1 [Enterobacter sp. Bisph1]	2520.58	33.21	284	0	22	168	3.14679e+09	557	61.1867	4.98291
	A2	Sequence	# PSMs	# Proteins	# Protein Groups	Protein Group Accessions	Modifications	ΔCn	Area	q-Value	PEP	IonScore	Exp Value	Charge	MH+ [Da]	ΔM [ppm]	RT [min]	# Missed Cleavages
	High	DRVEDATLVLNVGDDVEAK	9	18	4	516025605;639210226;745757065;745785130		0	7.28938e+07	0	5.091e-06	69.85	5.38274e-07	2	2058.03	-1.2405	50.0374	1
	High	RAVIESENSAER	2	149	8	446062472;745785130;516025605;745757065;917419272;639210226;493759703;908708568		0	258277427	0	5.582e-06	67.9	4.23292e-06	2	1360.68	-0.115543	6.44726	1
	High	DQLLENLQEGMEVK	5	147	8	446062472;745785130;516025605;745757065;917419272;639210226;493759703;908708568		0	9.42406e+08	0	2.895e-07	66.48	3.8009e-06	2	1645.81	-0.53319	54.8504	0
	High	MTESFAQLFEESLK	8	141	8	446062472;745785130;516025605;745757065;917419272;639210226;493759703;908708568		0	516953384	0	4.381e-07	66.26	2.50787e-06	2	1659.79	0.866477	72.4596	0
	High	GATVELADGVEGYLR	29	122	7	446062472;745785130;516025605;745757065;917419272;639210226;908708568		0	7.30419e+08	0	4.677e-07	65.24	8.69253e-06	2	1549.79	0.125805	54.7129	0
	High	VKHPSEIVNVGDEITVK	5	144	6	446062472;745785130;516025605;745757065;917419272;639210226		0	467885100	0	1.778e-09	57.93	2.39986e-05	2	1864.02	0.110779	31.342	1
	High	TESFAQLFEESLK	8	141	8	446062472;745785130;516025605;745757065;917419272;639210226;493759703;908708568		0	3.04295e+08	0	4.334e-06	56.48	3.6772e-05	2	1528.75	0.363916	70.7557	0
	High	HPSEIVNVGDEITVK	16	144	6	446062472;745785130;516025605;745757065;917419272;639210226		0	2.18004e+08	0	0.003355	54.99	6.14896e-05	2	1636.85	0.0881848	35.0907	0
	High	AVIESENSAERDQLLENLQEGMEVK	13	145	8	446062472;745785130;516025605;745757065;917419272;639210226;493759703;908708568		0	2805483604	0	2.072e-09	53.37	4.71763e-05	3	2831.37	-0.148558	56.6497	1
	High	AVIESENSAER	5	149	8	446062472;745785130;516025605;745757065;917419272;639210226;493759703;908708568		0	452686374	0	0.0005133	53.18	0.000134395	2	1204.58	0.920874	8.72909	0
	High	SNPWQQFAETHNKGDR	2	35	3	516025605;493759703;745757065		0	26449852	0	5.046e-05	38.82	0.000498636	3	1914.88	-0.0166455	28.2421	1
	High	SNPWQQFAETHNK	7	38	3	516025605;493759703;745757065		0	1094039392	0	0.0001349	30.86	0.00385565	2	1586.74	1.52946	32.4188	0
	High	QLGEDPWVAIAK	9	151	8	446062472;745785130;516025605;745757065;917419272;639210226;493759703;908708568		0	3860048028	0	0.001452	30.73	0.0105237	2	1326.71	0.787761	47.7202	0
	High	QLGEDPWVAIAKR	2	149	8	446062472;745785130;516025605;745757065;917419272;639210226;493759703;908708568		0	8.82844e+07	0	0.0007232	30.31	0.0236501	3	1482.81	0.0268776	41.0236	1
	High	HEAWITLEK	4	131	8	446062472;745785130;516025605;745757065;917419272;639210226;493759703;908708568		0	840600096	0	0.004005	27.64	0.04055	2	1126.59	0.846971	28.0446	0
	High	EIETRPGSIVR	3	106	5	446062472;745785130;516025605;745757065;917419272		0	3.17537e+08	0	0.00584	27.3	0.0694559	3	1256.7	-0.0381311	16.0478	0
	High	SESAIPAEQFK	7	140	8	446062472;745785130;516025605;745757065;917419272;639210226;493759703;908708568		0	1927811729	0	0.0001719	23.7	0.175324	2	1206.6	0.298496	24.7345	0
	High	AFLPGSLVDVRPVR	16	385	8	446062472;493759703;516025605;639210226;745757065;745785130;908708568;917419272		0	2774838676	0	0.0002887	21.97	0.143902	3	1525.88	-0.278622	48.5983	0
	High	RHEAWITLEK	4	131	8	446062472;745785130;516025605;745757065;917419272;639210226;493759703;908708568		0	3.33445e+08	0	0.005426	18.7	0.553749	3	1282.69	-0.277744	21.9226	1
	High	DTLHLEGKELEFK	5	142	8	446062472;745785130;516025605;745757065;917419272;639210226;493759703;908708568		0	163937866	0	0.002655	16.77	0.292425	3	1558.81	-0.567364	35.7946	1
	High	AVIESENSAERDQLLENLQEGmEVK	1	145	8	446062472;745785130;516025605;745757065;917419272;639210226;493759703;908708568	M22(Oxidation)	0	0	0	2.24e-05	14.02	0.420055	3	2847.37	1.16655	46.301	1
	High	DTLHLEGK	6	148	8	446062472;745785130;516025605;745757065;917419272;639210226;493759703;908708568		0	1.03165e+09	0.002	0.01924	30.52	0.0167229	2	912.477	-1.46946	11.0123	0
	High	RYPEGTR	2	7	2	917419272;745757065		0	1.14678e+08	0.003	0.03216	38.6	0.00310586	2	878.447	-0.97014	4.05419	1
745785130	30S ribosomal protein S1 [Enterobacter sp. Bisph2]	2443.13	32.85	291	0	21	164	3.14679e+09	557	61.1247	4.98291
	A2	Sequence	# PSMs	# Proteins	# Protein Groups	Protein Group Accessions	Modifications	ΔCn	Area	q-Value	PEP	IonScore	Exp Value	Charge	MH+ [Da]	ΔM [ppm]	RT [min]	# Missed Cleavages
	High	DRVEDATLVLNVGDDVEAK	9	18	4	516025605;639210226;745757065;745785130		0	7.28938e+07	0	5.091e-06	69.85	5.38274e-07	2	2058.03	-1.2405	50.0374	1
	High	RAVIESENSAER	2	149	8	446062472;745785130;516025605;745757065;917419272;639210226;493759703;908708568		0	258277427	0	5.582e-06	67.9	4.23292e-06	2	1360.68	-0.115543	6.44726	1
	High	DQLLENLQEGMEVK	5	147	8	446062472;745785130;516025605;745757065;917419272;639210226;493759703;908708568		0	9.42406e+08	0	2.895e-07	66.48	3.8009e-06	2	1645.81	-0.53319	54.8504	0
	High	MTESFAQLFEESLK	8	141	8	446062472;745785130;516025605;745757065;917419272;639210226;493759703;908708568		0	516953384	0	4.381e-07	66.26	2.50787e-06	2	1659.79	0.866477	72.4596	0
	High	GATVELADGVEGYLR	29	122	7	446062472;745785130;516025605;745757065;917419272;639210226;908708568		0	7.30419e+08	0	4.677e-07	65.24	8.69253e-06	2	1549.79	0.125805	54.7129	0
	High	VKHPSEIVNVGDEITVK	5	144	6	446062472;745785130;516025605;745757065;917419272;639210226		0	467885100	0	1.778e-09	57.93	2.39986e-05	2	1864.02	0.110779	31.342	1
	High	TESFAQLFEESLK	8	141	8	446062472;745785130;516025605;745757065;917419272;639210226;493759703;908708568		0	3.04295e+08	0	4.334e-06	56.48	3.6772e-05	2	1528.75	0.363916	70.7557	0
	High	HPSEIVNVGDEITVK	16	144	6	446062472;745785130;516025605;745757065;917419272;639210226		0	2.18004e+08	0	0.003355	54.99	6.14896e-05	2	1636.85	0.0881848	35.0907	0
	High	AVIESENSAERDQLLENLQEGMEVK	13	145	8	446062472;745785130;516025605;745757065;917419272;639210226;493759703;908708568		0	2805483604	0	2.072e-09	53.37	4.71763e-05	3	2831.37	-0.148558	56.6497	1
	High	AVIESENSAER	5	149	8	446062472;745785130;516025605;745757065;917419272;639210226;493759703;908708568		0	452686374	0	0.0005133	53.18	0.000134395	2	1204.58	0.920874	8.72909	0
	High	QLGEDPWVAIAK	9	151	8	446062472;745785130;516025605;745757065;917419272;639210226;493759703;908708568		0	3860048028	0	0.001452	30.73	0.0105237	2	1326.71	0.787761	47.7202	0
	High	QLGEDPWVAIAKR	2	149	8	446062472;745785130;516025605;745757065;917419272;639210226;493759703;908708568		0	8.82844e+07	0	0.0007232	30.31	0.0236501	3	1482.81	0.0268776	41.0236	1
	High	HEAWITLEK	4	131	8	446062472;745785130;516025605;745757065;917419272;639210226;493759703;908708568		0	840600096	0	0.004005	27.64	0.04055	2	1126.59	0.846971	28.0446	0
	High	EIETRPGSIVR	3	106	5	446062472;745785130;516025605;745757065;917419272		0	3.17537e+08	0	0.00584	27.3	0.0694559	3	1256.7	-0.0381311	16.0478	0
	High	SESAIPAEQFK	7	140	8	446062472;745785130;516025605;745757065;917419272;639210226;493759703;908708568		0	1927811729	0	0.0001719	23.7	0.175324	2	1206.6	0.298496	24.7345	0
	High	ANPWQQFAETHNK	5	66	2	446062472;745785130		0	137086754	0	0.0001422	23.01	0.0745051	2	1570.74	1.33541	32.6829	0
	High	AFLPGSLVDVRPVR	16	385	8	446062472;493759703;516025605;639210226;745757065;745785130;908708568;917419272		0	2774838676	0	0.0002887	21.97	0.143902	3	1525.88	-0.278622	48.5983	0
	High	RHEAWITLEK	4	131	8	446062472;745785130;516025605;745757065;917419272;639210226;493759703;908708568		0	3.33445e+08	0	0.005426	18.7	0.553749	3	1282.69	-0.277744	21.9226	1
	High	DTLHLEGKELEFK	5	142	8	446062472;745785130;516025605;745757065;917419272;639210226;493759703;908708568		0	163937866	0	0.002655	16.77	0.292425	3	1558.81	-0.567364	35.7946	1
	High	AVIESENSAERDQLLENLQEGmEVK	1	145	8	446062472;745785130;516025605;745757065;917419272;639210226;493759703;908708568	M22(Oxidation)	0	0	0	2.24e-05	14.02	0.420055	3	2847.37	1.16655	46.301	1
	High	DTLHLEGK	6	148	8	446062472;745785130;516025605;745757065;917419272;639210226;493759703;908708568		0	1.03165e+09	0.002	0.01924	30.52	0.0167229	2	912.477	-1.46946	11.0123	0
	High	GAIVTGK	2	73	4	446062472;745785130;917419272;639210226		0	1.21479e+08	0.006	0.1069	27.34	0.0613468	2	645.393	-0.549342	5.10198	0
446062472	MULTISPECIES: 30S ribosomal protein S1 [Proteobacteria]	2308.54	32.14	337	0	21	158	3.14679e+09	557	61.1207	4.98291
	A2	Sequence	# PSMs	# Proteins	# Protein Groups	Protein Group Accessions	Modifications	ΔCn	Area	q-Value	PEP	IonScore	Exp Value	Charge	MH+ [Da]	ΔM [ppm]	RT [min]	# Missed Cleavages
	High	RAVIESENSAER	2	149	8	446062472;745785130;516025605;745757065;917419272;639210226;493759703;908708568		0	258277427	0	5.582e-06	67.9	4.23292e-06	2	1360.68	-0.115543	6.44726	1
	High	DQLLENLQEGMEVK	5	147	8	446062472;745785130;516025605;745757065;917419272;639210226;493759703;908708568		0	9.42406e+08	0	2.895e-07	66.48	3.8009e-06	2	1645.81	-0.53319	54.8504	0
	High	MTESFAQLFEESLK	8	141	8	446062472;745785130;516025605;745757065;917419272;639210226;493759703;908708568		0	516953384	0	4.381e-07	66.26	2.50787e-06	2	1659.79	0.866477	72.4596	0
	High	GATVELADGVEGYLR	29	122	7	446062472;745785130;516025605;745757065;917419272;639210226;908708568		0	7.30419e+08	0	4.677e-07	65.24	8.69253e-06	2	1549.79	0.125805	54.7129	0
	High	VKHPSEIVNVGDEITVK	5	144	6	446062472;745785130;516025605;745757065;917419272;639210226		0	467885100	0	1.778e-09	57.93	2.39986e-05	2	1864.02	0.110779	31.342	1
	High	TESFAQLFEESLK	8	141	8	446062472;745785130;516025605;745757065;917419272;639210226;493759703;908708568		0	3.04295e+08	0	4.334e-06	56.48	3.6772e-05	2	1528.75	0.363916	70.7557	0
	High	HPSEIVNVGDEITVK	16	144	6	446062472;745785130;516025605;745757065;917419272;639210226		0	2.18004e+08	0	0.003355	54.99	6.14896e-05	2	1636.85	0.0881848	35.0907	0
	High	AVIESENSAERDQLLENLQEGMEVK	13	145	8	446062472;745785130;516025605;745757065;917419272;639210226;493759703;908708568		0	2805483604	0	2.072e-09	53.37	4.71763e-05	3	2831.37	-0.148558	56.6497	1
	High	AVIESENSAER	5	149	8	446062472;745785130;516025605;745757065;917419272;639210226;493759703;908708568		0	452686374	0	0.0005133	53.18	0.000134395	2	1204.58	0.920874	8.72909	0
	High	AYEDAETVTGVINGK	3	83	4	446062472;516025605;917419272;639210226		0	170125474	0	1.233e-06	36.42	0.00629374	2	1566.77	0.411732	36.1365	0
	High	QLGEDPWVAIAK	9	151	8	446062472;745785130;516025605;745757065;917419272;639210226;493759703;908708568		0	3860048028	0	0.001452	30.73	0.0105237	2	1326.71	0.787761	47.7202	0
	High	QLGEDPWVAIAKR	2	149	8	446062472;745785130;516025605;745757065;917419272;639210226;493759703;908708568		0	8.82844e+07	0	0.0007232	30.31	0.0236501	3	1482.81	0.0268776	41.0236	1
	High	HEAWITLEK	4	131	8	446062472;745785130;516025605;745757065;917419272;639210226;493759703;908708568		0	840600096	0	0.004005	27.64	0.04055	2	1126.59	0.846971	28.0446	0
	High	EIETRPGSIVR	3	106	5	446062472;745785130;516025605;745757065;917419272		0	3.17537e+08	0	0.00584	27.3	0.0694559	3	1256.7	-0.0381311	16.0478	0
	High	SESAIPAEQFK	7	140	8	446062472;745785130;516025605;745757065;917419272;639210226;493759703;908708568		0	1927811729	0	0.0001719	23.7	0.175324	2	1206.6	0.298496	24.7345	0
	High	ANPWQQFAETHNK	5	66	2	446062472;745785130		0	137086754	0	0.0001422	23.01	0.0745051	2	1570.74	1.33541	32.6829	0
	High	AFLPGSLVDVRPVR	16	385	8	446062472;493759703;516025605;639210226;745757065;745785130;908708568;917419272		0	2774838676	0	0.0002887	21.97	0.143902	3	1525.88	-0.278622	48.5983	0
	High	RHEAWITLEK	4	131	8	446062472;745785130;516025605;745757065;917419272;639210226;493759703;908708568		0	3.33445e+08	0	0.005426	18.7	0.553749	3	1282.69	-0.277744	21.9226	1
	High	DTLHLEGKELEFK	5	142	8	446062472;745785130;516025605;745757065;917419272;639210226;493759703;908708568		0	163937866	0	0.002655	16.77	0.292425	3	1558.81	-0.567364	35.7946	1
	High	AVIESENSAERDQLLENLQEGmEVK	1	145	8	446062472;745785130;516025605;745757065;917419272;639210226;493759703;908708568	M22(Oxidation)	0	0	0	2.24e-05	14.02	0.420055	3	2847.37	1.16655	46.301	1
	High	DTLHLEGK	6	148	8	446062472;745785130;516025605;745757065;917419272;639210226;493759703;908708568		0	1.03165e+09	0.002	0.01924	30.52	0.0167229	2	912.477	-1.46946	11.0123	0
	High	GAIVTGK	2	73	4	446062472;745785130;917419272;639210226		0	1.21479e+08	0.006	0.1069	27.34	0.0613468	2	645.393	-0.549342	5.10198	0
1005722295	50S ribosomal protein L2 [Enterobacter sp. MT20]	2787.04	53.48	35	0	14	137	3.10929e+09	273	29.786	10.9312
	A2	Sequence	# PSMs	# Proteins	# Protein Groups	Protein Group Accessions	Modifications	ΔCn	Area	q-Value	PEP	IonScore	Exp Value	Charge	MH+ [Da]	ΔM [ppm]	RT [min]	# Missed Cleavages
	High	GTAMNPVDHPHGGGEGR	18	88	8	156530490;495166857;224469760;446224004;836570917;1005722295;291424218;259037494		0	1.97754e+09	0	2.492e-12	87.16	1.00962e-08	2	1688.76	0.0211243	7.01069	0
	High	ATLGEVGNAEHMLR	19	79	7	446224004;836570917;1005722295;156530490;224469760;259037494;291424218		0	3118388059	0	1.82e-08	79.48	1.14411e-07	2	1497.75	-0.210388	34.3659	0
	High	NIPVGSTVHNVEMKPGK	15	88	8	495166857;446224004;836570917;1005722295;156530490;224469760;259037494;291424218		0	2.76581e+09	0	1.663e-08	59.52	1.60828e-05	2	1806.95	0.338498	21.7076	0
	High	GTAmNPVDHPHGGGEGR	9	88	8	156530490;495166857;224469760;446224004;836570917;1005722295;291424218;259037494	M4(Oxidation)	0	1.66043e+08	0	1.538e-05	56.99	1.4599e-05	3	1704.75	0.0600349	4.99468	0
	High	AGNTLPMR	7	38	6	446224004;495166857;836570917;224469760;259037494;1005722295		0	1821336912	0	0.0009357	51.58	7.43676e-05	2	859.445	-0.661412	11.9699	0
	High	SAGAYVQIVAR	4	22	2	1005722295;291424218		0	413583090	0	8.39e-05	47.98	0.000390887	2	1134.63	-1.18062	29.1416	0
	High	AGDQIQSGVDAAIK	8	42	6	446224004;1005722295;495166857;224469760;259037494;291424218		0	3443676116	0	1.018e-05	47.41	0.000327701	2	1372.71	-0.56901	28.3001	0
	High	HPVTPWGVQTK	15	74	7	156530490;495166857;224469760;446224004;836570917;1005722295;291424218		0	1227165870	0	6.287e-05	41.66	0.00100304	2	1249.67	-0.749816	19.9935	0
	High	SANIALVLYK	7	84	8	156530490;495166857;224469760;446224004;836570917;1005722295;291424218;259037494		0	9.38755e+08	0	0.005318	36.32	0.00151675	2	1091.64	-0.930926	42.496	0
	High	NKDGIPAVVER	16	99	7	446224004;836570917;156530490;1005722295;495166857;224469760;259037494		0	6.22738e+08	0	0.003555	30.57	0.0100417	2	1197.66	-0.359515	18.1058	1
	High	SANIALVLYKDGER	1	83	8	156530490;495166857;224469760;446224004;836570917;1005722295;291424218;259037494		0	5.43045e+07	0	1.15e-05	30.31	0.0211827	3	1548.84	-1.21737	38.9701	1
	High	GKPFAPLLEK	10	51	5	446224004;836570917;156530490;1005722295;259037494		0	909013272	0	0.001005	24.95	0.043505	2	1099.65	-0.464698	24.666	0
	High	NIPVGSTVHNVEmKPGK	2	88	8	495166857;446224004;836570917;1005722295;156530490;224469760;259037494;291424218	M13(Oxidation)	0	1.29872e+08	0	0.0005597	12.87	0.76946	3	1822.95	-0.331012	16.7244	0
	High	NFGKHPVTPWGVQTK	1	73	7	156530490;495166857;224469760;446224004;836570917;1005722295;291424218		0	3.46203e+08	0.001	0.009793	5.66	6.11199	3	1695.9	0.011379	24.1822	1
	Medium	ATLGEVGNAEHmLR	2	79	7	446224004;836570917;1005722295;156530490;224469760;259037494;291424218	M12(Oxidation)	0	7.66308e+07	0.011	0.1376	13.82	0.485496	2	1513.74	0.00604483	25.0211	0
	Medium	VVNPELHK	2	77	4	495166857;446224004;836570917;1005722295		0	1.80988e+09	0.026	0.2826	29.21	0.0421024	2	935.53	-0.913284	6.88986	0
	Medium	TDKFIVR	1	86	8	446224004;836570917;1005722295;156530490;224469760;495166857;291424218;259037494		0	166347861	0.04	0.3623	30.3	0.0171252	2	878.51	0.111306	11.8813	1
446224004	MULTISPECIES: 50S ribosomal protein L2 [Proteobacteria]	2730.83	53.48	69	0	14	135	3.10929e+09	273	29.816	10.9312
	A2	Sequence	# PSMs	# Proteins	# Protein Groups	Protein Group Accessions	Modifications	ΔCn	Area	q-Value	PEP	IonScore	Exp Value	Charge	MH+ [Da]	ΔM [ppm]	RT [min]	# Missed Cleavages
	High	GTAMNPVDHPHGGGEGR	18	88	8	156530490;495166857;224469760;446224004;836570917;1005722295;291424218;259037494		0	1.97754e+09	0	2.492e-12	87.16	1.00962e-08	2	1688.76	0.0211243	7.01069	0
	High	ATLGEVGNAEHMLR	19	79	7	446224004;836570917;1005722295;156530490;224469760;259037494;291424218		0	3118388059	0	1.82e-08	79.48	1.14411e-07	2	1497.75	-0.210388	34.3659	0
	High	NIPVGSTVHNVEMKPGK	15	88	8	495166857;446224004;836570917;1005722295;156530490;224469760;259037494;291424218		0	2.76581e+09	0	1.663e-08	59.52	1.60828e-05	2	1806.95	0.338498	21.7076	0
	High	GTAmNPVDHPHGGGEGR	9	88	8	156530490;495166857;224469760;446224004;836570917;1005722295;291424218;259037494	M4(Oxidation)	0	1.66043e+08	0	1.538e-05	56.99	1.4599e-05	3	1704.75	0.0600349	4.99468	0
	High	AGNTLPMR	7	38	6	446224004;495166857;836570917;224469760;259037494;1005722295		0	1821336912	0	0.0009357	51.58	7.43676e-05	2	859.445	-0.661412	11.9699	0
	High	AGDQIQSGVDAAIK	8	42	6	446224004;1005722295;495166857;224469760;259037494;291424218		0	3443676116	0	1.018e-05	47.41	0.000327701	2	1372.71	-0.56901	28.3001	0
	High	HPVTPWGVQTK	15	74	7	156530490;495166857;224469760;446224004;836570917;1005722295;291424218		0	1227165870	0	6.287e-05	41.66	0.00100304	2	1249.67	-0.749816	19.9935	0
	High	SAGTYVQIVAR	2	63	6	495166857;446224004;836570917;156530490;224469760;259037494		0	478921031	0	8.517e-05	39.85	0.00266549	2	1164.64	0.788075	28.9784	0
	High	SANIALVLYK	7	84	8	156530490;495166857;224469760;446224004;836570917;1005722295;291424218;259037494		0	9.38755e+08	0	0.005318	36.32	0.00151675	2	1091.64	-0.930926	42.496	0
	High	NKDGIPAVVER	16	99	7	446224004;836570917;156530490;1005722295;495166857;224469760;259037494		0	6.22738e+08	0	0.003555	30.57	0.0100417	2	1197.66	-0.359515	18.1058	1
	High	SANIALVLYKDGER	1	83	8	156530490;495166857;224469760;446224004;836570917;1005722295;291424218;259037494		0	5.43045e+07	0	1.15e-05	30.31	0.0211827	3	1548.84	-1.21737	38.9701	1
	High	GKPFAPLLEK	10	51	5	446224004;836570917;156530490;1005722295;259037494		0	909013272	0	0.001005	24.95	0.043505	2	1099.65	-0.464698	24.666	0
	High	NIPVGSTVHNVEmKPGK	2	88	8	495166857;446224004;836570917;1005722295;156530490;224469760;259037494;291424218	M13(Oxidation)	0	1.29872e+08	0	0.0005597	12.87	0.76946	3	1822.95	-0.331012	16.7244	0
	High	NFGKHPVTPWGVQTK	1	73	7	156530490;495166857;224469760;446224004;836570917;1005722295;291424218		0	3.46203e+08	0.001	0.009793	5.66	6.11199	3	1695.9	0.011379	24.1822	1
	Medium	ATLGEVGNAEHmLR	2	79	7	446224004;836570917;1005722295;156530490;224469760;259037494;291424218	M12(Oxidation)	0	7.66308e+07	0.011	0.1376	13.82	0.485496	2	1513.74	0.00604483	25.0211	0
	Medium	VVNPELHK	2	77	4	495166857;446224004;836570917;1005722295		0	1.80988e+09	0.026	0.2826	29.21	0.0421024	2	935.53	-0.913284	6.88986	0
	Medium	TDKFIVR	1	86	8	446224004;836570917;1005722295;156530490;224469760;495166857;291424218;259037494		0	166347861	0.04	0.3623	30.3	0.0171252	2	878.51	0.111306	11.8813	1
908708568	30S ribosomal protein S1 [Klebsiella sp. RIT-PI-d]	2300.66	23.52	241	1	16	133	3.14679e+09	557	61.1567	4.99561
	A2	Sequence	# PSMs	# Proteins	# Protein Groups	Protein Group Accessions	Modifications	ΔCn	Area	q-Value	PEP	IonScore	Exp Value	Charge	MH+ [Da]	ΔM [ppm]	RT [min]	# Missed Cleavages
	High	QEESNFSNAMAEAFK	9	6	1	908708568		0	525021184	0	1.786e-10	92.32	5.92e-09	2	1702.74	0.23226	48.421	0
	High	RAVIESENSAER	2	149	8	446062472;745785130;516025605;745757065;917419272;639210226;493759703;908708568		0	258277427	0	5.582e-06	67.9	4.23292e-06	2	1360.68	-0.115543	6.44726	1
	High	DQLLENLQEGMEVK	5	147	8	446062472;745785130;516025605;745757065;917419272;639210226;493759703;908708568		0	9.42406e+08	0	2.895e-07	66.48	3.8009e-06	2	1645.81	-0.53319	54.8504	0
	High	MTESFAQLFEESLK	8	141	8	446062472;745785130;516025605;745757065;917419272;639210226;493759703;908708568		0	516953384	0	4.381e-07	66.26	2.50787e-06	2	1659.79	0.866477	72.4596	0
	High	GATVELADGVEGYLR	29	122	7	446062472;745785130;516025605;745757065;917419272;639210226;908708568		0	7.30419e+08	0	4.677e-07	65.24	8.69253e-06	2	1549.79	0.125805	54.7129	0
	High	TESFAQLFEESLK	8	141	8	446062472;745785130;516025605;745757065;917419272;639210226;493759703;908708568		0	3.04295e+08	0	4.334e-06	56.48	3.6772e-05	2	1528.75	0.363916	70.7557	0
	High	AVIESENSAERDQLLENLQEGMEVK	13	145	8	446062472;745785130;516025605;745757065;917419272;639210226;493759703;908708568		0	2805483604	0	2.072e-09	53.37	4.71763e-05	3	2831.37	-0.148558	56.6497	1
	High	AVIESENSAER	5	149	8	446062472;745785130;516025605;745757065;917419272;639210226;493759703;908708568		0	452686374	0	0.0005133	53.18	0.000134395	2	1204.58	0.920874	8.72909	0
	High	QLGEDPWVAIAK	9	151	8	446062472;745785130;516025605;745757065;917419272;639210226;493759703;908708568		0	3860048028	0	0.001452	30.73	0.0105237	2	1326.71	0.787761	47.7202	0
	High	QLGEDPWVAIAKR	2	149	8	446062472;745785130;516025605;745757065;917419272;639210226;493759703;908708568		0	8.82844e+07	0	0.0007232	30.31	0.0236501	3	1482.81	0.0268776	41.0236	1
	High	HEAWITLEK	4	131	8	446062472;745785130;516025605;745757065;917419272;639210226;493759703;908708568		0	840600096	0	0.004005	27.64	0.04055	2	1126.59	0.846971	28.0446	0
	High	SESAIPAEQFK	7	140	8	446062472;745785130;516025605;745757065;917419272;639210226;493759703;908708568		0	1927811729	0	0.0001719	23.7	0.175324	2	1206.6	0.298496	24.7345	0
	High	AFLPGSLVDVRPVR	16	385	8	446062472;493759703;516025605;639210226;745757065;745785130;908708568;917419272		0	2774838676	0	0.0002887	21.97	0.143902	3	1525.88	-0.278622	48.5983	0
	High	RHEAWITLEK	4	131	8	446062472;745785130;516025605;745757065;917419272;639210226;493759703;908708568		0	3.33445e+08	0	0.005426	18.7	0.553749	3	1282.69	-0.277744	21.9226	1
	High	DTLHLEGKELEFK	5	142	8	446062472;745785130;516025605;745757065;917419272;639210226;493759703;908708568		0	163937866	0	0.002655	16.77	0.292425	3	1558.81	-0.567364	35.7946	1
	High	AVIESENSAERDQLLENLQEGmEVK	1	145	8	446062472;745785130;516025605;745757065;917419272;639210226;493759703;908708568	M22(Oxidation)	0	0	0	2.24e-05	14.02	0.420055	3	2847.37	1.16655	46.301	1
	High	DTLHLEGK	6	148	8	446062472;745785130;516025605;745757065;917419272;639210226;493759703;908708568		0	1.03165e+09	0.002	0.01924	30.52	0.0167229	2	912.477	-1.46946	11.0123	0
836570917	50S ribosomal protein L2 [Enterobacter cloacae]	2567.49	53.48	46	1	14	129	2.62058e+09	273	29.816	10.9312
	A2	Sequence	# PSMs	# Proteins	# Protein Groups	Protein Group Accessions	Modifications	ΔCn	Area	q-Value	PEP	IonScore	Exp Value	Charge	MH+ [Da]	ΔM [ppm]	RT [min]	# Missed Cleavages
	High	GTAMNPVDHPHGGGEGR	18	88	8	156530490;495166857;224469760;446224004;836570917;1005722295;291424218;259037494		0	1.97754e+09	0	2.492e-12	87.16	1.00962e-08	2	1688.76	0.0211243	7.01069	0
	High	ATLGEVGNAEHMLR	19	79	7	446224004;836570917;1005722295;156530490;224469760;259037494;291424218		0	3118388059	0	1.82e-08	79.48	1.14411e-07	2	1497.75	-0.210388	34.3659	0
	High	NIPVGSTVHNVEMKPGK	15	88	8	495166857;446224004;836570917;1005722295;156530490;224469760;259037494;291424218		0	2.76581e+09	0	1.663e-08	59.52	1.60828e-05	2	1806.95	0.338498	21.7076	0
	High	GTAmNPVDHPHGGGEGR	9	88	8	156530490;495166857;224469760;446224004;836570917;1005722295;291424218;259037494	M4(Oxidation)	0	1.66043e+08	0	1.538e-05	56.99	1.4599e-05	3	1704.75	0.0600349	4.99468	0
	High	AGNTLPMR	7	38	6	446224004;495166857;836570917;224469760;259037494;1005722295		0	1821336912	0	0.0009357	51.58	7.43676e-05	2	859.445	-0.661412	11.9699	0
	High	HPVTPWGVQTK	15	74	7	156530490;495166857;224469760;446224004;836570917;1005722295;291424218		0	1227165870	0	6.287e-05	41.66	0.00100304	2	1249.67	-0.749816	19.9935	0
	High	SAGTYVQIVAR	2	63	6	495166857;446224004;836570917;156530490;224469760;259037494		0	478921031	0	8.517e-05	39.85	0.00266549	2	1164.64	0.788075	28.9784	0
	High	SANIALVLYK	7	84	8	156530490;495166857;224469760;446224004;836570917;1005722295;291424218;259037494		0	9.38755e+08	0	0.005318	36.32	0.00151675	2	1091.64	-0.930926	42.496	0
	High	NKDGIPAVVER	16	99	7	446224004;836570917;156530490;1005722295;495166857;224469760;259037494		0	6.22738e+08	0	0.003555	30.57	0.0100417	2	1197.66	-0.359515	18.1058	1
	High	SANIALVLYKDGER	1	83	8	156530490;495166857;224469760;446224004;836570917;1005722295;291424218;259037494		0	5.43045e+07	0	1.15e-05	30.31	0.0211827	3	1548.84	-1.21737	38.9701	1
	High	GKPFAPLLEK	10	51	5	446224004;836570917;156530490;1005722295;259037494		0	909013272	0	0.001005	24.95	0.043505	2	1099.65	-0.464698	24.666	0
	High	NIPVGSTVHNVEmKPGK	2	88	8	495166857;446224004;836570917;1005722295;156530490;224469760;259037494;291424218	M13(Oxidation)	0	1.29872e+08	0	0.0005597	12.87	0.76946	3	1822.95	-0.331012	16.7244	0
	High	NFGKHPVTPWGVQTK	1	73	7	156530490;495166857;224469760;446224004;836570917;1005722295;291424218		0	3.46203e+08	0.001	0.009793	5.66	6.11199	3	1695.9	0.011379	24.1822	1
	Medium	AGDKIQSGVDAAIK	2	1	1	836570917		0	4.91576e+08	0.011	0.1455	23.04	0.091373	2	1372.77	18.1842	28.6518	1
	Medium	ATLGEVGNAEHmLR	2	79	7	446224004;836570917;1005722295;156530490;224469760;259037494;291424218	M12(Oxidation)	0	7.66308e+07	0.011	0.1376	13.82	0.485496	2	1513.74	0.00604483	25.0211	0
	Medium	VVNPELHK	2	77	4	495166857;446224004;836570917;1005722295		0	1.80988e+09	0.026	0.2826	29.21	0.0421024	2	935.53	-0.913284	6.88986	0
	Medium	TDKFIVR	1	86	8	446224004;836570917;1005722295;156530490;224469760;495166857;291424218;259037494		0	166347861	0.04	0.3623	30.3	0.0171252	2	878.51	0.111306	11.8813	1
224469760	50S ribosomal protein L2 [Salmonella enterica subsp. enterica serovar Paratyphi C str. RKS4594]	2691.61	52.94	15	0	13	124	3.10929e+09	255	27.8598	10.8286
	A2	Sequence	# PSMs	# Proteins	# Protein Groups	Protein Group Accessions	Modifications	ΔCn	Area	q-Value	PEP	IonScore	Exp Value	Charge	MH+ [Da]	ΔM [ppm]	RT [min]	# Missed Cleavages
	High	GTAMNPVDHPHGGGEGR	18	88	8	156530490;495166857;224469760;446224004;836570917;1005722295;291424218;259037494		0	1.97754e+09	0	2.492e-12	87.16	1.00962e-08	2	1688.76	0.0211243	7.01069	0
	High	ATLGEVGNAEHMLR	19	79	7	446224004;836570917;1005722295;156530490;224469760;259037494;291424218		0	3118388059	0	1.82e-08	79.48	1.14411e-07	2	1497.75	-0.210388	34.3659	0
	High	NIPVGSTVHNVEMKPGK	15	88	8	495166857;446224004;836570917;1005722295;156530490;224469760;259037494;291424218		0	2.76581e+09	0	1.663e-08	59.52	1.60828e-05	2	1806.95	0.338498	21.7076	0
	High	GTAmNPVDHPHGGGEGR	9	88	8	156530490;495166857;224469760;446224004;836570917;1005722295;291424218;259037494	M4(Oxidation)	0	1.66043e+08	0	1.538e-05	56.99	1.4599e-05	3	1704.75	0.0600349	4.99468	0
	High	AGNTLPMR	7	38	6	446224004;495166857;836570917;224469760;259037494;1005722295		0	1821336912	0	0.0009357	51.58	7.43676e-05	2	859.445	-0.661412	11.9699	0
	High	AGDQIQSGVDAAIK	8	42	6	446224004;1005722295;495166857;224469760;259037494;291424218		0	3443676116	0	1.018e-05	47.41	0.000327701	2	1372.71	-0.56901	28.3001	0
	High	HPVTPWGVQTK	15	74	7	156530490;495166857;224469760;446224004;836570917;1005722295;291424218		0	1227165870	0	6.287e-05	41.66	0.00100304	2	1249.67	-0.749816	19.9935	0
	High	SAGTYVQIVAR	2	63	6	495166857;446224004;836570917;156530490;224469760;259037494		0	478921031	0	8.517e-05	39.85	0.00266549	2	1164.64	0.788075	28.9784	0
	High	SANIALVLYK	7	84	8	156530490;495166857;224469760;446224004;836570917;1005722295;291424218;259037494		0	9.38755e+08	0	0.005318	36.32	0.00151675	2	1091.64	-0.930926	42.496	0
	High	NKDGIPAVVER	16	99	7	446224004;836570917;156530490;1005722295;495166857;224469760;259037494		0	6.22738e+08	0	0.003555	30.57	0.0100417	2	1197.66	-0.359515	18.1058	1
	High	SANIALVLYKDGER	1	83	8	156530490;495166857;224469760;446224004;836570917;1005722295;291424218;259037494		0	5.43045e+07	0	1.15e-05	30.31	0.0211827	3	1548.84	-1.21737	38.9701	1
	High	NIPVGSTVHNVEmKPGK	2	88	8	495166857;446224004;836570917;1005722295;156530490;224469760;259037494;291424218	M13(Oxidation)	0	1.29872e+08	0	0.0005597	12.87	0.76946	3	1822.95	-0.331012	16.7244	0
	High	NFGKHPVTPWGVQTK	1	73	7	156530490;495166857;224469760;446224004;836570917;1005722295;291424218		0	3.46203e+08	0.001	0.009793	5.66	6.11199	3	1695.9	0.011379	24.1822	1
	Medium	ATLGEVGNAEHmLR	2	79	7	446224004;836570917;1005722295;156530490;224469760;259037494;291424218	M12(Oxidation)	0	7.66308e+07	0.011	0.1376	13.82	0.485496	2	1513.74	0.00604483	25.0211	0
	Medium	TDKFIVR	1	86	8	446224004;836570917;1005722295;156530490;224469760;495166857;291424218;259037494		0	166347861	0.04	0.3623	30.3	0.0171252	2	878.51	0.111306	11.8813	1
	Medium	VNPELHK	1	7	4	156530490;224469760;259037494;291424218		0	7.32244e+08	0.041	0.3714	10.22	2.30522	2	836.462	-1.16788	6.93984	0
156530490	hypothetical protein ESA_00007 [Cronobacter sakazakii ATCC BAA-894]	2412.86	48.24	16	0	12	119	2.62058e+09	255	27.8999	10.8286
	A2	Sequence	# PSMs	# Proteins	# Protein Groups	Protein Group Accessions	Modifications	ΔCn	Area	q-Value	PEP	IonScore	Exp Value	Charge	MH+ [Da]	ΔM [ppm]	RT [min]	# Missed Cleavages
	High	GTAMNPVDHPHGGGEGR	18	88	8	156530490;495166857;224469760;446224004;836570917;1005722295;291424218;259037494		0	1.97754e+09	0	2.492e-12	87.16	1.00962e-08	2	1688.76	0.0211243	7.01069	0
	High	ATLGEVGNAEHMLR	19	79	7	446224004;836570917;1005722295;156530490;224469760;259037494;291424218		0	3118388059	0	1.82e-08	79.48	1.14411e-07	2	1497.75	-0.210388	34.3659	0
	High	NIPVGSTVHNVEMKPGK	15	88	8	495166857;446224004;836570917;1005722295;156530490;224469760;259037494;291424218		0	2.76581e+09	0	1.663e-08	59.52	1.60828e-05	2	1806.95	0.338498	21.7076	0
	High	GTAmNPVDHPHGGGEGR	9	88	8	156530490;495166857;224469760;446224004;836570917;1005722295;291424218;259037494	M4(Oxidation)	0	1.66043e+08	0	1.538e-05	56.99	1.4599e-05	3	1704.75	0.0600349	4.99468	0
	High	HPVTPWGVQTK	15	74	7	156530490;495166857;224469760;446224004;836570917;1005722295;291424218		0	1227165870	0	6.287e-05	41.66	0.00100304	2	1249.67	-0.749816	19.9935	0
	High	SAGTYVQIVAR	2	63	6	495166857;446224004;836570917;156530490;224469760;259037494		0	478921031	0	8.517e-05	39.85	0.00266549	2	1164.64	0.788075	28.9784	0
	High	SANIALVLYK	7	84	8	156530490;495166857;224469760;446224004;836570917;1005722295;291424218;259037494		0	9.38755e+08	0	0.005318	36.32	0.00151675	2	1091.64	-0.930926	42.496	0
	High	NKDGIPAVVER	16	99	7	446224004;836570917;156530490;1005722295;495166857;224469760;259037494		0	6.22738e+08	0	0.003555	30.57	0.0100417	2	1197.66	-0.359515	18.1058	1
	High	SANIALVLYKDGER	1	83	8	156530490;495166857;224469760;446224004;836570917;1005722295;291424218;259037494		0	5.43045e+07	0	1.15e-05	30.31	0.0211827	3	1548.84	-1.21737	38.9701	1
	High	GKPFAPLLEK	10	51	5	446224004;836570917;156530490;1005722295;259037494		0	909013272	0	0.001005	24.95	0.043505	2	1099.65	-0.464698	24.666	0
	High	NIPVGSTVHNVEmKPGK	2	88	8	495166857;446224004;836570917;1005722295;156530490;224469760;259037494;291424218	M13(Oxidation)	0	1.29872e+08	0	0.0005597	12.87	0.76946	3	1822.95	-0.331012	16.7244	0
	High	NFGKHPVTPWGVQTK	1	73	7	156530490;495166857;224469760;446224004;836570917;1005722295;291424218		0	3.46203e+08	0.001	0.009793	5.66	6.11199	3	1695.9	0.011379	24.1822	1
	Medium	ATLGEVGNAEHmLR	2	79	7	446224004;836570917;1005722295;156530490;224469760;259037494;291424218	M12(Oxidation)	0	7.66308e+07	0.011	0.1376	13.82	0.485496	2	1513.74	0.00604483	25.0211	0
	Medium	TDKFIVR	1	86	8	446224004;836570917;1005722295;156530490;224469760;495166857;291424218;259037494		0	166347861	0.04	0.3623	30.3	0.0171252	2	878.51	0.111306	11.8813	1
	Medium	VNPELHK	1	7	4	156530490;224469760;259037494;291424218		0	7.32244e+08	0.041	0.3714	10.22	2.30522	2	836.462	-1.16788	6.93984	0
259037494	ribosomal protein L2 [Klebsiella pneumoniae subsp. rhinoscleromatis ATCC 13884]	2593.13	50.98	9	0	12	118	3.10929e+09	255	27.8739	10.8286
	A2	Sequence	# PSMs	# Proteins	# Protein Groups	Protein Group Accessions	Modifications	ΔCn	Area	q-Value	PEP	IonScore	Exp Value	Charge	MH+ [Da]	ΔM [ppm]	RT [min]	# Missed Cleavages
	High	GTAMNPVDHPHGGGEGR	18	88	8	156530490;495166857;224469760;446224004;836570917;1005722295;291424218;259037494		0	1.97754e+09	0	2.492e-12	87.16	1.00962e-08	2	1688.76	0.0211243	7.01069	0
	High	ATLGEVGNAEHMLR	19	79	7	446224004;836570917;1005722295;156530490;224469760;259037494;291424218		0	3118388059	0	1.82e-08	79.48	1.14411e-07	2	1497.75	-0.210388	34.3659	0
	High	NIPVGSTVHNVEMKPGK	15	88	8	495166857;446224004;836570917;1005722295;156530490;224469760;259037494;291424218		0	2.76581e+09	0	1.663e-08	59.52	1.60828e-05	2	1806.95	0.338498	21.7076	0
	High	GTAmNPVDHPHGGGEGR	9	88	8	156530490;495166857;224469760;446224004;836570917;1005722295;291424218;259037494	M4(Oxidation)	0	1.66043e+08	0	1.538e-05	56.99	1.4599e-05	3	1704.75	0.0600349	4.99468	0
	High	AGNTLPMR	7	38	6	446224004;495166857;836570917;224469760;259037494;1005722295		0	1821336912	0	0.0009357	51.58	7.43676e-05	2	859.445	-0.661412	11.9699	0
	High	AGDQIQSGVDAAIK	8	42	6	446224004;1005722295;495166857;224469760;259037494;291424218		0	3443676116	0	1.018e-05	47.41	0.000327701	2	1372.71	-0.56901	28.3001	0
	High	SAGTYVQIVAR	2	63	6	495166857;446224004;836570917;156530490;224469760;259037494		0	478921031	0	8.517e-05	39.85	0.00266549	2	1164.64	0.788075	28.9784	0
	High	SANIALVLYK	7	84	8	156530490;495166857;224469760;446224004;836570917;1005722295;291424218;259037494		0	9.38755e+08	0	0.005318	36.32	0.00151675	2	1091.64	-0.930926	42.496	0
	High	NKDGIPAVVER	16	99	7	446224004;836570917;156530490;1005722295;495166857;224469760;259037494		0	6.22738e+08	0	0.003555	30.57	0.0100417	2	1197.66	-0.359515	18.1058	1
	High	SANIALVLYKDGER	1	83	8	156530490;495166857;224469760;446224004;836570917;1005722295;291424218;259037494		0	5.43045e+07	0	1.15e-05	30.31	0.0211827	3	1548.84	-1.21737	38.9701	1
	High	GKPFAPLLEK	10	51	5	446224004;836570917;156530490;1005722295;259037494		0	909013272	0	0.001005	24.95	0.043505	2	1099.65	-0.464698	24.666	0
	High	NIPVGSTVHNVEmKPGK	2	88	8	495166857;446224004;836570917;1005722295;156530490;224469760;259037494;291424218	M13(Oxidation)	0	1.29872e+08	0	0.0005597	12.87	0.76946	3	1822.95	-0.331012	16.7244	0
	Medium	ATLGEVGNAEHmLR	2	79	7	446224004;836570917;1005722295;156530490;224469760;259037494;291424218	M12(Oxidation)	0	7.66308e+07	0.011	0.1376	13.82	0.485496	2	1513.74	0.00604483	25.0211	0
	Medium	TDKFIVR	1	86	8	446224004;836570917;1005722295;156530490;224469760;495166857;291424218;259037494		0	166347861	0.04	0.3623	30.3	0.0171252	2	878.51	0.111306	11.8813	1
	Medium	VNPELHK	1	7	4	156530490;224469760;259037494;291424218		0	7.32244e+08	0.041	0.3714	10.22	2.30522	2	836.462	-1.16788	6.93984	0
746283440	MULTISPECIES: 30S ribosomal protein S3 [Enterobacteriaceae]	3358.67	62.5	165	4	17	117	4.04413e+09	232	25.7951	10.3745
	A2	Sequence	# PSMs	# Proteins	# Protein Groups	Protein Group Accessions	Modifications	ΔCn	Area	q-Value	PEP	IonScore	Exp Value	Charge	MH+ [Da]	ΔM [ppm]	RT [min]	# Missed Cleavages
	High	ADIDYNTSEAHTTYGVIGVK	20	48	3	779848717;746283440;485853346		0	3.24447e+09	0	3.783e-17	153.92	2.79801e-15	2	2154.03	-0.935323	37.3054	0
	High	LVADSITSQLER	10	51	3	779848717;746283440;485853346		0	5057038345	0	9.636e-09	88.98	2.75713e-08	2	1331.72	0.19762	39.2244	0
	High	EFADNLDSDFK	8	51	3	779848717;746283440;485853346		0	2605305358	0	8.753e-06	68.34	4.5432e-07	2	1300.57	-0.36762	39.0881	0
	High	GEILGGMAAVEQPEPAAQPK	7	21	1	746283440		0	7.05017e+08	0	4.865e-09	67.99	4.19376e-06	2	1993.01	-0.491127	41.5681	0
	High	SVVAKIAGVPAQINIAEVR	23	1	1	746283440		0	3.83086e+09	0	4.672e-06	62.62	1.12138e-06	3	1935.1	-18.2179	58.7838	1
	High	LGIVKPWNSTWFANTK	10	35	3	779848717;746283440;485853346		0	2.25806e+09	0	7.787e-09	61.35	9.34351e-06	2	1862	-0.061274	54.6507	0
	High	EFADNLDSDFKVR	3	51	3	779848717;746283440;485853346		0	4.69462e+08	0	9.44e-06	58.97	1.22962e-05	3	1555.74	-1.09054	40.6431	1
	High	IAGVPAQINIAEVR	4	3	1	746283440		0	282203878	0	1.402e-07	57.16	5.67312e-06	2	1450.84	0.906756	46.8684	0
	High	GEILGGMAAVEQPEPAAQPKK	1	21	1	746283440		0	48972790	0	3.006e-08	56.58	4.34077e-05	2	2121.1	0.0568184	34.6103	1
	High	LGGAEIAR	4	205	4	779848717;746283440;485853346;1013832132		0	3098663377	0	0.001619	50.69	0.000281096	2	786.445	-2.1671	10.6956	0
	High	VPLHTLR	6	206	4	485853346;746283440;779848717;1013832132		0	943604912	0	0.003353	45.4	0.000454235	2	835.515	0.21657	9.47488	0
	High	EGRVPLHTLR	3	205	4	485853346;746283440;779848717;1013832132		0	241809014	0	0.0004972	31.18	0.0145938	3	1177.68	-0.711509	11.0758	1
	High	LVADSITSQLERR	5	51	3	779848717;746283440;485853346		0	875998909	0	7.884e-05	19.49	0.387426	3	1487.82	-0.129574	36.1565	1
	High	AVQNAMR	2	119	3	779848717;746283440;485853346		0	333888621	0.002	0.01811	33.28	0.0302142	2	789.403	-0.874883	5.05566	0
	High	RAVQNAMR	1	119	3	779848717;746283440;485853346		0	2.92016e+07	0.002	0.02242	25.31	0.176813	2	945.504	-0.649755	4.19807	1
	High	IVIERPAK	9	53	3	779848717;746283440;485853346		0	1.12987e+09	0.002	0.02171	20.72	0.0457503	3	925.582	-1.05548	10.336	0
	Medium	GIKVEVSGR	1	117	4	779848717;746283440;485853346;1013832132		0	0	0.038	0.3602	22.46	0.244328	2	944.552	-0.318366	10.2593	1
908710483	50S ribosomal protein L1 [Klebsiella sp. RIT-PI-d]	2602.01	54.47	682	2	13	116	3.84785e+09	235	24.7603	9.56885
	A2	Sequence	# PSMs	# Proteins	# Protein Groups	Protein Group Accessions	Modifications	ΔCn	Area	q-Value	PEP	IonScore	Exp Value	Charge	MH+ [Da]	ΔM [ppm]	RT [min]	# Missed Cleavages
	High	KGEMNFDVVIASPDAMR	21	127	3	1005722112;515944927;908710483		0	1.99562e+08	0	8.492e-10	110.26	9.93694e-11	2	1879.9	-0.638118	48.721	1
	High	VVGQLGQVLGPR	11	203	3	908710483;515944927;1005722112		0	4.49667e+09	0	1.695e-08	88.21	1.8121e-08	2	1222.73	-0.174423	35.9144	0
	High	FVESVDVAVNLGIDAR	4	112	3	515944927;1005722112;908710483		0	1.96667e+07	0	2.681e-07	74.43	4.93993e-07	2	1703.9	1.52713	73.7338	0
	High	GEMNFDVVIASPDAMR	1	127	3	1005722112;515944927;908710483		0	1.5131e+07	0	0.0004405	69.92	9.42197e-07	2	1751.8	-3.05439	56.9604	0
	High	KGEmNFDVVIASPDAMR	1	127	3	1005722112;515944927;908710483	M4(Oxidation)	0	41287053	0	3.989e-06	64.39	5.73166e-06	2	1895.9	-0.654863	40.8149	1
	High	AAGAELVGMEDLAEQIK	29	26	3	1005722112;908710483;515944927		0	1458251116	0	5.843e-11	60.32	1.19372e-05	2	1744.88	0.850059	61.4197	0
	High	ENLESLLVALK	3	19	1	908710483		0	80704345	0	0.001432	47.1	0.000143314	2	1228.72	1.37295	67.7735	0
	High	VAVFTQGANAEAAK	3	69	3	1005722112;908710483;1011040927		0	290499717	0	1.601e-06	44.57	0.000745415	2	1376.72	0.912276	21.9142	0
	High	GATVLPHGTGR	8	129	3	515944927;1005722112;908710483		0	1189979168	0	0.004775	43.55	0.000662356	2	1065.58	0.212555	8.57788	0
	High	ENLESLLVALKK	6	18	1	908710483		0	1.70943e+08	0	0.0001286	39.49	0.000646648	3	1356.81	-0.340513	56.9278	1
	High	AAGAELVGMEDLAEQIKK	7	26	3	1005722112;908710483;515944927		0	516992463	0	7.136e-06	33.88	0.00757132	3	1872.97	0.524421	53.6378	1
	High	VGTVTPNVAEAVK	8	137	3	515944927;1005722112;908710483		0	5.58864e+09	0	3.691e-05	33.22	0.013745	2	1284.72	0.100163	27.1178	0
	High	GLMPNPK	13	792	5	908710483;515944927;1005722112;1011040927;1007053555		0	232149700	0.002	0.02493	38.55	0.0068073	2	756.407	-0.788538	14.6106	0
	Medium	VDFDADKLK	1	108	3	1005722112;515944927;908710483		0	1.27508e+08	0.047	0.3955	7.56	6.41043	3	1050.54	-1.59418	22.0072	1
515944927	50S ribosomal protein L1 [Enterobacteriaceae bacterium LSJC7]	2505.06	53.85	711	1	13	113	3.84785e+09	234	24.6713	9.64209
	A2	Sequence	# PSMs	# Proteins	# Protein Groups	Protein Group Accessions	Modifications	ΔCn	Area	q-Value	PEP	IonScore	Exp Value	Charge	MH+ [Da]	ΔM [ppm]	RT [min]	# Missed Cleavages
	High	KGEMNFDVVIASPDAMR	21	127	3	1005722112;515944927;908710483		0	1.99562e+08	0	8.492e-10	110.26	9.93694e-11	2	1879.9	-0.638118	48.721	1
	High	VVGQLGQVLGPR	11	203	3	908710483;515944927;1005722112		0	4.49667e+09	0	1.695e-08	88.21	1.8121e-08	2	1222.73	-0.174423	35.9144	0
	High	FVESVDVAVNLGIDAR	4	112	3	515944927;1005722112;908710483		0	1.96667e+07	0	2.681e-07	74.43	4.93993e-07	2	1703.9	1.52713	73.7338	0
	High	GEMNFDVVIASPDAMR	1	127	3	1005722112;515944927;908710483		0	1.5131e+07	0	0.0004405	69.92	9.42197e-07	2	1751.8	-3.05439	56.9604	0
	High	KGEmNFDVVIASPDAMR	1	127	3	1005722112;515944927;908710483	M4(Oxidation)	0	41287053	0	3.989e-06	64.39	5.73166e-06	2	1895.9	-0.654863	40.8149	1
	High	AAGAELVGMEDLAEQIK	29	26	3	1005722112;908710483;515944927		0	1458251116	0	5.843e-11	60.32	1.19372e-05	2	1744.88	0.850059	61.4197	0
	High	ENLEALLVALKK	4	110	2	515944927;1005722112		0	57628390	0	8.262e-05	44.65	0.000358192	3	1340.82	1.77695	57.1968	1
	High	GATVLPHGTGR	8	129	3	515944927;1005722112;908710483		0	1189979168	0	0.004775	43.55	0.000662356	2	1065.58	0.212555	8.57788	0
	High	QYDINEAVALLK	3	4	1	515944927		0	565093643	0	0.0008452	36.16	0.00498732	2	1376.74	-0.317091	58.2593	0
	High	AAGAELVGMEDLAEQIKK	7	26	3	1005722112;908710483;515944927		0	516992463	0	7.136e-06	33.88	0.00757132	3	1872.97	0.524421	53.6378	1
	High	VGTVTPNVAEAVK	8	137	3	515944927;1005722112;908710483		0	5.58864e+09	0	3.691e-05	33.22	0.013745	2	1284.72	0.100163	27.1178	0
	High	ENLEALLVALK	2	111	2	515944927;1005722112		0	3.21739e+07	0.001	0.007458	17.58	0.282823	2	1212.72	0.112971	68.571	0
	High	GLMPNPK	13	792	5	908710483;515944927;1005722112;1011040927;1007053555		0	232149700	0.002	0.02493	38.55	0.0068073	2	756.407	-0.788538	14.6106	0
	Medium	VDFDADKLK	1	108	3	1005722112;515944927;908710483		0	1.27508e+08	0.047	0.3955	7.56	6.41043	3	1050.54	-1.59418	22.0072	1
1005722112	50S ribosomal protein L1 [Enterobacter sp. MT20]	2552.41	54.7	772	0	13	113	3.84785e+09	234	24.7003	9.64209
	A2	Sequence	# PSMs	# Proteins	# Protein Groups	Protein Group Accessions	Modifications	ΔCn	Area	q-Value	PEP	IonScore	Exp Value	Charge	MH+ [Da]	ΔM [ppm]	RT [min]	# Missed Cleavages
	High	KGEMNFDVVIASPDAMR	21	127	3	1005722112;515944927;908710483		0	1.99562e+08	0	8.492e-10	110.26	9.93694e-11	2	1879.9	-0.638118	48.721	1
	High	VVGQLGQVLGPR	11	203	3	908710483;515944927;1005722112		0	4.49667e+09	0	1.695e-08	88.21	1.8121e-08	2	1222.73	-0.174423	35.9144	0
	High	FVESVDVAVNLGIDAR	4	112	3	515944927;1005722112;908710483		0	1.96667e+07	0	2.681e-07	74.43	4.93993e-07	2	1703.9	1.52713	73.7338	0
	High	GEMNFDVVIASPDAMR	1	127	3	1005722112;515944927;908710483		0	1.5131e+07	0	0.0004405	69.92	9.42197e-07	2	1751.8	-3.05439	56.9604	0
	High	KGEmNFDVVIASPDAMR	1	127	3	1005722112;515944927;908710483	M4(Oxidation)	0	41287053	0	3.989e-06	64.39	5.73166e-06	2	1895.9	-0.654863	40.8149	1
	High	AAGAELVGMEDLAEQIK	29	26	3	1005722112;908710483;515944927		0	1458251116	0	5.843e-11	60.32	1.19372e-05	2	1744.88	0.850059	61.4197	0
	High	ENLEALLVALKK	4	110	2	515944927;1005722112		0	57628390	0	8.262e-05	44.65	0.000358192	3	1340.82	1.77695	57.1968	1
	High	VAVFTQGANAEAAK	3	69	3	1005722112;908710483;1011040927		0	290499717	0	1.601e-06	44.57	0.000745415	2	1376.72	0.912276	21.9142	0
	High	GATVLPHGTGR	8	129	3	515944927;1005722112;908710483		0	1189979168	0	0.004775	43.55	0.000662356	2	1065.58	0.212555	8.57788	0
	High	AAGAELVGMEDLAEQIKK	7	26	3	1005722112;908710483;515944927		0	516992463	0	7.136e-06	33.88	0.00757132	3	1872.97	0.524421	53.6378	1
	High	VGTVTPNVAEAVK	8	137	3	515944927;1005722112;908710483		0	5.58864e+09	0	3.691e-05	33.22	0.013745	2	1284.72	0.100163	27.1178	0
	High	ENLEALLVALK	2	111	2	515944927;1005722112		0	3.21739e+07	0.001	0.007458	17.58	0.282823	2	1212.72	0.112971	68.571	0
	High	GLMPNPK	13	792	5	908710483;515944927;1005722112;1011040927;1007053555		0	232149700	0.002	0.02493	38.55	0.0068073	2	756.407	-0.788538	14.6106	0
	Medium	VDFDADKLK	1	108	3	1005722112;515944927;908710483		0	1.27508e+08	0.047	0.3955	7.56	6.41043	3	1050.54	-1.59418	22.0072	1
495166857	MULTISPECIES: 50S ribosomal protein L2 [Enterobacteriaceae]	1860.82	47.62	15	1	13	109	2.72901e+09	273	29.908	10.9312
	A2	Sequence	# PSMs	# Proteins	# Protein Groups	Protein Group Accessions	Modifications	ΔCn	Area	q-Value	PEP	IonScore	Exp Value	Charge	MH+ [Da]	ΔM [ppm]	RT [min]	# Missed Cleavages
	High	GTAMNPVDHPHGGGEGR	18	88	8	156530490;495166857;224469760;446224004;836570917;1005722295;291424218;259037494		0	1.97754e+09	0	2.492e-12	87.16	1.00962e-08	2	1688.76	0.0211243	7.01069	0
	High	NIPVGSTVHNVEMKPGK	15	88	8	495166857;446224004;836570917;1005722295;156530490;224469760;259037494;291424218		0	2.76581e+09	0	1.663e-08	59.52	1.60828e-05	2	1806.95	0.338498	21.7076	0
	High	GTAmNPVDHPHGGGEGR	9	88	8	156530490;495166857;224469760;446224004;836570917;1005722295;291424218;259037494	M4(Oxidation)	0	1.66043e+08	0	1.538e-05	56.99	1.4599e-05	3	1704.75	0.0600349	4.99468	0
	High	AGNTLPMR	7	38	6	446224004;495166857;836570917;224469760;259037494;1005722295		0	1821336912	0	0.0009357	51.58	7.43676e-05	2	859.445	-0.661412	11.9699	0
	High	AGDQIQSGVDAAIK	8	42	6	446224004;1005722295;495166857;224469760;259037494;291424218		0	3443676116	0	1.018e-05	47.41	0.000327701	2	1372.71	-0.56901	28.3001	0
	High	HPVTPWGVQTK	15	74	7	156530490;495166857;224469760;446224004;836570917;1005722295;291424218		0	1227165870	0	6.287e-05	41.66	0.00100304	2	1249.67	-0.749816	19.9935	0
	High	SAGTYVQIVAR	2	63	6	495166857;446224004;836570917;156530490;224469760;259037494		0	478921031	0	8.517e-05	39.85	0.00266549	2	1164.64	0.788075	28.9784	0
	High	SANIALVLYK	7	84	8	156530490;495166857;224469760;446224004;836570917;1005722295;291424218;259037494		0	9.38755e+08	0	0.005318	36.32	0.00151675	2	1091.64	-0.930926	42.496	0
	High	NKDGIPAVVER	16	99	7	446224004;836570917;156530490;1005722295;495166857;224469760;259037494		0	6.22738e+08	0	0.003555	30.57	0.0100417	2	1197.66	-0.359515	18.1058	1
	High	SANIALVLYKDGER	1	83	8	156530490;495166857;224469760;446224004;836570917;1005722295;291424218;259037494		0	5.43045e+07	0	1.15e-05	30.31	0.0211827	3	1548.84	-1.21737	38.9701	1
	High	NIPVGSTVHNVEmKPGK	2	88	8	495166857;446224004;836570917;1005722295;156530490;224469760;259037494;291424218	M13(Oxidation)	0	1.29872e+08	0	0.0005597	12.87	0.76946	3	1822.95	-0.331012	16.7244	0
	High	EGSYVTLR	5	8	1	495166857		0	1.5749e+09	0.001	0.008308	48.1	0.000191279	2	924.478	-0.713336	19.1726	0
	High	NFGKHPVTPWGVQTK	1	73	7	156530490;495166857;224469760;446224004;836570917;1005722295;291424218		0	3.46203e+08	0.001	0.009793	5.66	6.11199	3	1695.9	0.011379	24.1822	1
	Medium	VVNPELHK	2	77	4	495166857;446224004;836570917;1005722295		0	1.80988e+09	0.026	0.2826	29.21	0.0421024	2	935.53	-0.913284	6.88986	0
	Medium	TDKFIVR	1	86	8	446224004;836570917;1005722295;156530490;224469760;495166857;291424218;259037494		0	166347861	0.04	0.3623	30.3	0.0171252	2	878.51	0.111306	11.8813	1
493759703	30S ribosomal protein S1 [Serratia symbiotica]	1387.19	23.84	241	2	18	107	3.14679e+09	558	61.3529	5.04639
	A2	Sequence	# PSMs	# Proteins	# Protein Groups	Protein Group Accessions	Modifications	ΔCn	Area	q-Value	PEP	IonScore	Exp Value	Charge	MH+ [Da]	ΔM [ppm]	RT [min]	# Missed Cleavages
	High	RAVIESENSAER	2	149	8	446062472;745785130;516025605;745757065;917419272;639210226;493759703;908708568		0	258277427	0	5.582e-06	67.9	4.23292e-06	2	1360.68	-0.115543	6.44726	1
	High	DQLLENLQEGMEVK	5	147	8	446062472;745785130;516025605;745757065;917419272;639210226;493759703;908708568		0	9.42406e+08	0	2.895e-07	66.48	3.8009e-06	2	1645.81	-0.53319	54.8504	0
	High	MTESFAQLFEESLK	8	141	8	446062472;745785130;516025605;745757065;917419272;639210226;493759703;908708568		0	516953384	0	4.381e-07	66.26	2.50787e-06	2	1659.79	0.866477	72.4596	0
	High	TESFAQLFEESLK	8	141	8	446062472;745785130;516025605;745757065;917419272;639210226;493759703;908708568		0	3.04295e+08	0	4.334e-06	56.48	3.6772e-05	2	1528.75	0.363916	70.7557	0
	High	AVIESENSAERDQLLENLQEGMEVK	13	145	8	446062472;745785130;516025605;745757065;917419272;639210226;493759703;908708568		0	2805483604	0	2.072e-09	53.37	4.71763e-05	3	2831.37	-0.148558	56.6497	1
	High	AVIESENSAER	5	149	8	446062472;745785130;516025605;745757065;917419272;639210226;493759703;908708568		0	452686374	0	0.0005133	53.18	0.000134395	2	1204.58	0.920874	8.72909	0
	High	SNPWQQFAETHNKGDR	2	35	3	516025605;493759703;745757065		0	26449852	0	5.046e-05	38.82	0.000498636	3	1914.88	-0.0166455	28.2421	1
	High	QLAEDPFNNYLSINK	2	2	1	493759703		0	192549987	0	1.319e-06	37.28	0.00351688	2	1765.88	0.30859	54.4885	0
	High	SNPWQQFAETHNK	7	38	3	516025605;493759703;745757065		0	1094039392	0	0.0001349	30.86	0.00385565	2	1586.74	1.52946	32.4188	0
	High	QLGEDPWVAIAK	9	151	8	446062472;745785130;516025605;745757065;917419272;639210226;493759703;908708568		0	3860048028	0	0.001452	30.73	0.0105237	2	1326.71	0.787761	47.7202	0
	High	QLGEDPWVAIAKR	2	149	8	446062472;745785130;516025605;745757065;917419272;639210226;493759703;908708568		0	8.82844e+07	0	0.0007232	30.31	0.0236501	3	1482.81	0.0268776	41.0236	1
	High	HEAWITLEK	4	131	8	446062472;745785130;516025605;745757065;917419272;639210226;493759703;908708568		0	840600096	0	0.004005	27.64	0.04055	2	1126.59	0.846971	28.0446	0
	High	SESAIPAEQFK	7	140	8	446062472;745785130;516025605;745757065;917419272;639210226;493759703;908708568		0	1927811729	0	0.0001719	23.7	0.175324	2	1206.6	0.298496	24.7345	0
	High	AFLPGSLVDVRPVR	16	385	8	446062472;493759703;516025605;639210226;745757065;745785130;908708568;917419272		0	2774838676	0	0.0002887	21.97	0.143902	3	1525.88	-0.278622	48.5983	0
	High	RHEAWITLEK	4	131	8	446062472;745785130;516025605;745757065;917419272;639210226;493759703;908708568		0	3.33445e+08	0	0.005426	18.7	0.553749	3	1282.69	-0.277744	21.9226	1
	High	DTLHLEGKELEFK	5	142	8	446062472;745785130;516025605;745757065;917419272;639210226;493759703;908708568		0	163937866	0	0.002655	16.77	0.292425	3	1558.81	-0.567364	35.7946	1
	High	AVIESENSAERDQLLENLQEGmEVK	1	145	8	446062472;745785130;516025605;745757065;917419272;639210226;493759703;908708568	M22(Oxidation)	0	0	0	2.24e-05	14.02	0.420055	3	2847.37	1.16655	46.301	1
	High	DTLHLEGK	6	148	8	446062472;745785130;516025605;745757065;917419272;639210226;493759703;908708568		0	1.03165e+09	0.002	0.01924	30.52	0.0167229	2	912.477	-1.46946	11.0123	0
	High	QLAEDPFNNYLSINKK	1	2	1	493759703		0	0	0.006	0.08081	35.22	0.00515542	2	1893.98	2.35055	46.8008	1
490309696	MULTISPECIES: 30S ribosomal protein S2 [Enterobacteriaceae]	2010.48	52.28	322	10	11	105	1.01499e+09	241	26.6688	7.13721
	A2	Sequence	# PSMs	# Proteins	# Protein Groups	Protein Group Accessions	Modifications	ΔCn	Area	q-Value	PEP	IonScore	Exp Value	Charge	MH+ [Da]	ΔM [ppm]	RT [min]	# Missed Cleavages
	High	LKDLETQSQDGTFDK	20	62	1	490309696		0	5.50884e+08	0	3.534e-07	93.44	4.82336e-09	2	1724.84	1.26029	20.7833	1
	High	DLETQSQDGTFDK	3	70	1	490309696		0	389455299	0	1.17e-07	79.14	4.87596e-08	2	1483.65	-0.369963	21.813	0
	High	TVPMFNDALAELNK	12	2	1	490309696		0	820762779	0	1.844e-06	71.85	2.38066e-06	2	1562.79	0.303725	60.1957	0
	High	LENSLGGIK	6	119	1	490309696		0	1.47814e+09	0	0.0002471	56.46	6.11177e-05	2	930.525	-1.07316	19.0737	0
	High	MKPFIFGAR	8	113	1	490309696		0	4.20166e+08	0	0.0008906	54.05	8.30391e-05	3	1066.59	-0.884383	33.4578	0
	High	DLETQSQDGTFDKLTK	2	70	1	490309696		0	5.80232e+08	0	3.028e-08	46.77	0.000443897	2	1825.88	1.08394	31.7679	1
	High	AGVHFGHQTR	7	271	1	490309696		0	1.74948e+08	0	0.002371	45.77	0.000772038	3	1109.56	-0.551114	5.1796	0
	High	DMGGLPDALFVIDADHEHIAIK	34	106	1	490309696		0	6.09793e+08	0	1.483e-08	33.49	0.00754397	4	2377.19	0.778852	66.9553	0
	High	WLGGMLTNWK	4	193	2	490309696;595126505		0	7.46084e+08	0	0.0004838	23.44	0.0742752	2	1205.61	0.348346	59.6251	0
	High	LENSLGGIKDMGGLPDALFVIDADHEHIAIK	4	105	1	490309696		0	62788223	0	0.003799	12.39	0.392201	5	3288.7	0.803333	69.8112	1
	High	DmGGLPDALFVIDADHEHIAIK	3	106	1	490309696	M2(Oxidation)	0	2.15289e+07	0	0.0003544	11.89	1.07102	4	2393.18	-1.18217	62.3356	0
	High	EANNLGIPVFAIVDTNSDPDGVDFVIPGNDDAIR	2	88	1	490309696		0	5.22774e+06	0	0.00019	10.77	1.02597	3	3569.73	-1.55119	73.6462	0
291424218	ribosomal protein L2 [Serratia odorifera DSM 4582]	2532.8	45.31	8	0	11	103	3.10929e+09	256	28.1169	10.8433
	A2	Sequence	# PSMs	# Proteins	# Protein Groups	Protein Group Accessions	Modifications	ΔCn	Area	q-Value	PEP	IonScore	Exp Value	Charge	MH+ [Da]	ΔM [ppm]	RT [min]	# Missed Cleavages
	High	GTAMNPVDHPHGGGEGR	18	88	8	156530490;495166857;224469760;446224004;836570917;1005722295;291424218;259037494		0	1.97754e+09	0	2.492e-12	87.16	1.00962e-08	2	1688.76	0.0211243	7.01069	0
	High	ATLGEVGNAEHMLR	19	79	7	446224004;836570917;1005722295;156530490;224469760;259037494;291424218		0	3118388059	0	1.82e-08	79.48	1.14411e-07	2	1497.75	-0.210388	34.3659	0
	High	NIPVGSTVHNVEMKPGK	15	88	8	495166857;446224004;836570917;1005722295;156530490;224469760;259037494;291424218		0	2.76581e+09	0	1.663e-08	59.52	1.60828e-05	2	1806.95	0.338498	21.7076	0
	High	GTAmNPVDHPHGGGEGR	9	88	8	156530490;495166857;224469760;446224004;836570917;1005722295;291424218;259037494	M4(Oxidation)	0	1.66043e+08	0	1.538e-05	56.99	1.4599e-05	3	1704.75	0.0600349	4.99468	0
	High	SAGAYVQIVAR	4	22	2	1005722295;291424218		0	413583090	0	8.39e-05	47.98	0.000390887	2	1134.63	-1.18062	29.1416	0
	High	AGDQIQSGVDAAIK	8	42	6	446224004;1005722295;495166857;224469760;259037494;291424218		0	3443676116	0	1.018e-05	47.41	0.000327701	2	1372.71	-0.56901	28.3001	0
	High	HPVTPWGVQTK	15	74	7	156530490;495166857;224469760;446224004;836570917;1005722295;291424218		0	1227165870	0	6.287e-05	41.66	0.00100304	2	1249.67	-0.749816	19.9935	0
	High	SANIALVLYK	7	84	8	156530490;495166857;224469760;446224004;836570917;1005722295;291424218;259037494		0	9.38755e+08	0	0.005318	36.32	0.00151675	2	1091.64	-0.930926	42.496	0
	High	SANIALVLYKDGER	1	83	8	156530490;495166857;224469760;446224004;836570917;1005722295;291424218;259037494		0	5.43045e+07	0	1.15e-05	30.31	0.0211827	3	1548.84	-1.21737	38.9701	1
	High	NIPVGSTVHNVEmKPGK	2	88	8	495166857;446224004;836570917;1005722295;156530490;224469760;259037494;291424218	M13(Oxidation)	0	1.29872e+08	0	0.0005597	12.87	0.76946	3	1822.95	-0.331012	16.7244	0
	High	NFGKHPVTPWGVQTK	1	73	7	156530490;495166857;224469760;446224004;836570917;1005722295;291424218		0	3.46203e+08	0.001	0.009793	5.66	6.11199	3	1695.9	0.011379	24.1822	1
	Medium	ATLGEVGNAEHmLR	2	79	7	446224004;836570917;1005722295;156530490;224469760;259037494;291424218	M12(Oxidation)	0	7.66308e+07	0.011	0.1376	13.82	0.485496	2	1513.74	0.00604483	25.0211	0
	Medium	TDKFIVR	1	86	8	446224004;836570917;1005722295;156530490;224469760;495166857;291424218;259037494		0	166347861	0.04	0.3623	30.3	0.0171252	2	878.51	0.111306	11.8813	1
	Medium	VNPELHK	1	7	4	156530490;224469760;259037494;291424218		0	7.32244e+08	0.041	0.3714	10.22	2.30522	2	836.462	-1.16788	6.93984	0
746283424	MULTISPECIES: 30S ribosomal protein S4 [Enterobacteriaceae]	2342.78	44.66	176	5	10	96	2.63463e+09	206	23.4956	9.99365
	A2	Sequence	# PSMs	# Proteins	# Protein Groups	Protein Group Accessions	Modifications	ΔCn	Area	q-Value	PEP	IonScore	Exp Value	Charge	MH+ [Da]	ΔM [ppm]	RT [min]	# Missed Cleavages
	High	GNTGENLLALLEGR	15	57	1	746283424		0	876127401	0	6.872e-08	93.56	1.15205e-08	2	1456.78	0.452606	69.2678	0
	High	VVNIASYQVSPNDVVSIR	9	57	1	746283424		0	6.37543e+08	0	5.867e-12	73.56	4.80205e-07	2	1960.05	-0.144463	53.6549	0
	High	AALELAEQR	10	87	2	503129794;746283424		0	3.08849e+09	0	0.0001447	63.97	6.65439e-06	2	1000.54	0.103606	19.8438	0
	High	EKPTWLEVDATKMEGVFK	20	2	1	746283424		0	1.13831e+09	0	2.759e-05	58.09	7.91717e-06	3	2108.08	1.08412	60.0199	1
	High	LSDYGGQLR	7	2	1	746283424		0	3.04382e+09	0	0.0001528	46.68	0.000291031	2	1008.51	-0.0698838	17.9923	0
	High	EKPTWLEVDATK	15	2	1	746283424		0	1406348027	0	4.566e-05	45.69	0.00041815	2	1416.74	0.857941	29.8861	0
	High	RIYGVLER	6	178	2	503129794;746283424		0	1029245260	0	0.001081	38.76	0.00577417	2	1005.58	-0.242115	18.1717	1
	High	MGFGATR	9	132	2	503129794;746283424		0	7.93437e+08	0.002	0.02193	41.75	0.000665002	2	739.355	-0.884917	12.4308	0
	High	EGTDLFLK	4	208	2	503129794;746283424		0	1.77156e+09	0.002	0.02473	34.22	0.0119966	2	922.489	0.47768	31.6917	0
	Medium	REGTDLFLK	1	208	2	503129794;746283424		0	154008240	0.038	0.3581	31.27	0.0233265	2	1078.59	-0.482718	23.7608	1
489121310	MULTISPECIES: DNA-directed RNA polymerase subunit alpha [Enterobacteriaceae]	1736.73	47.42	1	12	12	94	2.01257e+09	329	36.4751	5.05908
	A2	Sequence	# PSMs	# Proteins	# Protein Groups	Protein Group Accessions	Modifications	ΔCn	Area	q-Value	PEP	IonScore	Exp Value	Charge	MH+ [Da]	ΔM [ppm]	RT [min]	# Missed Cleavages
	High	MQGSVTEFLKPR	5	1	1	489121310		0	5.72884e+08	0	7.102e-07	83.86	3.2892e-08	3	1392.73	-0.656583	34.4178	0
	High	LVDIEQVSSTHAK	18	1	1	489121310		0	2.12015e+09	0	1.95e-07	66.13	2.6694e-06	2	1426.75	0.440692	23.2809	0
	High	AEAIHYIGDLVQR	11	1	1	489121310		0	1.07777e+09	0	2.842e-07	61.49	1.16726e-05	3	1484.79	-0.00884571	40.0455	0
	High	SLTEIKDVLASR	10	1	1	489121310		0	6.06578e+08	0	0.000177	56.98	1.60358e-05	3	1331.75	-0.761809	39.7121	1
	High	IAYNVEAAR	4	1	1	489121310		0	3.62097e+08	0	0.001405	50.42	0.000504748	2	1006.53	-0.118785	18.8088	0
	High	GFGHTLGNALR	5	1	1	489121310		0	190584536	0	0.0003474	41.75	0.00136676	2	1142.61	-0.17544	23.2661	0
	High	IHSEEDERPIGR	8	1	1	489121310		0	1509421560	0	0.001182	27.28	0.0231029	2	1437.71	0.272929	6.74562	0
	High	EEKPEFDPILLRPVDDLELTVR	17	1	1	489121310		0	1.58445e+09	0	5.186e-05	23.02	0.0169621	4	2623.4	1.84088	68.5518	0
	High	TDLDKLVIEMETNGTIDPEEAIR	1	1	1	489121310		0	0	0	0.002235	14.85	0.0900187	2	2602.31	8.63665	69.6141	1
	High	QPEVKEEKPEFDPILLRPVDDLELTVR	5	1	1	489121310		0	610743518	0	0.0003284	14.79	0.0746763	5	3204.72	1.85893	63.6522	1
	High	AATILAEQLEAFVDLR	3	1	1	489121310		0	12111952	0	0.0006301	12.35	0.852781	3	1759.96	-0.597404	73.7749	0
	High	VTLEPLER	7	1	1	489121310		0	2333121518	0.001	0.008756	40.11	0.000857991	2	956.542	0.397479	27.6949	0
779848717	30S ribosomal protein S3 [Enterobacter cloacae]	2413.1	61.8	172	1	15	92	3.80006e+09	233	25.9662	10.3452
	A2	Sequence	# PSMs	# Proteins	# Protein Groups	Protein Group Accessions	Modifications	ΔCn	Area	q-Value	PEP	IonScore	Exp Value	Charge	MH+ [Da]	ΔM [ppm]	RT [min]	# Missed Cleavages
	High	ADIDYNTSEAHTTYGVIGVK	20	48	3	779848717;746283440;485853346		0	3.24447e+09	0	3.783e-17	153.92	2.79801e-15	2	2154.03	-0.935323	37.3054	0
	High	LVADSITSQLER	10	51	3	779848717;746283440;485853346		0	5057038345	0	9.636e-09	88.98	2.75713e-08	2	1331.72	0.19762	39.2244	0
	High	EFADNLDSDFK	8	51	3	779848717;746283440;485853346		0	2605305358	0	8.753e-06	68.34	4.5432e-07	2	1300.57	-0.36762	39.0881	0
	High	LGIVKPWNSTWFANTK	10	35	3	779848717;746283440;485853346		0	2.25806e+09	0	7.787e-09	61.35	9.34351e-06	2	1862	-0.061274	54.6507	0
	High	EFADNLDSDFKVR	3	51	3	779848717;746283440;485853346		0	4.69462e+08	0	9.44e-06	58.97	1.22962e-05	3	1555.74	-1.09054	40.6431	1
	High	LGGAEIAR	4	205	4	779848717;746283440;485853346;1013832132		0	3098663377	0	0.001619	50.69	0.000281096	2	786.445	-2.1671	10.6956	0
	High	GEILGGMAAVEQPEKPAAQPK	9	27	2	779848717;485853346		0	1302555809	0	5.691e-07	48.69	0.000267034	3	2121.1	-0.0646219	34.5251	0
	High	VPLHTLR	6	206	4	485853346;746283440;779848717;1013832132		0	943604912	0	0.003353	45.4	0.000454235	2	835.515	0.21657	9.47488	0
	High	EGRVPLHTLR	3	205	4	485853346;746283440;779848717;1013832132		0	241809014	0	0.0004972	31.18	0.0145938	3	1177.68	-0.711509	11.0758	1
	High	LVADSITSQLERR	5	51	3	779848717;746283440;485853346		0	875998909	0	7.884e-05	19.49	0.387426	3	1487.82	-0.129574	36.1565	1
	High	AVQNAMR	2	119	3	779848717;746283440;485853346		0	333888621	0.002	0.01811	33.28	0.0302142	2	789.403	-0.874883	5.05566	0
	High	RAVQNAMR	1	119	3	779848717;746283440;485853346		0	2.92016e+07	0.002	0.02242	25.31	0.176813	2	945.504	-0.649755	4.19807	1
	High	IVIERPAK	9	53	3	779848717;746283440;485853346		0	1.12987e+09	0.002	0.02171	20.72	0.0457503	3	925.582	-1.05548	10.336	0
	High	VVANIAGVPAQINIAEVR	1	3	1	779848717		0	6.80356e+07	0.002	0.01788	20.7	0.00849122	2	1834.06	1.86455	55.7993	0
	Medium	GIKVEVSGR	1	117	4	779848717;746283440;485853346;1013832132		0	0	0.038	0.3602	22.46	0.244328	2	944.552	-0.318366	10.2593	1
544826994	MULTISPECIES: 50S ribosomal protein L3 [Enterobacter cloacae complex]	2223.07	54.55	127	2	11	75	2.28176e+09	209	22.2259	9.81787
	A2	Sequence	# PSMs	# Proteins	# Protein Groups	Protein Group Accessions	Modifications	ΔCn	Area	q-Value	PEP	IonScore	Exp Value	Charge	MH+ [Da]	ΔM [ppm]	RT [min]	# Missed Cleavages
	High	VFTEDGVSIPVTVIEVEANR	21	2	1	544826994		0	2.39181e+09	0	7.312e-13	83.15	3.07449e-08	2	2174.13	0.125863	67.3999	0
	High	GAVPGATGSDLIVKPAVKA	15	69	4	544826994;494955233;746283443;410114064		0	1.30892e+09	0	2.084e-07	76.88	1.56914e-07	2	1751.01	0.628505	34.1624	1
	High	GAVPGATGSDLIVKPAVK	8	69	4	544826994;494955233;746283443;410114064		0	2610592258	0	1.872e-10	76.03	3.41759e-07	2	1679.97	0.44342	31.5649	0
	High	TQDATHGNSLSHR	5	121	3	544826994;494955233;746283443		0	1.39637e+08	0	3.916e-08	73.05	6.66381e-07	2	1423.67	0.573953	3.97862	0
	High	VTVQSLDVVR	8	100	3	544826994;494955233;410114064		0	1.44441e+09	0	6.665e-06	67.22	4.11585e-06	2	1115.64	0.495099	33.0902	0
	High	MAGQLGNER	4	60	4	494955233;544826994;746283443;410114064		0	1842880118	0	2.055e-05	63.87	2.89194e-06	2	975.467	-1.19123	7.82985	0
	High	KVDVTGTSK	3	107	3	544826994;494955233;746283443		0	3.62842e+08	0	0.0004492	57.99	6.86252e-05	2	934.519	-1.43468	4.05551	1
	High	VTKPEAGHFAK	5	96	2	544826994;494955233		0	1.49558e+09	0	8.051e-05	35.79	0.00308451	2	1184.64	0.282299	5.85863	0
	High	AGVEAGR	1	108	3	544826994;494955233;746283443		0	121323839	0.002	0.01602	46.84	0.000484413	2	659.346	-1.21366	3.75855	0
	High	MIGLVGK	2	102	3	544826994;494955233;746283443		0	7.17797e+08	0.006	0.08776	22.05	0.320912	2	717.432	-0.544517	22.4965	0
	Medium	AIQVTTGAK	3	58	1	544826994		0	705299221	0.013	0.1713	25.26	0.0506348	2	888.514	-1.04292	8.49013	0
485853346	30S ribosomal protein S3 [Escherichia coli]	1394.44	54.08	146	1	14	73	3587002360	233	25.9632	10.272
	A2	Sequence	# PSMs	# Proteins	# Protein Groups	Protein Group Accessions	Modifications	ΔCn	Area	q-Value	PEP	IonScore	Exp Value	Charge	MH+ [Da]	ΔM [ppm]	RT [min]	# Missed Cleavages
	High	LVADSITSQLER	10	51	3	779848717;746283440;485853346		0	5057038345	0	9.636e-09	88.98	2.75713e-08	2	1331.72	0.19762	39.2244	0
	High	EFADNLDSDFK	8	51	3	779848717;746283440;485853346		0	2605305358	0	8.753e-06	68.34	4.5432e-07	2	1300.57	-0.36762	39.0881	0
	High	LGIVKPWNSTWFANTK	10	35	3	779848717;746283440;485853346		0	2.25806e+09	0	7.787e-09	61.35	9.34351e-06	2	1862	-0.061274	54.6507	0
	High	EFADNLDSDFKVR	3	51	3	779848717;746283440;485853346		0	4.69462e+08	0	9.44e-06	58.97	1.22962e-05	3	1555.74	-1.09054	40.6431	1
	High	LGGAEIAR	4	205	4	779848717;746283440;485853346;1013832132		0	3098663377	0	0.001619	50.69	0.000281096	2	786.445	-2.1671	10.6956	0
	High	GEILGGMAAVEQPEKPAAQPK	9	27	2	779848717;485853346		0	1302555809	0	5.691e-07	48.69	0.000267034	3	2121.1	-0.0646219	34.5251	0
	High	VPLHTLR	6	206	4	485853346;746283440;779848717;1013832132		0	943604912	0	0.003353	45.4	0.000454235	2	835.515	0.21657	9.47488	0
	High	EGRVPLHTLR	3	205	4	485853346;746283440;779848717;1013832132		0	241809014	0	0.0004972	31.18	0.0145938	3	1177.68	-0.711509	11.0758	1
	High	LVADSITSQLERR	5	51	3	779848717;746283440;485853346		0	875998909	0	7.884e-05	19.49	0.387426	3	1487.82	-0.129574	36.1565	1
	High	ADIDYNPSEAHTTYGVIGVK	2	1	1	485853346		0	0	0	5.08e-05	12.95	0.172377	3	2150.02	-7.05797	39.4424	0
	High	AVQNAMR	2	119	3	779848717;746283440;485853346		0	333888621	0.002	0.01811	33.28	0.0302142	2	789.403	-0.874883	5.05566	0
	High	RAVQNAMR	1	119	3	779848717;746283440;485853346		0	2.92016e+07	0.002	0.02242	25.31	0.176813	2	945.504	-0.649755	4.19807	1
	High	IVIERPAK	9	53	3	779848717;746283440;485853346		0	1.12987e+09	0.002	0.02171	20.72	0.0457503	3	925.582	-1.05548	10.336	0
	Medium	GIKVEVSGR	1	117	4	779848717;746283440;485853346;1013832132		0	0	0.038	0.3602	22.46	0.244328	2	944.552	-0.318366	10.2593	1
489113804	MULTISPECIES: 30S ribosomal protein S7 [Enterobacteriaceae]	946.905	53.21	65	2	11	73	2.52697e+09	156	17.6345	10.3013
	A2	Sequence	# PSMs	# Proteins	# Protein Groups	Protein Group Accessions	Modifications	ΔCn	Area	q-Value	PEP	IonScore	Exp Value	Charge	MH+ [Da]	ΔM [ppm]	RT [min]	# Missed Cleavages
	High	LANELSDAAENKGTAVK	11	27	2	489113804;495732527		0	2.27202e+09	0	4.718e-09	76.97	4.22914e-07	2	1730.89	-0.279745	21.195	1
	High	SGKNELEAFEVALENVRPTVEVK	13	6	1	489113804		0	2887005814	0	7.373e-07	61.52	4.26339e-06	3	2558.35	-0.177467	67.0668	1
	High	LANELSDAAENK	6	35	2	489113804;495732527		0	2.22642e+09	0	1.774e-05	59.4	1.66482e-05	2	1274.62	-0.470414	18.9978	0
	High	VGGSTYQVPVEVRPVR	4	63	2	489113804;495732527		0	2421898802	0	8.564e-05	47.76	0.000407849	2	1742.96	1.05644	31.8916	0
	High	FVNILMVDGK	9	60	2	489113804;495732527		0	1.92348e+09	0	4.515e-05	43.65	0.00119315	2	1135.62	0.347389	49.2837	0
	High	FVNILMVDGKK	13	60	2	489113804;495732527		0	9.47541e+08	0	0.0007802	36.41	0.00181705	3	1263.71	-0.398232	38.4883	1
	High	RVGGSTYQVPVEVRPVR	6	63	2	489113804;495732527		0	316549197	0	6.59e-07	34.12	0.00790006	4	1899.05	-0.54709	27.3509	1
	High	NELEAFEVALENVRPTVEVK	1	6	1	489113804		0	9.91207e+07	0	7.941e-05	14.59	0.251964	3	2286.19	-2.32016	73.3318	0
	High	FVNILmVDGK	1	60	2	489113804;495732527	M6(Oxidation)	0	8.84996e+07	0.004	0.039	21.29	0.197272	2	1151.61	-0.117863	43.8693	0
	High	VGGSTYQVPVEVRPVRR	2	62	2	489113804;495732527		0	582395335	0.009	0.1288	26.87	0.0412206	2	1899.06	0.752661	26.5283	1
	Medium	WIVEAAR	5	57	3	489113804;495732527;1011040140		0	2.17599e+09	0.011	0.1416	21.15	0.238649	2	844.467	-0.4744	24.7588	0
	Medium	KILPDPK	2	61	3	489113804;495732527;1011040140		0	532132938	0.013	0.1723	18.45	0.0514402	2	810.508	-0.00232551	8.79642	1
495166862	MULTISPECIES: 50S ribosomal protein L22 [Enterobacteriaceae]	1377.8	69.09	86	9	9	71	2.3801e+09	110	12.1887	10.1841
	A2	Sequence	# PSMs	# Proteins	# Protein Groups	Protein Group Accessions	Modifications	ΔCn	Area	q-Value	PEP	IonScore	Exp Value	Charge	MH+ [Da]	ΔM [ppm]	RT [min]	# Missed Cleavages
	High	KVLESAIANAEHNDGADIDDLK	8	42	1	495166862		0	1.77821e+09	0	3.322e-09	96.33	4.6329e-09	2	2338.15	0.590531	39.1035	1
	High	VLESAIANAEHNDGADIDDLK	11	42	1	495166862		0	2759868691	0	6.783e-14	85.48	1.48648e-08	2	2210.06	1.50818	43.0214	0
	High	VSQALDILTYTNKK	13	24	1	495166862		0	7.67137e+08	0	4.953e-09	80.42	1.1257e-07	2	1593.88	-0.465886	39.8002	1
	High	TSHITVVVSDR	11	38	1	495166862		0	95886774	0	9.475e-05	54.26	4.49968e-05	2	1213.65	-0.569908	16.3261	0
	High	IFVDEGPSMK	6	37	1	495166862		0	1.95815e+09	0	3.651e-05	46.59	0.000299318	2	1122.55	-0.385867	28.5474	0
	High	IFVDEGPSMKR	5	37	1	495166862		0	655468542	0	0.0001977	43.05	0.000671335	3	1278.65	-0.480548	22.5904	1
	High	VLESAIANAEHNDGADIDDLKVAK	2	15	1	495166862		0	179694029	0	1.219e-05	28.37	0.0184843	3	2508.26	0.0787091	42.9402	1
	High	METIAQHR	4	2	1	495166862		0	1027464743	0.001	0.01085	36.78	0.00134332	2	985.488	-0.279614	5.92392	0
	High	LVADLIR	9	80	1	495166862		0	2.42227e+09	0.003	0.02981	32.98	0.00405318	2	799.503	-0.93189	30.5213	0
	Medium	IFVDEGPSmK	2	37	1	495166862	M9(Oxidation)	0	1.8794e+07	0.038	0.3577	38.24	0.000719849	2	1138.54	-0.52451	19.9799	0
493071186	MULTISPECIES: 50S ribosomal protein L5 [Enterobacteriaceae]	1330.46	42.46	47	1	7	70	2.23824e+09	179	20.2036	9.39307
	A2	Sequence	# PSMs	# Proteins	# Protein Groups	Protein Group Accessions	Modifications	ΔCn	Area	q-Value	PEP	IonScore	Exp Value	Charge	MH+ [Da]	ΔM [ppm]	RT [min]	# Missed Cleavages
	High	EQIIFPEIDYDKVDR	26	70	4	526015109;493071186;491838373;571251399		0	3160152730	0	5.736e-06	84.52	5.35073e-08	2	1879.94	0.492768	51.0468	1
	High	ITLNMGVGEAIADKK	14	65	2	526015109;493071186		0	9.84762e+08	0	7.847e-07	63.72	1.25687e-05	3	1559.85	-0.407792	39.5813	1
	High	LHDYYKDEVVQK	8	7	1	493071186		0	3.37625e+08	0	5.842e-06	49.52	0.000417707	2	1536.77	0.40589	16.2083	1
	High	LITIAVPR	10	43	4	493071186;491838373;571251399;526015109		0	2.38577e+09	0	0.003373	33.33	0.00313548	2	882.576	-1.13629	37.3014	0
	High	GLDITITTTAK	7	63	4	493071186;526015109;491838373;571251399		0	154963107	0	0.0009505	25.7	0.043872	2	1133.64	0.647534	36.7267	0
	High	GNYSMGVR	4	72	4	526015109;493071186;491838373;571251399		0	0	0.006	0.08823	26.28	0.0141303	2	883.409	-0.548291	12.3532	0
	Medium	MWEFFER	1	61	3	493071186;526015109;491838373		0	1.16879e+09	0.04	0.3619	9.19	0.494065	2	1044.46	-0.31067	53.6538	0
495166853	MULTISPECIES: 50S ribosomal protein L4 [Enterobacteriaceae]	1708.29	46.77	32	0	7	69	2.06677e+09	201	22.0689	9.72998
	A2	Sequence	# PSMs	# Proteins	# Protein Groups	Protein Group Accessions	Modifications	ΔCn	Area	q-Value	PEP	IonScore	Exp Value	Charge	MH+ [Da]	ΔM [ppm]	RT [min]	# Missed Cleavages
	High	DFNEALVHQVVVAYAAGAR	15	80	4	639220848;506440999;495166853;497324964		0	1.08205e+09	0	2.987e-14	93.82	3.96281e-09	2	2030.05	-0.0165243	66.0229	0
	High	DAAGIDPVSLIAFDK	8	5	2	495166853;639220848		0	1.76719e+09	0	1.333e-08	74.65	3.73617e-07	2	1531.8	-0.000478196	66.1383	0
	High	DAQSALTVSETTFGR	10	76	4	639220848;506440999;495166853;497324964		0	2.15779e+09	0	7.696e-09	65.72	3.04086e-06	2	1582.77	-1.08717	41.0229	0
	High	SGGVTFAARPQDHSQK	11	59	3	639220848;506440999;495166853		0	1.22834e+09	0	1.382e-05	65.05	3.92323e-06	2	1685.84	0.660889	9.68365	0
	High	SILSELVR	10	112	4	506440999;495166853;497324964;639220848		0	2.27533e+09	0	0.005548	45.53	0.000586387	2	916.546	-0.599429	49.9079	0
	High	LIVVETFSVEAPK	6	6	3	506440999;495166853;497324964		0	2.98562e+07	0	4.538e-05	37.26	0.00637088	2	1431.81	0.300844	54.1254	0
	High	AEVTGSGK	9	65	4	639220848;506440999;495166853;497324964		0	0	0	0.005323	36.81	0.00619094	2	748.383	-1.15352	1.7319	0
639220848	MULTISPECIES: 50S ribosomal protein L4 [Enterobacteriaceae]	1685.5	48.26	97	1	8	68	2.06677e+09	201	22.0429	9.72998
	A2	Sequence	# PSMs	# Proteins	# Protein Groups	Protein Group Accessions	Modifications	ΔCn	Area	q-Value	PEP	IonScore	Exp Value	Charge	MH+ [Da]	ΔM [ppm]	RT [min]	# Missed Cleavages
	High	DFNEALVHQVVVAYAAGAR	15	80	4	639220848;506440999;495166853;497324964		0	1.08205e+09	0	2.987e-14	93.82	3.96281e-09	2	2030.05	-0.0165243	66.0229	0
	High	DAAGIDPVSLIAFDK	8	5	2	495166853;639220848		0	1.76719e+09	0	1.333e-08	74.65	3.73617e-07	2	1531.8	-0.000478196	66.1383	0
	High	DAQSALTVSETTFGR	10	76	4	639220848;506440999;495166853;497324964		0	2.15779e+09	0	7.696e-09	65.72	3.04086e-06	2	1582.77	-1.08717	41.0229	0
	High	SGGVTFAARPQDHSQK	11	59	3	639220848;506440999;495166853		0	1.22834e+09	0	1.382e-05	65.05	3.92323e-06	2	1685.84	0.660889	9.68365	0
	High	SILSELVR	10	112	4	506440999;495166853;497324964;639220848		0	2.27533e+09	0	0.005548	45.53	0.000586387	2	916.546	-0.599429	49.9079	0
	High	AEVTGSGK	9	65	4	639220848;506440999;495166853;497324964		0	0	0	0.005323	36.81	0.00619094	2	748.383	-1.15352	1.7319	0
	High	VVMTADAVK	3	78	3	639220848;506440999;497324964		0	757459805	0.002	0.01871	33.36	0.0067583	2	933.507	-0.53211	15.1933	0
	Medium	FSVEAPK	2	69	1	639220848		0	4.0786e+08	0.014	0.1815	31.9	0.0188854	2	777.413	-1.25638	18.6475	0
493071163	MULTISPECIES: 30S ribosomal protein S10 [Gammaproteobacteria]	1019.66	53.4	59	8	8	68	3.52703e+09	103	11.7184	9.86182
	A2	Sequence	# PSMs	# Proteins	# Protein Groups	Protein Group Accessions	Modifications	ΔCn	Area	q-Value	PEP	IonScore	Exp Value	Charge	MH+ [Da]	ΔM [ppm]	RT [min]	# Missed Cleavages
	High	LIDQSTAEIVETAKR	7	7	1	493071163		0	3241516360	0	5.974e-09	89.18	1.64867e-08	2	1673.91	0.721278	31.8911	1
	High	LIDQSTAEIVETAK	10	7	1	493071163		0	2708245679	0	6.542e-07	71.2	1.59301e-06	2	1517.81	-0.139484	36.1549	0
	High	FTVLISPHVNK	16	26	1	493071163		0	2.808e+09	0	5.036e-06	54.48	7.36072e-05	2	1254.72	0.8559	32.2519	0
	High	LVDIVEPTEK	11	18	1	493071163		0	4531567662	0	2.691e-05	46.25	0.000298793	2	1142.63	-0.296525	28.5228	0
	High	GPIPLPTR	7	57	1	493071163		0	1218795071	0	0.0003444	35.95	0.00120696	2	850.515	0.0866547	27.7471	0
	High	GPIPLPTRK	11	56	1	493071163		0	5.24102e+08	0	0.002085	15.92	0.0997848	3	978.608	-1.96471	18.3133	1
	High	TVDALMR	4	21	1	493071163		0	1.64025e+09	0.004	0.04956	38.51	0.00546804	2	805.423	-0.995922	17.0433	0
	High	FTVLISPHVNKDAR	2	26	1	493071163		0	97621671	0.004	0.04187	14.73	0.319686	3	1596.89	-0.0419757	27.9618	1
494955233	MULTISPECIES: 50S ribosomal protein L3 [Enterobacteriaceae]	2091.89	50.24	71	1	10	67	1.98302e+09	209	22.2279	9.86182
	A2	Sequence	# PSMs	# Proteins	# Protein Groups	Protein Group Accessions	Modifications	ΔCn	Area	q-Value	PEP	IonScore	Exp Value	Charge	MH+ [Da]	ΔM [ppm]	RT [min]	# Missed Cleavages
	High	IFTEEGVSIPVTVIEVEANR	16	2	1	494955233		0	3.58743e+08	0	6.421e-14	94.05	2.38098e-09	2	2202.17	0.21242	69.4815	0
	High	GAVPGATGSDLIVKPAVKA	15	69	4	544826994;494955233;746283443;410114064		0	1.30892e+09	0	2.084e-07	76.88	1.56914e-07	2	1751.01	0.628505	34.1624	1
	High	GAVPGATGSDLIVKPAVK	8	69	4	544826994;494955233;746283443;410114064		0	2610592258	0	1.872e-10	76.03	3.41759e-07	2	1679.97	0.44342	31.5649	0
	High	TQDATHGNSLSHR	5	121	3	544826994;494955233;746283443		0	1.39637e+08	0	3.916e-08	73.05	6.66381e-07	2	1423.67	0.573953	3.97862	0
	High	VTVQSLDVVR	8	100	3	544826994;494955233;410114064		0	1.44441e+09	0	6.665e-06	67.22	4.11585e-06	2	1115.64	0.495099	33.0902	0
	High	MAGQLGNER	4	60	4	494955233;544826994;746283443;410114064		0	1842880118	0	2.055e-05	63.87	2.89194e-06	2	975.467	-1.19123	7.82985	0
	High	KVDVTGTSK	3	107	3	544826994;494955233;746283443		0	3.62842e+08	0	0.0004492	57.99	6.86252e-05	2	934.519	-1.43468	4.05551	1
	High	VTKPEAGHFAK	5	96	2	544826994;494955233		0	1.49558e+09	0	8.051e-05	35.79	0.00308451	2	1184.64	0.282299	5.85863	0
	High	AGVEAGR	1	108	3	544826994;494955233;746283443		0	121323839	0.002	0.01602	46.84	0.000484413	2	659.346	-1.21366	3.75855	0
	High	MIGLVGK	2	102	3	544826994;494955233;746283443		0	7.17797e+08	0.006	0.08776	22.05	0.320912	2	717.432	-0.544517	22.4965	0
495732527	MULTISPECIES: 30S ribosomal protein S7 [Enterobacteriaceae]	773.256	49.36	62	1	10	66	2.30678e+09	156	17.6205	10.3013
	A2	Sequence	# PSMs	# Proteins	# Protein Groups	Protein Group Accessions	Modifications	ΔCn	Area	q-Value	PEP	IonScore	Exp Value	Charge	MH+ [Da]	ΔM [ppm]	RT [min]	# Missed Cleavages
	High	LANELSDAAENKGTAVK	11	27	2	489113804;495732527		0	2.27202e+09	0	4.718e-09	76.97	4.22914e-07	2	1730.89	-0.279745	21.195	1
	High	STAESIVYTALETLAQR	7	3	1	495732527		0	102081204	0	3.29e-07	62.55	7.05998e-06	3	1852.96	-0.443999	73.7325	0
	High	LANELSDAAENK	6	35	2	489113804;495732527		0	2.22642e+09	0	1.774e-05	59.4	1.66482e-05	2	1274.62	-0.470414	18.9978	0
	High	VGGSTYQVPVEVRPVR	4	63	2	489113804;495732527		0	2421898802	0	8.564e-05	47.76	0.000407849	2	1742.96	1.05644	31.8916	0
	High	FVNILMVDGK	9	60	2	489113804;495732527		0	1.92348e+09	0	4.515e-05	43.65	0.00119315	2	1135.62	0.347389	49.2837	0
	High	FVNILMVDGKK	13	60	2	489113804;495732527		0	9.47541e+08	0	0.0007802	36.41	0.00181705	3	1263.71	-0.398232	38.4883	1
	High	RVGGSTYQVPVEVRPVR	6	63	2	489113804;495732527		0	316549197	0	6.59e-07	34.12	0.00790006	4	1899.05	-0.54709	27.3509	1
	High	FVNILmVDGK	1	60	2	489113804;495732527	M6(Oxidation)	0	8.84996e+07	0.004	0.039	21.29	0.197272	2	1151.61	-0.117863	43.8693	0
	High	VGGSTYQVPVEVRPVRR	2	62	2	489113804;495732527		0	582395335	0.009	0.1288	26.87	0.0412206	2	1899.06	0.752661	26.5283	1
	Medium	WIVEAAR	5	57	3	489113804;495732527;1011040140		0	2.17599e+09	0.011	0.1416	21.15	0.238649	2	844.467	-0.4744	24.7588	0
	Medium	KILPDPK	2	61	3	489113804;495732527;1011040140		0	532132938	0.013	0.1723	18.45	0.0514402	2	810.508	-0.00232551	8.79642	1
365751305	30S ribosomal protein S5 [Enterobacter cloacae EcWSU1]	2230.2	87.32	2	1	5	66	2.99571e+09	71	7.25874	5.90967
	A2	Sequence	# PSMs	# Proteins	# Protein Groups	Protein Group Accessions	Modifications	ΔCn	Area	q-Value	PEP	IonScore	Exp Value	Charge	MH+ [Da]	ΔM [ppm]	RT [min]	# Missed Cleavages
	High	ATIDGLENMNSPEMVAAKR	8	25	2	489959992;365751305		0	1649245356	0	4.763e-09	114.05	2.67614e-11	3	2046.99	-0.907295	38.8011	1
	High	ATIDGLENMNSPEMVAAK	12	25	2	489959992;365751305		0	2.38257e+09	0	2.014e-08	77.68	1.19426e-07	2	1890.89	-0.36986	44.1497	0
	High	MQPASEGTGIIAGGAMR	13	2	1	365751305		0	4.07446e+09	0	2.467e-08	74.99	1.54199e-06	2	1646.8	1.18388	33.7921	0
	High	mQPASEGTGIIAGGAMR	11	2	1	365751305	M1(Oxidation)	0	2.01914e+08	0	1.285e-07	72.09	3.09008e-07	2	1662.79	-0.688054	29.0646	0
	High	ATIDGLENmNSPEMVAAK	2	25	2	489959992;365751305	M9(Oxidation)	0	8.23634e+07	0	1.112e-06	65.69	2.21215e-06	2	1906.89	-0.388758	35.4748	0
	High	AVLEVAGVHNVLAK	16	48	3	489959992;494611575;365751305		0	2530090323	0	0.0002033	49.85	4.14057e-05	2	1419.83	-0.476777	36.7455	0
	High	ATIDGLENmNSPEMVAAKR	2	25	2	489959992;365751305	M9(Oxidation)	0	44928094	0	0.0001046	33.05	0.00284884	3	2062.99	1.89005	31.2104	1
	High	AYGSTNPINVVR	2	65	3	489959992;494611575;365751305		0	7.61527e+07	0	0.0002627	32.29	0.011686	2	1290.68	1.30861	28.9136	0
506440999	MULTISPECIES: 50S ribosomal protein L4 [Enterobacteriaceae]	1475.86	43.78	38	0	7	64	1.88715e+09	201	22.0458	9.65674
	A2	Sequence	# PSMs	# Proteins	# Protein Groups	Protein Group Accessions	Modifications	ΔCn	Area	q-Value	PEP	IonScore	Exp Value	Charge	MH+ [Da]	ΔM [ppm]	RT [min]	# Missed Cleavages
	High	DFNEALVHQVVVAYAAGAR	15	80	4	639220848;506440999;495166853;497324964		0	1.08205e+09	0	2.987e-14	93.82	3.96281e-09	2	2030.05	-0.0165243	66.0229	0
	High	DAQSALTVSETTFGR	10	76	4	639220848;506440999;495166853;497324964		0	2.15779e+09	0	7.696e-09	65.72	3.04086e-06	2	1582.77	-1.08717	41.0229	0
	High	SGGVTFAARPQDHSQK	11	59	3	639220848;506440999;495166853		0	1.22834e+09	0	1.382e-05	65.05	3.92323e-06	2	1685.84	0.660889	9.68365	0
	High	SILSELVR	10	112	4	506440999;495166853;497324964;639220848		0	2.27533e+09	0	0.005548	45.53	0.000586387	2	916.546	-0.599429	49.9079	0
	High	LIVVETFSVEAPK	6	6	3	506440999;495166853;497324964		0	2.98562e+07	0	4.538e-05	37.26	0.00637088	2	1431.81	0.300844	54.1254	0
	High	AEVTGSGK	9	65	4	639220848;506440999;495166853;497324964		0	0	0	0.005323	36.81	0.00619094	2	748.383	-1.15352	1.7319	0
	High	VVMTADAVK	3	78	3	639220848;506440999;497324964		0	757459805	0.002	0.01871	33.36	0.0067583	2	933.507	-0.53211	15.1933	0
526015109	MULTISPECIES: 50S ribosomal protein L5 [Serratia]	1275.76	44.13	30	2	7	62	1.77123e+09	179	20.2237	9.5835
	A2	Sequence	# PSMs	# Proteins	# Protein Groups	Protein Group Accessions	Modifications	ΔCn	Area	q-Value	PEP	IonScore	Exp Value	Charge	MH+ [Da]	ΔM [ppm]	RT [min]	# Missed Cleavages
	High	EQIIFPEIDYDKVDR	26	70	4	526015109;493071186;491838373;571251399		0	3160152730	0	5.736e-06	84.52	5.35073e-08	2	1879.94	0.492768	51.0468	1
	High	ITLNMGVGEAIADKK	14	65	2	526015109;493071186		0	9.84762e+08	0	7.847e-07	63.72	1.25687e-05	3	1559.85	-0.407792	39.5813	1
	High	LMTEFSYASVMQVPR	9	1	1	526015109		0	470408842	0	0.0002702	44.96	0.000555328	2	1758.86	-0.223573	56.2555	0
	High	GLDITITTTAK	7	63	4	493071186;526015109;491838373;571251399		0	154963107	0	0.0009505	25.7	0.043872	2	1133.64	0.647534	36.7267	0
	High	GNYSMGVR	4	72	4	526015109;493071186;491838373;571251399		0	0	0.006	0.08823	26.28	0.0141303	2	883.409	-0.548291	12.3532	0
	Medium	MWEFFER	1	61	3	493071186;526015109;491838373		0	1.16879e+09	0.04	0.3619	9.19	0.494065	2	1044.46	-0.31067	53.6538	0
	Medium	LISIAVPR	1	29	1	526015109		0	5.75146e+08	0.047	0.3965	28.14	0.00736616	2	868.561	-0.423125	31.8689	0
489959992	MULTISPECIES: 30S ribosomal protein S5 [Proteobacteria]	1527.69	62.65	137	1	9	61	2.51459e+09	166	17.4642	10.0522
	A2	Sequence	# PSMs	# Proteins	# Protein Groups	Protein Group Accessions	Modifications	ΔCn	Area	q-Value	PEP	IonScore	Exp Value	Charge	MH+ [Da]	ΔM [ppm]	RT [min]	# Missed Cleavages
	High	ATIDGLENMNSPEMVAAKR	8	25	2	489959992;365751305		0	1649245356	0	4.763e-09	114.05	2.67614e-11	3	2046.99	-0.907295	38.8011	1
	High	ATIDGLENMNSPEMVAAK	12	25	2	489959992;365751305		0	2.38257e+09	0	2.014e-08	77.68	1.19426e-07	2	1890.89	-0.36986	44.1497	0
	High	ATIDGLENmNSPEMVAAK	2	25	2	489959992;365751305	M9(Oxidation)	0	8.23634e+07	0	1.112e-06	65.69	2.21215e-06	2	1906.89	-0.388758	35.4748	0
	High	VFMQPASEGTGIIAGGAMR	2	61	2	489959992;494611575		0	8.92824e+07	0	1.454e-06	60.2	1.62826e-05	2	1892.94	1.61076	47.5743	0
	High	AVLEVAGVHNVLAK	16	48	3	489959992;494611575;365751305		0	2530090323	0	0.0002033	49.85	4.14057e-05	2	1419.83	-0.476777	36.7455	0
	High	ATIDGLENmNSPEMVAAKR	2	25	2	489959992;365751305	M9(Oxidation)	0	44928094	0	0.0001046	33.05	0.00284884	3	2062.99	1.89005	31.2104	1
	High	AYGSTNPINVVR	2	65	3	489959992;494611575;365751305		0	7.61527e+07	0	0.0002627	32.29	0.011686	2	1290.68	1.30861	28.9136	0
	High	NMINVALNNGTLQHPVK	1	24	1	489959992		0	28128519	0	2.215e-07	32.02	0.00725407	2	1862.99	-1.22516	40.6005	0
	High	VGFGYGK	9	67	2	489959992;494611575		0	1.30541e+09	0.003	0.03257	21.26	0.0340417	2	727.377	-0.858863	16.0439	0
	High	EVPAAIQK	5	159	2	489959992;494611575		0	2631110080	0.008	0.1249	16.66	0.345239	2	855.493	-1.11167	10.1228	0
	Medium	QAGELQEK	2	60	2	489959992;494611575		0	4.01162e+08	0.02	0.231	25.57	0.0278719	2	902.456	-1.5101	4.90329	0
497324964	50S ribosomal protein L4 [Serratia sp. M24T3]	1303.76	43.78	31	1	7	61	1.83839e+09	201	21.9698	9.59814
	A2	Sequence	# PSMs	# Proteins	# Protein Groups	Protein Group Accessions	Modifications	ΔCn	Area	q-Value	PEP	IonScore	Exp Value	Charge	MH+ [Da]	ΔM [ppm]	RT [min]	# Missed Cleavages
	High	DFNEALVHQVVVAYAAGAR	15	80	4	639220848;506440999;495166853;497324964		0	1.08205e+09	0	2.987e-14	93.82	3.96281e-09	2	2030.05	-0.0165243	66.0229	0
	High	DAQSALTVSETTFGR	10	76	4	639220848;506440999;495166853;497324964		0	2.15779e+09	0	7.696e-09	65.72	3.04086e-06	2	1582.77	-1.08717	41.0229	0
	High	SILSELVR	10	112	4	506440999;495166853;497324964;639220848		0	2.27533e+09	0	0.005548	45.53	0.000586387	2	916.546	-0.599429	49.9079	0
	High	LIVVETFSVEAPK	6	6	3	506440999;495166853;497324964		0	2.98562e+07	0	4.538e-05	37.26	0.00637088	2	1431.81	0.300844	54.1254	0
	High	AEVTGSGK	9	65	4	639220848;506440999;495166853;497324964		0	0	0	0.005323	36.81	0.00619094	2	748.383	-1.15352	1.7319	0
	High	SGGVTFAAKPQDHSQK	8	15	1	497324964		0	3.49572e+08	0	0.0004162	33.43	0.00803477	2	1657.83	0.405562	8.33863	0
	High	VVMTADAVK	3	78	3	639220848;506440999;497324964		0	757459805	0.002	0.01871	33.36	0.0067583	2	933.507	-0.53211	15.1933	0

## Sheet: Amp_No6
Sample #6 - Protein and peptide list from bacteria grown in Ampicillin medium
Accession	Description	Score	Coverage	# Proteins	# Unique Peptides	# Peptides	# PSMs	Area	# AAs	MW [kDa]	calc. pI
487750411	MULTISPECIES: 50S ribosomal protein L7/L12 [Bacteria]	10406.1	78.69	163	4	11	311	7.53506e+09	122	12.6426	4.58936
	A2	Sequence	# PSMs	# Proteins	# Protein Groups	Protein Group Accessions	Modifications	ΔCn	Area	q-Value	PEP	IonScore	Exp Value	Charge	MH+ [Da]	ΔM [ppm]	RT [min]	# Missed Cleavages
	High	AIEEEFGVTAAAPVAAAGAAGGGDAAAEK	104	11	1	487750411		0	138223178	0	4.658e-17	130.52	1.10895e-12	2	2572.25	0.38037	51.3865	0
	High	AIEEEFGVTAAAPVAAAGAAGGGDAAAEKTEFDVELTSAGSSK	70	10	1	487750411		0	6833687017	0	3.517e-14	90.32	1.67214e-09	4	4023.93	-0.241312	72.973	1
	High	TEFDVELTSAGSSK	44	51	2	487750411;896508231		0	510832050	0	6.515e-09	79.44	1.02386e-07	2	1470.7	1.20224	39.5974	0
	High	ANQEQIIEAIKEMSVLELNDLVK	12	38	3	487750411;896508231;739719262		0	252735400	0	3.104e-09	54.21	2.6552e-05	3	2627.4	1.15048	73.6476	1
	High	EATGLGLKDAK	18	62	3	487750411;739719262;896508231		0	2.71322e+09	0	0.0003378	48.67	0.000508688	2	1102.61	-0.270585	10.5968	1
	High	EATGLGLK	13	155	4	487750411;498455122;739719262;896508231		0	8722342632	0	0.001676	45.94	0.00115499	2	788.451	0.063725	13.1886	0
	High	ANQEQIIEAIK	10	38	3	487750411;896508231;739719262		0	5902190866	0	2.338e-05	43.32	0.00126407	2	1256.69	0.635826	34.0172	0
	High	EMSVLELNDLVK	18	91	3	487750411;896508231;739719262		0	7.04916e+09	0	2.951e-06	42.86	0.00112062	2	1389.73	0.488467	59.7008	0
	High	ELVDGAPK	9	44	1	487750411		0	1.78226e+09	0	0.001836	41.73	0.000694929	2	828.445	-1.46951	10.9465	0
	High	MANQEQIIEAIK	3	38	3	487750411;896508231;739719262		0	8.82119e+07	0	0.0009499	35.62	0.0045236	2	1387.73	0.771418	40.5059	0
	High	EmSVLELNDLVK	4	91	3	487750411;896508231;739719262	M2(Oxidation)	0	5.69664e+08	0	3.638e-05	29.96	0.0235156	2	1405.72	-0.067963	51.583	0
	High	EAMPKEDAEK	1	6	1	487750411		0	6.84117e+07	0	0.002704	28.97	0.00266207	2	1147.53	0.350149	5.51701	1
	High	ANQEQIIEAIKEmSVLELNDLVK	5	38	3	487750411;896508231;739719262	M13(Oxidation)	0	82864051	0.002	0.02784	24.65	0.0239937	3	2643.39	-1.25059	73.9134	1
739695325	50S ribosomal protein L5 [Staphylococcus haemolyticus]	5788.71	70.39	226	3	15	275	1.15385e+10	179	20.2538	9.20264
	A2	Sequence	# PSMs	# Proteins	# Protein Groups	Protein Group Accessions	Modifications	ΔCn	Area	q-Value	PEP	IonScore	Exp Value	Charge	MH+ [Da]	ΔM [ppm]	RT [min]	# Missed Cleavages
	High	IVVNmGVGDAVQNSK	15	78	5	739695325;488420815;757195291;488439880;502936130	M5(Oxidation)	0	480897442	0	8.533e-10	92.71	1.57524e-08	2	1546.79	0.881039	23.7567	0
	High	VLDTAVEELELITGQKPLVTK	30	1	1	739695325		0	21402327238	0	2.734e-10	83.99	5.78586e-09	2	2296.3	-0.0210385	71.7973	0
	High	GMDIVIVTTANTDEEAR	51	164	9	488420815;488413239;757195291;488439880;516364819;517206349;739695325;755116295;873896880		0	2.97955e+07	0	3.977e-09	82.96	7.63795e-08	2	1834.88	-0.488509	50.567	0
	High	IVVNMGVGDAVQNSK	36	78	5	739695325;488420815;757195291;488439880;502936130		0	7570970916	0	1.074e-10	81.15	1.20859e-07	2	1530.8	0.758165	33.9623	0
	High	FNYSSVMEVPKIEK	14	24	12	488420815;739695325;488439880;517206349;488413239;755116295;757195291;516364819;873896880;1004343736;502936130;736741405		0	2.30915e+09	0	6.911e-08	60.82	1.30815e-05	2	1670.85	0.93869	45.8537	1
	High	LIAVSLPR	17	35	6	739695325;488420815;488413239;757195291;488439880;502936130		0	5.18202e+09	0	0.0008279	57.43	8.67444e-06	2	868.561	-1.05557	36.9077	0
	High	ELLTNFGMPFRK	20	13	2	488420815;739695325		0	2986906272	0	8.652e-06	52.02	8.19616e-05	3	1452.77	0.222838	50.1079	1
	High	YNTEVTENLVK	12	2	1	739695325		0	5.64218e+09	0	2.107e-06	48.34	0.000318024	2	1309.66	0.122564	29.6604	0
	High	ELLTNFGMPFR	9	13	2	488420815;739695325		0	2919544930	0	8.072e-06	46.85	0.000261271	2	1324.67	0.94514	61.5498	0
	High	YNTEVTENLVKK	9	2	1	739695325		0	1.23706e+09	0	3.585e-06	46.44	0.000284868	2	1437.76	-0.567093	22.474	1
	High	ELLTNFGmPFR	1	13	2	488420815;739695325	M8(Oxidation)	0	2.88366e+08	0	0.0003054	45.02	0.000409207	2	1340.67	0.902572	51.7643	0
	High	EGMPIGAK	8	285	12	739695325;488420815;488413239;755116295;757195291;488439880;516364819;517206349;873896880;1004343736;502936130;736741405		0	2.03607e+09	0	0.002357	43.52	0.000940395	2	802.412	-0.66332	12.1073	0
	High	FNYSSVmEVPKIEK	3	24	12	488420815;739695325;488439880;488413239;755116295;757195291;516364819;517206349;873896880;1004343736;502936130;736741405	M7(Oxidation)	0	3.05505e+08	0	1.037e-06	43.11	0.000388479	2	1686.84	-0.614772	35.7343	1
	High	LREGMPIGAK	9	283	12	739695325;488420815;488413239;755116295;757195291;488439880;516364819;517206349;873896880;1004343736;502936130;736741405		0	5.59234e+08	0	0.0004637	37.46	0.0151476	2	1071.6	0.0641656	14.4846	1
	High	KFNYSSVMEVPK	15	58	3	488420815;739695325;488439880		0	1.15971e+09	0	0.0002006	28.43	0.0332316	3	1428.72	-0.135091	35.5678	1
	High	ELLTNFGmPFRK	1	13	2	488420815;739695325	M8(Oxidation)	0	249692637	0	0.006695	26.62	0.0174217	3	1468.76	0.461958	41.8423	1
	High	VRDFQGVSK	4	54	3	488420815;488413239;739695325		0	7.16943e+08	0.001	0.01765	35.42	0.00528224	2	1035.56	-0.0658896	7.74158	1
	High	GNYTLGIK	10	86	14	739695325;873896880;1004343736;488413239;755116295;757195291;488420815;488439880;516364819;517206349;502936130;736741405;524181311;924368265		0	3591269450	0.001	0.01687	24.51	0.0424797	2	865.477	-0.623719	22.9551	0
	High	KFNYSSVmEVPK	3	58	3	488420815;739695325;488439880	M8(Oxidation)	0	175908672	0.003	0.04923	21.77	0.0818286	3	1444.71	-0.585107	24.6959	1
	High	EGmPIGAK	3	285	12	739695325;488420815;488413239;755116295;757195291;488439880;516364819;517206349;873896880;1004343736;502936130;736741405	M3(Oxidation)	0	8.98768e+07	0.006	0.1038	24.59	0.0747203	2	818.407	-1.22366	5.03976	0
	Medium	LREGmPIGAK	1	283	12	739695325;488420815;488413239;755116295;757195291;488439880;516364819;517206349;873896880;1004343736;502936130;736741405	M5(Oxidation)	0	64938832	0.012	0.1753	21.96	0.405957	2	1087.59	0.698081	6.62481	1
	Medium	DFQGVSK	4	55	3	488420815;488413239;739695325		0	3081958613	0.021	0.2738	12.29	0.882351	2	780.388	-1.04604	8.66982	0
499594401	MULTISPECIES: 50S ribosomal protein L6 [Staphylococcus]	4819.03	83.71	84	11	17	263	9.08148e+09	178	19.6423	9.5249
	A2	Sequence	# PSMs	# Proteins	# Protein Groups	Protein Group Accessions	Modifications	ΔCn	Area	q-Value	PEP	IonScore	Exp Value	Charge	MH+ [Da]	ΔM [ppm]	RT [min]	# Missed Cleavages
	High	AQMQGSDLVLNVGYSHPVEIK	23	2	1	499594401		0	6.59191e+09	0	1.1e-14	85.71	4.02802e-08	2	2285.16	-1.09895	48.3637	0
	High	AQmQGSDLVLNVGYSHPVEIK	9	2	1	499594401	M3(Oxidation)	0	777029491	0	7.983e-11	85.33	3.88343e-08	2	2301.16	0.694068	44.725	0
	High	ALLNNmVQGVSQGFEK	9	5	1	499594401	M6(Oxidation)	0	1219984144	0	3.186e-10	84.45	4.64804e-08	2	1750.88	0.687918	39.376	0
	High	IIDIPSDVTVTFDGHTATVKGPK	26	2	1	499594401		0	5.65599e+08	0	1.829e-10	82.93	1.75719e-08	4	2411.28	0.851365	54.1503	1
	High	ALLNNMVQGVSQGFEK	15	5	1	499594401		0	9.11064e+09	0	3.194e-11	73.01	3.82526e-07	2	1734.88	0.155545	57.8354	0
	High	IIDIPSDVTVTFDGHTATVK	64	2	1	499594401		0	2487267575	0	5.596e-12	66.47	4.3056e-06	2	2129.11	0.0118016	57.3818	0
	High	VSGVSKEQVGAIASNIR	7	19	3	487747629;499594401;488374344		0	5.47692e+08	0	1.427e-08	57.18	4.21136e-05	3	1714.95	0.228119	31.9751	1
	High	QEENTIEVVRPTESK	10	1	1	499594401		0	201015549	0	2.55e-07	56.66	4.31549e-05	2	1758.89	0.0563933	20.1151	0
	High	AEDGITFAVEK	8	14	2	499594401;488374344		0	4413550024	0	5.486e-07	54.43	9.68154e-05	2	1179.59	0.0166983	33.0488	0
	High	TLELVGVGYR	10	39	4	487747629;499594401;496843419;488374344		0	9.23797e+09	0	1.633e-05	54.23	4.22881e-05	2	1106.62	-0.0654001	40.0124	0
	High	KIIDIPSDVTVTFDGHTATVK	15	2	1	499594401		0	1.64847e+08	0	8.977e-08	45.94	0.000157903	2	2257.2	-1.71913	53.1956	1
	High	EQVGAIASNIR	10	29	4	487747629;499594401;488374344;496843419		0	8.89585e+09	0	9.234e-07	44.89	0.000776793	2	1157.63	-0.320117	24.5632	0
	High	MTFKQEENTIEVVRPTESK	4	1	1	499594401		0	216886366	0	1.288e-05	42.47	0.000263301	3	2266.14	-0.385637	33.8639	1
	High	QEENTIEVVRPTESKEDR	20	1	1	499594401		0	8.03387e+08	0	0.00124	38.05	0.0018566	2	2159.06	-0.639797	18.0302	1
	High	AEDGITFAVEKNTTVR	1	2	1	499594401		0	1.39607e+07	0	0.0003229	33.76	0.00782552	2	1750.9	-0.528608	33.0709	1
	High	YQGEYVR	6	79	4	487747629;499594401;496843419;488374344		0	4.75685e+09	0	0.007631	26.67	0.020882	2	914.437	0.023847	9.1602	0
	High	SVRPPEPYK	24	64	3	487747629;499594401;488374344		0	952967998	0	0.001276	24.7	0.0986036	2	1072.58	-0.409016	11.2362	0
	High	AQMQGSDLVLNVGYSHPVEIKAEDGITFAVEK	1	2	1	499594401		0	183051017	0.002	0.03162	2.02	3.36011	4	3445.73	-0.739188	73.2188	1
	High	TVHGTTR	1	32	1	499594401		0	0	0.005	0.07703	45.18	0.00025333	2	771.41	-0.695371	0.0118506	0
499595990	MULTISPECIES: 50S ribosomal protein L1 [Staphylococcus]	5127.64	70.56	646	9	20	255	6.90422e+09	231	24.9671	9.23193
	A2	Sequence	# PSMs	# Proteins	# Protein Groups	Protein Group Accessions	Modifications	ΔCn	Area	q-Value	PEP	IonScore	Exp Value	Charge	MH+ [Da]	ΔM [ppm]	RT [min]	# Missed Cleavages
	High	GDKITEAEEAGADYVGESEYVQK	30	3	1	499595990		0	7.17953e+09	0	2.058e-15	103.78	7.74768e-11	2	2488.14	0.485291	44.3382	1
	High	ITEAEEAGADYVGESEYVQK	20	3	1	499595990		0	8.3215e+08	0	2.677e-14	87.61	5.11472e-09	2	2187.99	0.699757	37.5404	0
	High	VSFSDEKLVENFK	11	8	1	499595990		0	2492671354	0	5.077e-09	81.03	7.29696e-08	2	1541.79	0.662109	42.1482	1
	High	SVAVTTTMGPGVK	32	81	2	499595990;487750444		0	6303441552	0	9.055e-07	73.17	5.87976e-07	2	1247.67	0.455639	23.2365	0
	High	ETSIANFDASVEVAFR	16	67	2	499595990;488440031		0	82274809	0	1.673e-09	70.38	6.6426e-07	2	1755.86	0.286458	73.9078	0
	High	TGTVTMDVK	20	93	3	499595990;487750444;488440031		0	4.8474e+09	0	1.023e-05	65.83	8.73768e-06	2	951.482	0.324607	13.6742	0
	High	TGTVTmDVK	5	93	3	499595990;487750444;488440031	M6(Oxidation)	0	1.15091e+09	0	9.395e-05	64.72	4.1655e-06	2	967.476	-0.228819	5.93176	0
	High	YQEAANKVDR	7	12	1	499595990		0	2806592127	0	1.909e-06	62.75	6.55642e-06	3	1193.59	-2.11775	5.18565	1
	High	SVAVTTTmGPGVK	9	81	2	499595990;487750444	M8(Oxidation)	0	9.74489e+08	0	1.096e-05	60.25	2.30351e-05	2	1263.66	0.899674	15.6141	0
	High	IDTSSFK	5	2	1	499595990		0	518777440	0	0.0006965	58.05	2.67131e-05	2	797.403	-0.705231	15.3265	0
	High	TGTVTMDVKK	5	92	3	499595990;487750444;488440031		0	1.93609e+08	0	9.033e-05	50.42	0.000119378	2	1079.58	-0.109011	7.89732	1
	High	HYSVEEAISLAK	35	4	1	499595990		0	3398813438	0	1.904e-06	50.01	0.000101765	2	1346.69	-0.623626	37.5493	0
	High	AGIVHASIGK	13	80	3	499595990;487750444;488440031		0	2055699672	0	0.00104	42.49	0.000532638	2	952.558	0.502502	10.6204	0
	High	TLQDVLAK	8	15	2	499595990;487750444		0	7229680960	0	0.001903	38.47	0.00448745	2	887.519	-0.619364	24.773	0
	High	GAVVLPNGTGK	3	277	3	499595990;488440031;750068341		0	0	0	0.001113	38.06	0.00369684	2	1012.58	-0.694111	17.8007	0
	High	KNDQQIR	12	170	3	499595990;487750444;488440031		0	1.87553e+08	0.001	0.01385	52.67	0.000106799	2	901.484	-0.821724	2.19515	1
	High	AGKVEYR	2	349	4	487750444;499595990;488440031;750068341		0	2.91956e+07	0.002	0.03794	36.61	0.01087	2	822.446	-1.45423	3.83942	1
	High	GLMPNPK	10	792	6	487750444;499595990;889453494;488440031;640599480;750068341		0	8.70106e+08	0.003	0.04972	41.02	0.00385456	2	756.406	-2.16029	14.6014	0
	High	VSFSDEK	5	10	1	499595990		0	2.0901e+09	0.005	0.07515	27.46	0.0247673	2	811.383	-0.419242	9.20064	0
	Medium	IDTSSFKL	4	2	1	499595990		0	4874439120	0.013	0.1811	15.13	0.636822	2	910.487	-0.778719	39.8577	1
	Medium	KAVEEIK	2	98	3	499595990;487750444;488440031		0	316712954	0.019	0.2524	26.1	0.14446	2	816.482	-1.27052	4.50503	1
	Medium	TKHYSVEEAISLAK	1	4	1	499595990		0	46704128	0.028	0.3293	12.99	1.06245	2	1575.84	0.660865	31.9247	1
499594395	MULTISPECIES: 30S ribosomal protein S3 [Staphylococcus]	5658.91	79.72	147	4	21	252	1.01971e+10	217	24.2281	9.71533
	A2	Sequence	# PSMs	# Proteins	# Protein Groups	Protein Group Accessions	Modifications	ΔCn	Area	q-Value	PEP	IonScore	Exp Value	Charge	MH+ [Da]	ΔM [ppm]	RT [min]	# Missed Cleavages
	High	WYAEKDFASLLHEDLR	41	7	1	499594395		0	3130734088	0	3.156e-14	113.99	1.07936e-10	2	1992.98	0.373327	59.964	1
	High	AEQYSEGTVPLHTLR	22	65	3	499594395;487747680;827450991		0	15715985748	0	2.425e-12	93.83	4.4298e-09	2	1700.86	0.0692951	28.6591	0
	High	FIDNELKEASVSHVEIER	16	31	2	499594395;827450991		0	621056839	0	9.614e-11	77.88	1.05904e-07	3	2115.07	0.163291	38.2474	1
	High	ADIDYAHAEADTTYGK	30	105	4	499594395;487747680;1005922646;827450991		0	5069942958	0	5.783e-12	77.86	1.02301e-07	2	1740.77	0.195703	25.3601	0
	High	GGSEIEKLR	4	69	3	499594395;487747680;827450991		0	236310517	0	6.582e-06	66.53	5.58051e-06	2	988.541	-1.06825	9.89347	1
	High	DFASLLHEDLR	9	8	1	499594395		0	276722840	0	8.311e-07	65.74	3.38691e-06	2	1315.66	0.0614663	54.0915	0
	High	ADIDYAHAEADTTYGKLGVK	6	104	4	499594395;487747680;1005922646;827450991		0	4.91853e+08	0	3.652e-12	60.02	1.26914e-05	2	2138.04	-1.61485	35.4055	1
	High	LGGADIAR	11	227	5	499594395;487747680;1005922646;827450991;501985295		0	6.94963e+09	0	0.0003378	53.44	9.19382e-05	2	772.43	-0.9888	11.2199	0
	High	INIAIHTGKPGMVIGK	36	71	2	499594395;487747680		0	3145417021	0	4.739e-06	52.87	5.96461e-05	2	1648.96	0.316375	33.131	0
	High	KIDIDAR	6	7	2	499594395;487747680		0	4432585920	0	0.002139	52.8	0.000374188	2	830.472	-1.49547	8.32491	1
	High	INPIGLR	7	76	3	499594395;487747680;827450991		0	4600894940	0	0.004397	47.54	9.95516e-05	2	782.488	-0.873928	24.4984	0
	High	LNNLTDKK	3	5	1	499594395		0	4.07114e+08	0	0.004501	44.38	0.00143166	2	945.537	0.207668	4.85554	1
	High	LVAENIAR	12	182	4	499594395;487747680;1005922646;827450991		0	7925578367	0	0.001824	43.29	0.000611801	2	885.515	0.0859646	16.0162	0
	High	EASVSHVEIER	6	31	2	499594395;827450991		0	1.47495e+09	0	3.363e-05	41.77	0.000542198	3	1255.63	-0.713662	13.9466	0
	High	GEVLPTKNTSEGGK	3	20	2	499594395;487747680		0	37546966	0	4.407e-05	37.35	0.00293603	2	1416.73	0.852071	7.84584	1
	High	VHINVIEIK	17	59	3	499594395;487747680;827450991		0	1069488176	0	0.008177	30.95	0.00494169	3	1064.65	-0.512576	30.8705	0
	High	VGIIRDWEAK	5	41	2	499594395;827450991		0	1.35757e+09	0	0.000202	26.57	0.0319424	2	1186.66	0.560932	29.3616	1
	High	INIAIHTGKPGmVIGK	4	71	2	499594395;487747680	M12(Oxidation)	0	1.19402e+08	0	0.003566	5.19	3.40528	3	1664.95	0.0601092	27.4789	0
	High	NKLNNLTDK	4	5	1	499594395		0	3.48182e+08	0.001	0.01167	31.47	0.0316863	2	1059.58	-0.642161	6.91372	1
	High	VWIYRGEVLPTK	3	157	4	499594395;487747680;1005922646;827450991		0	7.61709e+08	0.001	0.0224	27.68	0.0337804	2	1460.83	0.435681	38.5747	1
	High	KFIDNELK	2	46	3	499594395;487747680;827450991		0	902542966	0.003	0.04193	18.85	0.776036	2	1006.56	-0.37476	16.4379	1
	High	FIDNELK	5	46	3	499594395;487747680;827450991		0	2069885652	0.006	0.1028	24.98	0.205067	2	878.461	-0.916564	21.1163	0
499594771	MULTISPECIES: 30S ribosomal protein S4 [Staphylococcus]	6795.64	62.5	282	2	14	247	5.23782e+09	200	23.0661	9.83252
	A2	Sequence	# PSMs	# Proteins	# Protein Groups	Protein Group Accessions	Modifications	ΔCn	Area	q-Value	PEP	IonScore	Exp Value	Charge	MH+ [Da]	ΔM [ppm]	RT [min]	# Missed Cleavages
	High	QLVGHGHVEVDGR	52	2	1	499594771		0	866853500	0	1.914e-10	111.84	5.59714e-11	2	1402.72	0.365369	11.1524	0
	High	SELPAEINEQLIVEYYSR	58	72	5	487748790;499594771;488397739;365225678;973246117		0	54020857	0	8.259e-13	98.12	3.86967e-09	2	2153.08	0.0270189	69.1391	0
	High	VDIPSYSLKPGQVITVR	14	14	2	487748790;499594771		0	1.27915e+09	0	2.927e-09	76.66	1.16518e-07	2	1872.06	0.720614	47.9069	0
	High	RLGISLSGTGK	13	298	9	487748790;499594771;488397739;973246117;889531341;754990405;651988911;516336527;817168435		0	8.45836e+08	0	8.825e-07	76.63	4.96462e-07	2	1088.64	0.419324	21.2215	1
	High	RVDIPSYSLKPGQVITVR	23	3	1	499594771		0	5.4943e+09	0	2.982e-09	76.26	6.62458e-08	2	2028.16	0.702766	43.2407	1
	High	LDAVVYSLGLAR	24	59	5	487748790;499594771;488397739;365225678;973246117		0	4667983764	0	2.364e-08	70.82	1.54825e-06	2	1276.73	0.0787307	52.4484	0
	High	FPERSELPAEINEQLIVEYYSR	4	18	3	487748790;499594771;488397739		0	0	0	6.193e-10	54.2	5.43671e-05	3	2682.34	0.556286	65.3931	1
	High	RPYAPGQHGPNQR	7	181	6	487748790;499594771;488397739;973246117;889531341;754990405		0	1.8314e+09	0	4.648e-10	52.34	0.000152571	2	1477.74	0.907958	4.79141	0
	High	YLYGmTER	4	66	3	487748790;499594771;488397739	M5(Oxidation)	0	6.76238e+08	0	0.0002723	51.01	4.04176e-05	2	1048.48	-0.332169	15.1504	0
	High	KLSEYGLQLR	13	61	4	487748790;499594771;488397739;973246117		0	548898026	0	0.0004645	42.56	0.000657231	3	1206.68	-1.28534	29.251	1
	High	NTFDIAGK	9	46	2	487748790;499594771		0	3746232472	0	0.005999	40.14	0.0010409	2	865.44	-1.19598	19.6374	0
	High	LGISLSGTGK	4	298	9	487748790;499594771;488397739;973246117;889531341;754990405;651988911;516336527;817168435		0	4.27875e+09	0	0.0005877	37.55	0.00613515	2	932.54	-1.0322	21.1815	0
	High	EKSQNLDIIK	9	11	3	487748790;499594771;973246117		0	640345024	0	0.006271	27.27	0.0236249	2	1187.66	0.660674	16.7413	1
	High	YLYGMTER	6	66	3	487748790;499594771;488397739		0	5.55117e+09	0.001	0.01971	32.65	0.00575845	2	1032.48	0.176238	25.5561	0
	High	SQNLDIIK	7	11	3	487748790;499594771;973246117		0	1739976966	0.001	0.02205	22.74	0.146862	2	930.526	0.052652	23.3778	0
488420815	50S ribosomal protein L5 [Staphylococcus epidermidis]	5099.77	67.04	192	4	15	243	5.27832e+09	179	20.2508	9.23193
	A2	Sequence	# PSMs	# Proteins	# Protein Groups	Protein Group Accessions	Modifications	ΔCn	Area	q-Value	PEP	IonScore	Exp Value	Charge	MH+ [Da]	ΔM [ppm]	RT [min]	# Missed Cleavages
	High	IVVNmGVGDAVQNSK	15	78	5	739695325;488420815;757195291;488439880;502936130	M5(Oxidation)	0	480897442	0	8.533e-10	92.71	1.57524e-08	2	1546.79	0.881039	23.7567	0
	High	VLDNAVEELELITGQKPLVTK	17	45	1	488420815		0	2384301426	0	1.845e-09	88.56	3.90084e-09	2	2309.3	2.35314	71.1171	0
	High	GMDIVIVTTANTDEEAR	51	164	9	488420815;488413239;757195291;488439880;516364819;517206349;739695325;755116295;873896880		0	2.97955e+07	0	3.977e-09	82.96	7.63795e-08	2	1834.88	-0.488509	50.567	0
	High	IVVNMGVGDAVQNSK	36	78	5	739695325;488420815;757195291;488439880;502936130		0	7570970916	0	1.074e-10	81.15	1.20859e-07	2	1530.8	0.758165	33.9623	0
	High	FNYSSVMEVPKIEK	14	24	12	488420815;739695325;488439880;517206349;488413239;755116295;757195291;516364819;873896880;1004343736;502936130;736741405		0	2.30915e+09	0	6.911e-08	60.82	1.30815e-05	2	1670.85	0.93869	45.8537	1
	High	LIAVSLPR	17	35	6	739695325;488420815;488413239;757195291;488439880;502936130		0	5.18202e+09	0	0.0008279	57.43	8.67444e-06	2	868.561	-1.05557	36.9077	0
	High	ELLTNFGMPFRK	20	13	2	488420815;739695325		0	2986906272	0	8.652e-06	52.02	8.19616e-05	3	1452.77	0.222838	50.1079	1
	High	FNTEVTENLVK	7	11	1	488420815		0	7.83114e+08	0	2.415e-06	51.63	0.000107526	2	1293.67	0.239274	35.6901	0
	High	ELLTNFGMPFR	9	13	2	488420815;739695325		0	2919544930	0	8.072e-06	46.85	0.000261271	2	1324.67	0.94514	61.5498	0
	High	ELLTNFGmPFR	1	13	2	488420815;739695325	M8(Oxidation)	0	2.88366e+08	0	0.0003054	45.02	0.000409207	2	1340.67	0.902572	51.7643	0
	High	EGMPIGAK	8	285	12	739695325;488420815;488413239;755116295;757195291;488439880;516364819;517206349;873896880;1004343736;502936130;736741405		0	2.03607e+09	0	0.002357	43.52	0.000940395	2	802.412	-0.66332	12.1073	0
	High	FNYSSVmEVPKIEK	3	24	12	488420815;739695325;488439880;488413239;755116295;757195291;516364819;517206349;873896880;1004343736;502936130;736741405	M7(Oxidation)	0	3.05505e+08	0	1.037e-06	43.11	0.000388479	2	1686.84	-0.614772	35.7343	1
	High	LREGMPIGAK	9	283	12	739695325;488420815;488413239;755116295;757195291;488439880;516364819;517206349;873896880;1004343736;502936130;736741405		0	5.59234e+08	0	0.0004637	37.46	0.0151476	2	1071.6	0.0641656	14.4846	1
	High	KFNYSSVMEVPK	15	58	3	488420815;739695325;488439880		0	1.15971e+09	0	0.0002006	28.43	0.0332316	3	1428.72	-0.135091	35.5678	1
	High	ELLTNFGmPFRK	1	13	2	488420815;739695325	M8(Oxidation)	0	249692637	0	0.006695	26.62	0.0174217	3	1468.76	0.461958	41.8423	1
	High	FNTEVTENLVKK	3	11	1	488420815		0	162963833	0	0.001231	20.41	0.127843	3	1421.76	-0.41372	28.2377	1
	High	VRDFQGVSK	4	54	3	488420815;488413239;739695325		0	7.16943e+08	0.001	0.01765	35.42	0.00528224	2	1035.56	-0.0658896	7.74158	1
	High	KFNYSSVmEVPK	3	58	3	488420815;739695325;488439880	M8(Oxidation)	0	175908672	0.003	0.04923	21.77	0.0818286	3	1444.71	-0.585107	24.6959	1
	High	EGmPIGAK	3	285	12	739695325;488420815;488413239;755116295;757195291;488439880;516364819;517206349;873896880;1004343736;502936130;736741405	M3(Oxidation)	0	8.98768e+07	0.006	0.1038	24.59	0.0747203	2	818.407	-1.22366	5.03976	0
	Medium	LREGmPIGAK	1	283	12	739695325;488420815;488413239;755116295;757195291;488439880;516364819;517206349;873896880;1004343736;502936130;736741405	M5(Oxidation)	0	64938832	0.012	0.1753	21.96	0.405957	2	1087.59	0.698081	6.62481	1
	Medium	ERFNTEVTENLVK	2	2	1	488420815		0	2.25725e+07	0.019	0.2508	28.59	0.0440666	2	1578.81	0.787212	32.3755	1
	Medium	DFQGVSK	4	55	3	488420815;488413239;739695325		0	3081958613	0.021	0.2738	12.29	0.882351	2	780.388	-1.04604	8.66982	0
499594393	MULTISPECIES: 50S ribosomal protein L23 [Staphylococcus]	5159.32	67.03	73	1	9	225	2790595719	91	10.5486	9.72998
	A2	Sequence	# PSMs	# Proteins	# Protein Groups	Protein Group Accessions	Modifications	ΔCn	Area	q-Value	PEP	IonScore	Exp Value	Charge	MH+ [Da]	ΔM [ppm]	RT [min]	# Missed Cleavages
	High	SSEAMAEDKYTFDVDTR	109	33	2	499594393;487747644		0	3.0837e+08	0	2.772e-14	131.61	9.42177e-13	2	1964.85	-0.437766	33.6657	1
	High	SSEAmAEDKYTFDVDTR	15	33	2	499594393;487747644	M5(Oxidation)	0	3.38856e+07	0	1.474e-09	89.57	2.20816e-09	2	1980.85	1.7631	29.2627	1
	High	IAVEEIFDVK	39	26	3	506381256;487747644;499594393		0	2171130725	0	3.24e-06	66.89	7.64347e-06	2	1162.64	0.0553446	55.1972	0
	High	VANVNIINYKPK	45	8	1	499594393		0	4230248964	0	1.955e-06	48.79	4.29421e-05	2	1372.8	1.39653	28.6117	0
	High	YTFDVDTR	4	50	4	499594393;506381256;487747644;647633979		0	543101185	0	0.0007063	48.5	8.26334e-05	2	1016.47	-0.851419	28.3323	0
	High	RPVITEK	4	83	4	499594393;506381256;487747644;647633979		0	1.24289e+09	0	0.0003181	38.64	0.0069549	2	842.509	-1.04305	5.10959	0
	High	SSEAMAEDK	2	36	2	499594393;487747644		0	45086595	0	0.0002755	31.92	0.00157458	2	967.403	-1.28993	4.67164	0
	High	KAIVTLK	4	35	2	499594393;647633979		0	1970407468	0.002	0.03662	42.1	0.000477861	2	772.528	-1.00111	8.69022	1
	High	YQGYTNKR	1	42	3	499594393;506381256;487747644		0	7.27215e+07	0.002	0.0348	29.81	0.021469	2	1029.51	-0.784572	4.71644	1
	Medium	YQGYTNK	2	45	3	499594393;506381256;487747644		0	2.74027e+08	0.025	0.3056	13.86	0.115122	2	873.41	-0.103682	5.51199	0
488381125	MULTISPECIES: 30S ribosomal protein S13 [Bacilli]	6406.08	54.55	174	9	13	209	5.36865e+09	121	13.7396	10.4478
	A2	Sequence	# PSMs	# Proteins	# Protein Groups	Protein Group Accessions	Modifications	ΔCn	Area	q-Value	PEP	IonScore	Exp Value	Charge	MH+ [Da]	ΔM [ppm]	RT [min]	# Missed Cleavages
	High	IVEEANVSADTR	54	13	1	488381125		0	2010418248	0	1.11e-09	109.8	9.84301e-11	2	1303.65	-0.0383465	17.7231	0
	High	KIVEEANVSADTR	56	4	1	488381125		0	294115415	0	1.314e-10	92.52	1.08593e-08	2	1431.75	0.988693	14.3421	1
	High	VKDLTDDELGR	20	44	1	488381125		0	5.31873e+09	0	4.7e-06	78.56	3.06494e-07	2	1260.64	-0.56298	17.6597	1
	High	EVVDSYKVEGDLR	21	15	1	488381125		0	1263455957	0	1.165e-07	72.31	1.55097e-06	2	1508.76	-0.875688	27.7334	1
	High	IAGVDIPR	7	195	4	488381125;652000007;738187336;924368275		0	4.77847e+09	0	6.984e-05	63.65	5.60975e-06	2	840.493	-0.737232	28.154	0
	High	DLTDDELGR	10	51	2	488381125;375027557		0	1760213218	0	0.0001649	56.62	2.03616e-05	2	1033.48	0.0799502	23.5523	0
	High	EQNLNIKR	5	26	1	488381125		0	1210327712	0	0.001374	52.61	0.00013049	2	1014.57	-0.513736	7.0222	1
	High	RLMEISSYR	6	56	2	488381125;375027557		0	1036925520	0	1.706e-05	47.07	0.000405434	2	1154.6	-1.18107	22.8565	1
	High	LMEISSYR	10	56	2	488381125;375027557		0	6.00874e+09	0	0.001272	42.77	0.000742466	2	998.498	0.208311	27.7787	0
	High	EQNLNIK	4	26	1	488381125		0	2.74759e+09	0	0.008156	36.61	0.0103571	2	858.467	-1.12261	9.11271	0
	High	LmEISSYR	7	56	2	488381125;375027557	M2(Oxidation)	0	291750761	0	0.002338	35.3	0.00506132	2	1014.49	-0.0769802	18.9286	0
	High	IAGVDIPREK	4	81	1	488381125		0	2.91056e+08	0	0.00692	26.11	0.0233886	3	1097.63	-1.85277	21.7351	1
	High	REQNLNIK	3	26	1	488381125		0	3.21171e+08	0.004	0.06289	44.66	0.000813911	2	1014.57	-0.874689	6.03567	1
	High	IREVVDSYK	1	14	1	488381125		0	95551996	0.005	0.06668	35.44	0.00421495	2	1108.6	-0.516514	13.2658	1
	High	RLmEISSYR	1	56	2	488381125;375027557	M3(Oxidation)	0	0	0.007	0.1212	18.37	0.240151	2	1170.59	-0.157964	14.9528	1
499594415	MULTISPECIES: 50S ribosomal protein L13 [Staphylococcus]	4277.44	82.76	77	7	16	197	6786611775	145	16.2454	9.40771
	A2	Sequence	# PSMs	# Proteins	# Protein Groups	Protein Group Accessions	Modifications	ΔCn	Area	q-Value	PEP	IonScore	Exp Value	Charge	MH+ [Da]	ΔM [ppm]	RT [min]	# Missed Cleavages
	High	LSSEVASILR	12	55	3	499594415;377764457;652001270		0	8.53386e+09	0	5.307e-08	90.85	1.44304e-08	2	1074.61	-0.792608	38.8024	0
	High	LFVYGGAEHPHAAQQPENYELRG	24	58	4	499594415;487747640;992336154;377764457		0	5891859197	0	2.659e-12	80.89	1.26279e-07	2	2583.24	1.69928	34.1708	1
	High	WYVIDAEGQTLGR	27	53	3	499594415;487747640;377764457		0	5.93412e+09	0	5.368e-08	76.43	8.19035e-07	2	1507.76	1.00113	48.5827	0
	High	QTFMANESNIERK	14	63	3	499594415;487747640;992336154		0	3245591207	0	8.539e-08	76.01	5.38813e-07	2	1567.75	-1.50989	19.7928	1
	High	QTFmANESNIER	6	63	3	499594415;487747640;992336154	M4(Oxidation)	0	3.66265e+08	0	4.657e-06	69.11	6.81229e-07	2	1455.65	-0.0621433	19.9931	0
	High	QTFMANESNIER	10	63	3	499594415;487747640;992336154		0	2.00793e+09	0	2.164e-07	68.39	1.03587e-06	2	1439.66	0.644636	25.9365	0
	High	KWYVIDAEGQTLGR	16	53	3	499594415;487747640;377764457		0	1108311973	0	7.506e-06	62.5	6.83245e-06	2	1635.85	1.29628	41.3328	1
	High	QTFmANESNIERK	10	63	3	499594415;487747640;992336154	M4(Oxidation)	0	357274646	0	4.455e-07	58.77	1.26102e-05	2	1583.75	0.559941	14.498	1
	High	LFVYGGAEHPHAAQQPENYELR	6	58	4	499594415;487747640;992336154;377764457		0	610433465	0	1.227e-10	57.53	1.56294e-05	3	2526.22	0.39779	34.1604	0
	High	VTYTPHVDTGDYVIIINAAK	25	1	1	499594415		0	3.69172e+09	0	4.582e-12	56.29	9.28105e-06	2	2190.14	-0.264373	54.9799	0
	High	ESDKIYYR	7	4	1	499594415		0	1013787284	0	0.0003465	48.9	8.69568e-05	2	1073.53	0.407653	9.21694	1
	High	SVTAGELKR	11	5	1	499594415		0	2.85338e+09	0	0.008835	48.05	0.00056168	2	960.546	-1.0505	6.95689	1
	High	KLFVYGGAEHPHAAQQPENYELR	3	54	4	499594415;487747640;992336154;377764457		0	142959379	0	3.02e-09	47.14	0.000209619	3	2654.31	0.217895	30.8809	1
	High	LLETSIK	10	29	2	499594415;487747640		0	5382007542	0	0.006541	44.55	0.000385827	2	803.486	-1.03736	18.1648	0
	High	NKVTYTPHVDTGDYVIIINAAK	3	1	1	499594415		0	111409991	0	0.0003142	15.65	0.254573	3	2432.28	-0.929988	48.9266	1
	High	SVTAGELK	4	6	1	499594415		0	1808811807	0.001	0.02335	39.15	0.00215265	2	804.445	-1.72854	8.66975	0
	High	GMLPSSR	6	21	1	499594415		0	1.41275e+09	0.001	0.01322	32.85	0.0135666	2	747.381	-0.991757	11.6624	0
	High	IELTGKK	2	54	1	499594415		0	2.74258e+08	0.009	0.1453	30.46	0.0184397	2	788.486	-1.56571	5.68896	1
	Medium	GmLPSSR	1	21	1	499594415	M2(Oxidation)	0	5.27827e+07	0.011	0.1535	23.91	0.105675	2	763.376	-1.18584	5.59251	0
487747680	MULTISPECIES: 30S ribosomal protein S3 [Bacteria]	3299.88	79.72	161	4	19	194	1.01971e+10	217	24.174	9.70068
	A2	Sequence	# PSMs	# Proteins	# Protein Groups	Protein Group Accessions	Modifications	ΔCn	Area	q-Value	PEP	IonScore	Exp Value	Charge	MH+ [Da]	ΔM [ppm]	RT [min]	# Missed Cleavages
	High	AEQYSEGTVPLHTLR	22	65	3	499594395;487747680;827450991		0	15715985748	0	2.425e-12	93.83	4.4298e-09	2	1700.86	0.0692951	28.6591	0
	High	ADIDYAHAEADTTYGK	30	105	4	499594395;487747680;1005922646;827450991		0	5069942958	0	5.783e-12	77.86	1.02301e-07	2	1740.77	0.195703	25.3601	0
	High	EASVSHVDIER	8	19	1	487747680		0	1.07802e+08	0	1.411e-07	68.55	3.0371e-06	2	1241.61	1.07893	14.1492	0
	High	GGSEIEKLR	4	69	3	499594395;487747680;827450991		0	236310517	0	6.582e-06	66.53	5.58051e-06	2	988.541	-1.06825	9.89347	1
	High	ADIDYAHAEADTTYGKLGVK	6	104	4	499594395;487747680;1005922646;827450991		0	4.91853e+08	0	3.652e-12	60.02	1.26914e-05	2	2138.04	-1.61485	35.4055	1
	High	LGGADIAR	11	227	5	499594395;487747680;1005922646;827450991;501985295		0	6.94963e+09	0	0.0003378	53.44	9.19382e-05	2	772.43	-0.9888	11.2199	0
	High	INIAIHTGKPGMVIGK	36	71	2	499594395;487747680		0	3145417021	0	4.739e-06	52.87	5.96461e-05	2	1648.96	0.316375	33.131	0
	High	KIDIDAR	6	7	2	499594395;487747680		0	4432585920	0	0.002139	52.8	0.000374188	2	830.472	-1.49547	8.32491	1
	High	INPIGLR	7	76	3	499594395;487747680;827450991		0	4600894940	0	0.004397	47.54	9.95516e-05	2	782.488	-0.873928	24.4984	0
	High	LVAENIAR	12	182	4	499594395;487747680;1005922646;827450991		0	7925578367	0	0.001824	43.29	0.000611801	2	885.515	0.0859646	16.0162	0
	High	GEVLPTKNTSEGGK	3	20	2	499594395;487747680		0	37546966	0	4.407e-05	37.35	0.00293603	2	1416.73	0.852071	7.84584	1
	High	WYAEKDFASLLHEDLK	14	50	2	487747680;827450991		0	356136202	0	6.515e-08	34.37	0.00486241	3	1964.98	1.26518	59.0604	1
	High	VHINVIEIK	17	59	3	499594395;487747680;827450991		0	1069488176	0	0.008177	30.95	0.00494169	3	1064.65	-0.512576	30.8705	0
	High	INIAIHTGKPGmVIGK	4	71	2	499594395;487747680	M12(Oxidation)	0	1.19402e+08	0	0.003566	5.19	3.40528	3	1664.95	0.0601092	27.4789	0
	High	VWIYRGEVLPTK	3	157	4	499594395;487747680;1005922646;827450991		0	7.61709e+08	0.001	0.0224	27.68	0.0337804	2	1460.83	0.435681	38.5747	1
	High	NKLNTLTDK	1	3	1	487747680		0	0	0.002	0.0386	13.97	0.731582	2	1046.58	-0.989782	7.63141	1
	High	KFIDNELK	2	46	3	499594395;487747680;827450991		0	902542966	0.003	0.04193	18.85	0.776036	2	1006.56	-0.37476	16.4379	1
	High	FIDNELK	5	46	3	499594395;487747680;827450991		0	2069885652	0.006	0.1028	24.98	0.205067	2	878.461	-0.916564	21.1163	0
	High	LNTLTDKK	2	3	1	487747680		0	2.44916e+07	0.007	0.115	19.28	0.411932	3	932.54	-1.23225	5.29193	1
	Medium	VGVIRDWEAK	1	27	1	487747680		0	124803170	0.033	0.374	19.8	0.358118	2	1172.64	-0.764325	24.6275	1
499595210	MULTISPECIES: 30S ribosomal protein S2 [Staphylococcus]	2764.7	58.4	524	2	13	192	5.61983e+09	262	29.7624	5.51611
	A2	Sequence	# PSMs	# Proteins	# Protein Groups	Protein Group Accessions	Modifications	ΔCn	Area	q-Value	PEP	IonScore	Exp Value	Charge	MH+ [Da]	ΔM [ppm]	RT [min]	# Missed Cleavages
	High	QAQESVKAEAER	12	38	3	499595210;504426980;545089195		0	1.26665e+09	0	1.731e-07	80.89	1.42166e-07	2	1345.67	-0.453124	5.56837	1
	High	ISEIEKMEEDGLFDVLPK	28	7	1	499595210		0	4.50609e+09	0	2.428e-13	76.76	1.40224e-07	2	2092.05	0.387502	68.6918	1
	High	QLLEAGVHFGHQTR	37	651	9	651972802;499595210;491371530;504426980;518635038;545089195;640598987;918121777;1009102996		0	1585414349	0	1.491e-09	70.91	3.81152e-06	2	1592.83	0.695971	24.7749	0
	High	WLGGILTNYK	16	53	3	499595210;545089195;504426980		0	6.8945e+09	0	5.648e-07	53.59	0.000111131	2	1164.64	0.0615214	52.5172	0
	High	NAIAEAR	2	112	3	499595210;545089195;504426980		0	5.16562e+08	0	0.002827	51.74	0.000130627	2	744.399	-1.43739	5.43678	0
	High	SMPQALFVVDPR	20	102	3	499595210;545089195;504426980		0	3.05447e+07	0	1.021e-05	47.69	0.00033107	2	1359.71	-0.254126	51.7574	0
	High	VLFVGTK	14	178	4	499595210;504426980;545089195;651972802		0	4345989286	0	0.00825	46.58	0.000292315	2	763.471	-0.308329	23.3238	0
	High	KVEEAYNFIK	11	27	2	499595210;545089195		0	3914275120	0	7.265e-05	39.62	0.00156622	2	1240.66	-0.186417	26.5687	1
	High	AGQFYVNQR	12	43	2	499595210;545089195		0	5458907150	0	0.000511	38.82	0.0024735	2	1082.54	0.532431	16.9115	0
	High	SmPQALFVVDPR	7	102	3	499595210;545089195;504426980	M2(Oxidation)	0	517858649	0	0.002295	37.88	0.00241136	2	1375.7	0.339464	41.8099	0
	High	MADAVLEGQQGVSNDEVAAEQNINLDEKEESQEAESTEENTTVESN	20	3	1	499595210		0	9.99946e+08	0	0.005012	25.07	0.00310435	4	4981.18	0.11159	62.7226	1
	High	ISEIEKmEEDGLFDVLPK	4	7	1	499595210	M7(Oxidation)	0	124309544	0.001	0.0236	13.11	0.261429	3	2108.05	1.74804	56.924	1
	High	KYIFTER	6	217	3	499595210;491371530;504426980		0	1.02095e+09	0.004	0.06195	27.62	0.0370181	2	956.519	-0.909232	15.2279	1
	High	VLFVGTKK	2	103	4	651972802;499595210;504426980;545089195		0	3.56134e+08	0.009	0.1423	16.51	0.118379	2	891.565	-1.35858	13.1461	1
	Medium	QAQESVK	1	141	3	499595210;504426980;545089195		0	0	0.011	0.1536	16.11	1.88945	2	789.41	0.311187	3.54567	0
686343727	30S ribosomal protein S5 [Staphylococcus aureus]	4488.79	74.7	219	2	13	188	1.19947e+10	166	17.7316	9.87646
	A2	Sequence	# PSMs	# Proteins	# Protein Groups	Protein Group Accessions	Modifications	ΔCn	Area	q-Value	PEP	IonScore	Exp Value	Charge	MH+ [Da]	ΔM [ppm]	RT [min]	# Missed Cleavages
	High	YGSGSVFMKPAAPGTGVIAGGPVR	24	28	1	686343727		0	13470301892	0	2.959e-13	97.37	1.93309e-09	3	2276.19	0.309386	42.5493	0
	High	VEGTTPHTITGR	17	40	1	686343727		0	9.901e+09	0	2.937e-09	87.93	2.23074e-08	2	1268.66	0.736698	9.25402	0
	High	YGSGSVFmKPAAPGTGVIAGGPVR	13	28	1	686343727	M8(Oxidation)	0	2133052684	0	5.548e-11	85.85	1.50809e-08	3	2292.18	0.342179	38.5126	0
	High	AVLELAGITDILSK	39	82	4	487747574;488439876;686343727;374403048		0	1.26128e+10	0	5.991e-10	78.41	1.4349e-07	2	1442.85	1.13722	72.6956	0
	High	SLGSNTPINmVR	12	103	5	487747574;488439876;686343727;374403048;765540244	M10(Oxidation)	0	1366150254	0	5.614e-05	68.52	2.77694e-06	2	1304.66	1.02233	23.0951	0
	High	SLGSNTPINMVR	11	103	5	487747574;488439876;686343727;374403048;765540244		0	9803303860	0	4.359e-07	62.68	1.19502e-05	2	1288.67	0.878124	33.2005	0
	High	EEETKEFEER	6	36	3	686343727;487747574;488439876		0	3.39447e+08	0	2.4e-06	51.63	2.85133e-05	2	1325.59	0.451075	9.71772	1
	High	KDLVVVPR	8	46	3	686343727;487747574;488439876		0	2.10687e+08	0	0.001309	51.24	4.05876e-05	2	925.583	-0.117757	17.9804	1
	High	DLVVVPR	11	46	3	686343727;487747574;488439876		0	3626186756	0	0.003381	50.24	3.78495e-05	2	797.488	-0.59676	28.7388	0
	High	ATIDGIQNLK	18	1	4	686343727;487747574;488439876;374403048		0	8752346524	0	1.299e-05	48.97	0.000562204	2	1072.6	-0.315558	30.0635	0
	High	FTALVVVGDK	12	104	3	686343727;487747574;488439876		0	366772465	0	0.0001001	44.39	0.000423961	2	1048.6	0.606917	38.0342	0
	High	AQEVPEAIKK	8	65	3	686343727;487747574;488439876		0	5272302208	0	0.001863	29.85	0.00781532	2	1112.63	0.0807225	9.25301	1
	High	AQEVPEAIK	2	65	3	686343727;487747574;488439876		0	0	0	0.003134	19.23	0.188053	2	984.536	0.0905109	15.4659	0
	High	VGFGTGK	6	175	3	686343727;487747574;488439876		0	3810234326	0.001	0.02098	32	0.0281091	2	665.361	-1.0081	7.9023	0
	High	NAEDVAK	1	48	3	686343727;487747574;374403048		0	3.12718e+08	0.003	0.05058	19.62	0.0867695	2	746.368	-0.387149	3.7698	0
499594394	MULTISPECIES: 50S ribosomal protein L2 [Staphylococcus]	4118.46	41.88	256	1	10	180	1.11035e+10	277	30.1245	10.8433
	A2	Sequence	# PSMs	# Proteins	# Protein Groups	Protein Group Accessions	Modifications	ΔCn	Area	q-Value	PEP	IonScore	Exp Value	Charge	MH+ [Da]	ΔM [ppm]	RT [min]	# Missed Cleavages
	High	GSVmNPNDHPHGGGEGR	19	223	7	499594394;488381138;487385029;498018615;488363505;651938865;510809450	M4(Oxidation)	0	323201434	0	6.994e-13	105.05	3.56373e-10	2	1733.74	0.250503	3.83899	0
	High	GSVMNPNDHPHGGGEGR	23	223	7	499594394;488381138;487385029;498018615;488363505;651938865;510809450		0	2337989038	0	5.936e-11	80.03	1.26622e-07	2	1717.75	0.0640658	6.07446	0
	High	GLQVGQVVESGADADIK	66	2	1	499594394		0	2.68928e+09	0	2.978e-11	79.58	1.38794e-07	2	1685.87	0.784443	40.7366	0
	High	VDSIQYDPNR	10	80	4	499594394;488381138;487385029;488363505		0	7805963130	0	2.842e-06	64.74	2.73626e-06	2	1206.58	0.722676	18.8165	0
	High	NmTSLDFAEITK	7	46	3	499594394;488381138;487385029	M2(Oxidation)	0	9.75044e+08	0	1.752e-07	62.51	9.48171e-06	2	1385.66	0.450914	41.1923	0
	High	SAGASSQVLGK	8	23	3	499594394;488381138;488363505		0	6.47161e+09	0	7.562e-05	49.7	0.000272166	2	1004.54	-0.844985	8.39147	0
	High	NMTSLDFAEITK	12	46	3	499594394;488381138;487385029		0	7.66904e+09	0	2.908e-06	42.49	0.000456547	2	1369.67	1.5563	49.0227	0
	High	VGNALPLQNIPVGTVIHNIELKPGK	15	26	2	499594394;488381138		0	1.63784e+10	0	0.0001006	38.52	0.000267149	4	2621.52	2.31044	64.1609	0
	High	RNMTSLDFAEITK	2	46	3	499594394;488381138;487385029		0	337706432	0	0.0001772	30.34	0.0489628	3	1525.77	0.158169	40.1043	1
	High	SLLQPLPK	7	58	3	499594394;488381138;488363505		0	9126162808	0.001	0.01452	36.58	0.000692326	2	895.561	0.105588	31.281	0
	High	NKDGITAK	9	18	2	499594394;488363505		0	6.20661e+07	0.002	0.03972	29.78	0.0358193	2	846.468	0.580202	3.28271	1
	High	GIRPTVR	2	269	6	499594394;490788335;488381138;487385029;498018615;1011041380		0	4.85465e+08	0.004	0.05688	37.46	0.00374202	2	798.493	-1.90832	5.61713	0
487747644	MULTISPECIES: 50S ribosomal protein L23 [Bacteria]	4830.3	59.34	49	1	8	180	1.31904e+09	91	10.5927	9.70068
	A2	Sequence	# PSMs	# Proteins	# Protein Groups	Protein Group Accessions	Modifications	ΔCn	Area	q-Value	PEP	IonScore	Exp Value	Charge	MH+ [Da]	ΔM [ppm]	RT [min]	# Missed Cleavages
	High	SSEAMAEDKYTFDVDTR	109	33	2	499594393;487747644		0	3.0837e+08	0	2.772e-14	131.61	9.42177e-13	2	1964.85	-0.437766	33.6657	1
	High	SSEAmAEDKYTFDVDTR	15	33	2	499594393;487747644	M5(Oxidation)	0	3.38856e+07	0	1.474e-09	89.57	2.20816e-09	2	1980.85	1.7631	29.2627	1
	High	IAVEEIFDVK	39	26	3	506381256;487747644;499594393		0	2171130725	0	3.24e-06	66.89	7.64347e-06	2	1162.64	0.0553446	55.1972	0
	High	YTFDVDTR	4	50	4	499594393;506381256;487747644;647633979		0	543101185	0	0.0007063	48.5	8.26334e-05	2	1016.47	-0.851419	28.3323	0
	High	RPVITEK	4	83	4	499594393;506381256;487747644;647633979		0	1.24289e+09	0	0.0003181	38.64	0.0069549	2	842.509	-1.04305	5.10959	0
	High	SSEAMAEDK	2	36	2	499594393;487747644		0	45086595	0	0.0002755	31.92	0.00157458	2	967.403	-1.28993	4.67164	0
	High	VDSVNIINYKPK	4	8	1	487747644		0	9.77265e+07	0	0.0004233	24.27	0.0551813	2	1389.77	0.378637	30.4515	0
	High	YQGYTNKR	1	42	3	499594393;506381256;487747644		0	7.27215e+07	0.002	0.0348	29.81	0.021469	2	1029.51	-0.784572	4.71644	1
	Medium	YQGYTNK	2	45	3	499594393;506381256;487747644		0	2.74027e+08	0.025	0.3056	13.86	0.115122	2	873.41	-0.103682	5.51199	0
488439880	MULTISPECIES: 50S ribosomal protein L5 [Staphylococcus]	3942.04	48.04	146	1	8	178	5.02071e+09	179	20.1667	9.20264
	A2	Sequence	# PSMs	# Proteins	# Protein Groups	Protein Group Accessions	Modifications	ΔCn	Area	q-Value	PEP	IonScore	Exp Value	Charge	MH+ [Da]	ΔM [ppm]	RT [min]	# Missed Cleavages
	High	IVVNmGVGDAVQNSK	15	78	5	739695325;488420815;757195291;488439880;502936130	M5(Oxidation)	0	480897442	0	8.533e-10	92.71	1.57524e-08	2	1546.79	0.881039	23.7567	0
	High	GMDIVIVTTANTDEEAR	51	164	9	488420815;488413239;757195291;488439880;516364819;517206349;739695325;755116295;873896880		0	2.97955e+07	0	3.977e-09	82.96	7.63795e-08	2	1834.88	-0.488509	50.567	0
	High	IVVNMGVGDAVQNSK	36	78	5	739695325;488420815;757195291;488439880;502936130		0	7570970916	0	1.074e-10	81.15	1.20859e-07	2	1530.8	0.758165	33.9623	0
	High	FNYSSVMEVPKIEK	14	24	12	488420815;739695325;488439880;517206349;488413239;755116295;757195291;516364819;873896880;1004343736;502936130;736741405		0	2.30915e+09	0	6.911e-08	60.82	1.30815e-05	2	1670.85	0.93869	45.8537	1
	High	LIAVSLPR	17	35	6	739695325;488420815;488413239;757195291;488439880;502936130		0	5.18202e+09	0	0.0008279	57.43	8.67444e-06	2	868.561	-1.05557	36.9077	0
	High	EGMPIGAK	8	285	12	739695325;488420815;488413239;755116295;757195291;488439880;516364819;517206349;873896880;1004343736;502936130;736741405		0	2.03607e+09	0	0.002357	43.52	0.000940395	2	802.412	-0.66332	12.1073	0
	High	FNYSSVmEVPKIEK	3	24	12	488420815;739695325;488439880;488413239;755116295;757195291;516364819;517206349;873896880;1004343736;502936130;736741405	M7(Oxidation)	0	3.05505e+08	0	1.037e-06	43.11	0.000388479	2	1686.84	-0.614772	35.7343	1
	High	LREGMPIGAK	9	283	12	739695325;488420815;488413239;755116295;757195291;488439880;516364819;517206349;873896880;1004343736;502936130;736741405		0	5.59234e+08	0	0.0004637	37.46	0.0151476	2	1071.6	0.0641656	14.4846	1
	High	KFNYSSVMEVPK	15	58	3	488420815;739695325;488439880		0	1.15971e+09	0	0.0002006	28.43	0.0332316	3	1428.72	-0.135091	35.5678	1
	High	KFNYSSVmEVPK	3	58	3	488420815;739695325;488439880	M8(Oxidation)	0	175908672	0.003	0.04923	21.77	0.0818286	3	1444.71	-0.585107	24.6959	1
	High	VLDNAVEELEQITGQKPLVTK	3	4	1	488439880		0	2.42153e+07	0.004	0.05653	6.42	0.627094	3	2324.27	0.300422	67.3301	0
	High	EGmPIGAK	3	285	12	739695325;488420815;488413239;755116295;757195291;488439880;516364819;517206349;873896880;1004343736;502936130;736741405	M3(Oxidation)	0	8.98768e+07	0.006	0.1038	24.59	0.0747203	2	818.407	-1.22366	5.03976	0
	Medium	LREGmPIGAK	1	283	12	739695325;488420815;488413239;755116295;757195291;488439880;516364819;517206349;873896880;1004343736;502936130;736741405	M5(Oxidation)	0	64938832	0.012	0.1753	21.96	0.405957	2	1087.59	0.698081	6.62481	1
487748790	MULTISPECIES: 30S ribosomal protein S4 [Bacteria]	4591.03	62.5	290	1	13	174	4.83264e+09	200	23.0911	9.71533
	A2	Sequence	# PSMs	# Proteins	# Protein Groups	Protein Group Accessions	Modifications	ΔCn	Area	q-Value	PEP	IonScore	Exp Value	Charge	MH+ [Da]	ΔM [ppm]	RT [min]	# Missed Cleavages
	High	SELPAEINEQLIVEYYSR	58	72	5	487748790;499594771;488397739;365225678;973246117		0	54020857	0	8.259e-13	98.12	3.86967e-09	2	2153.08	0.0270189	69.1391	0
	High	VDIPSYSLKPGQVITVR	14	14	2	487748790;499594771		0	1.27915e+09	0	2.927e-09	76.66	1.16518e-07	2	1872.06	0.720614	47.9069	0
	High	RLGISLSGTGK	13	298	9	487748790;499594771;488397739;973246117;889531341;754990405;651988911;516336527;817168435		0	8.45836e+08	0	8.825e-07	76.63	4.96462e-07	2	1088.64	0.419324	21.2215	1
	High	LDAVVYSLGLAR	24	59	5	487748790;499594771;488397739;365225678;973246117		0	4667983764	0	2.364e-08	70.82	1.54825e-06	2	1276.73	0.0787307	52.4484	0
	High	FPERSELPAEINEQLIVEYYSR	4	18	3	487748790;499594771;488397739		0	0	0	6.193e-10	54.2	5.43671e-05	3	2682.34	0.556286	65.3931	1
	High	RPYAPGQHGPNQR	7	181	6	487748790;499594771;488397739;973246117;889531341;754990405		0	1.8314e+09	0	4.648e-10	52.34	0.000152571	2	1477.74	0.907958	4.79141	0
	High	YLYGmTER	4	66	3	487748790;499594771;488397739	M5(Oxidation)	0	6.76238e+08	0	0.0002723	51.01	4.04176e-05	2	1048.48	-0.332169	15.1504	0
	High	KLSEYGLQLR	13	61	4	487748790;499594771;488397739;973246117		0	548898026	0	0.0004645	42.56	0.000657231	3	1206.68	-1.28534	29.251	1
	High	NTFDIAGK	9	46	2	487748790;499594771		0	3746232472	0	0.005999	40.14	0.0010409	2	865.44	-1.19598	19.6374	0
	High	LGISLSGTGK	4	298	9	487748790;499594771;488397739;973246117;889531341;754990405;651988911;516336527;817168435		0	4.27875e+09	0	0.0005877	37.55	0.00613515	2	932.54	-1.0322	21.1815	0
	High	EKSQNLDIIK	9	11	3	487748790;499594771;973246117		0	640345024	0	0.006271	27.27	0.0236249	2	1187.66	0.660674	16.7413	1
	High	QLVNHGHIEVDGGR	2	12	1	487748790		0	7.92082e+06	0	0.0003329	22.48	0.0782438	2	1530.78	-0.613143	14.379	0
	High	YLYGMTER	6	66	3	487748790;499594771;488397739		0	5.55117e+09	0.001	0.01971	32.65	0.00575845	2	1032.48	0.176238	25.5561	0
	High	SQNLDIIK	7	11	3	487748790;499594771;973246117		0	1739976966	0.001	0.02205	22.74	0.146862	2	930.526	0.052652	23.3778	0
739697697	50S ribosomal protein L10 [Staphylococcus haemolyticus]	4336.95	71.08	103	6	15	173	5.33483e+09	166	17.7513	5.09717
	A2	Sequence	# PSMs	# Proteins	# Protein Groups	Protein Group Accessions	Modifications	ΔCn	Area	q-Value	PEP	IonScore	Exp Value	Charge	MH+ [Da]	ΔM [ppm]	RT [min]	# Missed Cleavages
	High	GLDEFLTGPTAVATSTEDVVAPAK	44	1	1	739697697		0	6.90706e+09	0	1.566e-17	118.33	1.55706e-11	2	2389.22	0.709099	66.1735	0
	High	NSVSTVIVDYR	13	25	4	487750436;488411943;488363861;739697697		0	4354347428	0	6.228e-09	103.72	1.37577e-09	2	1252.65	0.109058	33.8332	0
	High	TGVMEGSVISAEEVK	21	5	3	488411943;488363861;739697697		0	4.63505e+09	0	9.177e-12	95.09	3.73239e-09	2	1535.76	0.406105	36.2798	0
	High	TGVmEGSVISAEEVK	13	5	3	488411943;488363861;739697697	M4(Oxidation)	0	7.32507e+08	0	6.609e-09	84.69	4.44909e-08	2	1551.76	0.453549	28.3552	0
	High	KQQVDVIAEQLK	14	6	1	739697697		0	2.67758e+09	0	2.168e-08	75.19	6.58354e-07	2	1398.8	0.379323	26.7202	1
	High	RAAEQAGIK	1	1	1	739697697		0	125430473	0	0.0009376	59.73	8.01832e-05	2	943.531	-1.27392	3.71169	1
	High	GLTVAEVTELR	27	40	4	487750436;488390554;739697697;488363861		0	4.46237e+09	0	2.297e-05	52.1	7.7691e-05	2	1187.66	0.857817	43.7278	0
	High	AAEQAGIKGLDEFLTGPTAVATSTEDVVAPAK	6	1	1	739697697		0	318265996	0	4.717e-11	48.55	7.33093e-05	3	3157.63	0.176402	68.5473	1
	High	QQVDVIAEQLK	6	6	1	739697697		0	1.39873e+09	0	1.693e-05	42.37	0.00198165	2	1270.7	0.128812	34.2107	0
	High	EHEALEIK	8	33	3	488390554;739697697;736634686		0	2150990850	0	0.004096	37.81	0.00268235	2	968.503	-1.35852	9.96022	0
	High	VIAGFAK	5	29	5	487750436;488411943;488363861;739697697;488390554		0	4400695376	0	0.007337	26.25	0.0509845	2	705.43	1.12283	15.305	0
	High	AAEQAGIK	3	1	1	739697697		0	4.5553e+08	0.001	0.01254	30.94	0.0465911	2	787.43	-1.46832	4.54815	0
	High	NFAYAVK	5	73	5	487750436;488363861;488390554;739697697;488411943		0	3.20609e+09	0.003	0.04814	19.09	0.180033	2	812.429	-0.80049	19.1787	0
	High	SAIIEAK	5	49	4	487750436;488363861;488390554;739697697		0	3.67657e+09	0.004	0.05364	25.43	0.241164	2	731.429	-0.868871	7.98022	0
	High	EAGVEYK	1	70	5	487750436;488363861;488390554;739697697;488411943		0	2.31761e+08	0.005	0.06793	27.67	0.054635	2	795.388	-0.752323	6.38729	0
	High	VIAGFAKEHEALEIK	1	13	2	488390554;739697697		0	7.84196e+06	0.005	0.06731	13.33	0.313548	4	1654.91	-0.940032	73.1862	1
499596133	MULTISPECIES: 30S ribosomal protein S6 [Staphylococcus]	3079.96	88.78	46	8	12	165	5.39276e+09	98	11.7	5.05908
	A2	Sequence	# PSMs	# Proteins	# Protein Groups	Protein Group Accessions	Modifications	ΔCn	Area	q-Value	PEP	IonScore	Exp Value	Charge	MH+ [Da]	ΔM [ppm]	RT [min]	# Missed Cleavages
	High	LAYEIEDFKEGFYNIVR	41	3	1	499596133		0	5340340805	0	2.032e-12	92.89	1.16174e-08	2	2106.05	0.317152	66.142	1
	High	FNGILASEGSEVLEEKDWGK	16	14	2	499596133;487749362		0	1442853524	0	5.102e-10	82.02	4.05098e-08	3	2208.08	0.821582	53.845	1
	High	TYEIMYVVRPNIEEDAK	26	5	1	499596133		0	2.35414e+09	0	3.649e-12	82	1.17043e-07	2	2070.02	-0.00650567	48.5919	0
	High	FNGILASEGSEVLEEK	7	14	2	499596133;487749362		0	1.82595e+08	0	2.66e-11	78.04	2.30058e-07	2	1721.86	-0.148045	48.9858	0
	High	TYEIMYVVRPNIEEDAKK	29	5	1	499596133		0	3037476584	0	5.383e-08	70.33	9.50001e-07	2	2198.12	0.882737	42.8063	1
	High	ATDEFQR	6	33	1	499596133		0	4.10157e+09	0	0.00367	45.7	0.000352591	2	866.4	-0.839761	7.45891	0
	High	EGFYNIVR	3	16	3	499596133;487749362;488410937		0	6.95825e+08	0	9.734e-05	44.56	0.000150476	2	997.51	-0.317833	35.718	0
	High	YIVIREDQDK	17	16	2	499596133;487749362		0	3417012488	0	2.525e-05	43.93	0.000621024	2	1278.67	-0.0160003	15.5735	1
	High	ISDDIIR	8	64	1	499596133		0	6736376060	0	0.009802	41.34	0.00382314	2	831.456	-1.27493	20.7971	0
	High	RLAYEIEDFK	1	13	1	499596133		0	1.20442e+07	0	0.001304	33.94	0.00292643	3	1283.66	-0.587902	35.2779	1
	High	TYEImYVVRPNIEEDAK	2	5	1	499596133	M5(Oxidation)	0	1.33137e+08	0	0.000166	33.28	0.00881051	2	2086.02	0.558616	41.6143	0
	High	LAYEIEDFK	3	13	1	499596133		0	5.99376e+08	0	0.001687	26.7	0.0166761	2	1127.56	0.51997	40.7411	0
	High	IKTDNNR	6	3	1	499596133		0	1.05581e+08	0.006	0.09197	35.55	0.00571155	2	860.458	-0.648444	0.431122	1
394259924	ribosomal protein L11 [Staphylococcus epidermidis NIHLM023]	4500.16	51.54	259	5	7	159	6.15652e+09	130	13.7852	8.11865
	A2	Sequence	# PSMs	# Proteins	# Protein Groups	Protein Group Accessions	Modifications	ΔCn	Area	q-Value	PEP	IonScore	Exp Value	Charge	MH+ [Da]	ΔM [ppm]	RT [min]	# Missed Cleavages
	High	TQEQAGLIIPVEISVYEDR	73	16	1	394259924		0	1.00098e+09	0	4.964e-13	91.63	3.88194e-09	2	2160.12	-0.0785322	66.3802	0
	High	MQDLNAADEEAAMR	15	51	1	394259924		0	1.02266e+10	0	1.338e-10	86.19	7.9344e-09	2	1564.67	0.404144	30.3382	0
	High	mQDLNAADEEAAMR	20	51	1	394259924	M1(Oxidation)	0	1.06605e+09	0	5.964e-10	82.36	1.71326e-08	2	1580.67	0.527967	25.2916	0
	High	mQDLNAADEEAAmR	8	51	1	394259924	M1(Oxidation); M13(Oxidation)	0	2.49189e+08	0	3.216e-06	63.81	1.18535e-06	2	1596.66	0.649309	17.6469	0
	High	VATVTKDQVR	2	43	1	394259924		0	2.71492e+08	0	0.003136	39.69	0.00160561	2	1116.64	-0.717478	5.71949	1
	High	TPPAPVLLKK	17	61	2	394259924;973246327		0	798798997	0	0.0004041	29.61	0.00333657	2	1063.69	-0.13899	18.5419	1
	High	TPPAPVLLK	16	61	2	394259924;973246327		0	2485606654	0	0.001166	29.31	0.00369242	2	935.591	-1.2678	27.9038	0
	High	SFTFITK	7	255	1	394259924		0	5.75737e+09	0.001	0.02567	25.04	0.0733189	2	843.461	0.284553	32.6397	0
	High	IIEGTAR	1	58	1	394259924		0	1.16348e+09	0.004	0.05917	34.33	0.0168623	2	759.434	-1.94284	5.78744	0
919222293	50S ribosomal protein L16 [Staphylococcus aureus]	5406.85	32.17	179	1	4	157	2.62195e+09	143	16.1927	10.8872
	A2	Sequence	# PSMs	# Proteins	# Protein Groups	Protein Group Accessions	Modifications	ΔCn	Area	q-Value	PEP	IonScore	Exp Value	Charge	MH+ [Da]	ΔM [ppm]	RT [min]	# Missed Cleavages
	High	ILFEVAGVSEEVAR	108	36	1	919222293		0	1.06691e+09	0	4.188e-11	106.16	3.13523e-10	2	1518.82	0.569503	54.0018	0
	High	GAVEGWIAVVKPGR	35	40	2	919222293;1021228642		0	6237227955	0	8.642e-11	84.75	2.9477e-08	2	1438.82	0.745926	44.1022	0
	High	LASHKLPVK	4	183	2	919222293;1021228642		0	5.61694e+08	0	0.002191	39.77	0.00098058	2	992.624	-1.16993	5.91452	1
	High	IFPHTPYTK	10	48	2	919222293;1021228642		0	4.0536e+08	0	0.005357	21.5	0.135572	3	1103.59	-1.39918	22.1823	0
499594391	MULTISPECIES: 50S ribosomal protein L3 [Staphylococcus]	2095.93	65.91	222	5	12	153	3.68335e+09	220	23.7103	9.65674
	A2	Sequence	# PSMs	# Proteins	# Protein Groups	Protein Group Accessions	Modifications	ΔCn	Area	q-Value	PEP	IonScore	Exp Value	Charge	MH+ [Da]	ΔM [ppm]	RT [min]	# Missed Cleavages
	High	APGSVGMASDASR	18	83	4	499594391;757195313;916153655;827450988		0	7393008778	0	3.542e-09	84.98	5.24184e-08	2	1205.56	0.134185	12.0384	0
	High	APGSVGmASDASR	12	83	4	499594391;757195313;916153655;827450988	M7(Oxidation)	0	1040473648	0	1.077e-08	73.07	1.14909e-06	2	1221.55	0.0980836	6.59858	0
	High	TEEVDGYNAIQVGFEDKK	39	14	1	499594391		0	2.27095e+08	0	1.424e-09	71.98	1.07758e-06	2	2041.97	1.18571	40.0001	1
	High	KGFVEIQTSIK	30	5	1	499594391		0	1.06747e+09	0	2.587e-07	52.11	0.000115346	2	1249.72	0.499746	28.8119	1
	High	GFVEIQTSIK	5	5	1	499594391		0	2.01527e+08	0	5.492e-05	51.97	0.000121666	2	1121.62	0.0120239	37.1028	0
	High	MGGNTVTVQNLEVVQVDTENNVILVK	28	13	3	499594391;518298432;757195313		0	72354432	0	9.166e-05	33.84	0.00159023	3	2813.48	4.05617	69.8223	0
	High	KIGmTQVFGENGELIPVTVVEASQNVVLQK	2	22	2	487747616;499594391	M4(Oxidation)	0	0	0	2.226e-07	33.22	0.00181044	3	3243.73	-1.02872	71.0794	1
	High	IGMTQVFGENGELIPVTVVEASQNVVLQK	5	22	2	487747616;499594391		0	8.01388e+07	0	4.155e-06	28.08	0.00949139	3	3099.64	1.10278	73.6436	0
	High	NVNVDEYEVGQEVTVDTFEAGDIIDVTGTSK	5	7	1	499594391		0	3.09452e+07	0	3.506e-05	24.19	0.0135278	3	3343.55	-4.554	73.6846	0
	High	GFVEIQTSIKK	1	5	1	499594391		0	2.1457e+07	0.007	0.1172	8.35	2.74158	3	1249.72	0.659924	28.2449	1
	Medium	GFQGAIK	4	251	7	499594391;757195313;916153655;499564231;487747616;311097952;518298432		0	2.58957e+09	0.011	0.1561	28.71	0.0382897	2	720.402	-2.06678	10.9297	0
	Medium	GNVPGPK	3	163	8	499594391;757195313;916153655;487747616;518298432;827450988;524701728;953356008		0	4.4729e+08	0.014	0.1952	21.1	0.200272	2	668.372	-0.874399	4.8299	0
	Medium	GFQGAIKR	1	250	7	499594391;757195313;916153655;499564231;487747616;311097952;518298432		0	3.78522e+07	0.018	0.24	18.93	0.507914	2	876.504	-1.61166	7.94611	1
487747640	MULTISPECIES: 50S ribosomal protein L13 [Bacteria]	3521.12	78.62	29	5	14	152	5.736e+09	145	16.2994	9.30518
	A2	Sequence	# PSMs	# Proteins	# Protein Groups	Protein Group Accessions	Modifications	ΔCn	Area	q-Value	PEP	IonScore	Exp Value	Charge	MH+ [Da]	ΔM [ppm]	RT [min]	# Missed Cleavages
	High	LSSEVAAILR	11	24	1	487747640		0	578984712	0	3.126e-08	90.79	1.05461e-08	2	1058.62	0.26812	40.6864	0
	High	LFVYGGAEHPHAAQQPENYELRG	24	58	4	499594415;487747640;992336154;377764457		0	5891859197	0	2.659e-12	80.89	1.26279e-07	2	2583.24	1.69928	34.1708	1
	High	WYVIDAEGQTLGR	27	53	3	499594415;487747640;377764457		0	5.93412e+09	0	5.368e-08	76.43	8.19035e-07	2	1507.76	1.00113	48.5827	0
	High	QTFMANESNIERK	14	63	3	499594415;487747640;992336154		0	3245591207	0	8.539e-08	76.01	5.38813e-07	2	1567.75	-1.50989	19.7928	1
	High	QTFmANESNIER	6	63	3	499594415;487747640;992336154	M4(Oxidation)	0	3.66265e+08	0	4.657e-06	69.11	6.81229e-07	2	1455.65	-0.0621433	19.9931	0
	High	QTFMANESNIER	10	63	3	499594415;487747640;992336154		0	2.00793e+09	0	2.164e-07	68.39	1.03587e-06	2	1439.66	0.644636	25.9365	0
	High	KWYVIDAEGQTLGR	16	53	3	499594415;487747640;377764457		0	1108311973	0	7.506e-06	62.5	6.83245e-06	2	1635.85	1.29628	41.3328	1
	High	QTFmANESNIERK	10	63	3	499594415;487747640;992336154	M4(Oxidation)	0	357274646	0	4.455e-07	58.77	1.26102e-05	2	1583.75	0.559941	14.498	1
	High	LFVYGGAEHPHAAQQPENYELR	6	58	4	499594415;487747640;992336154;377764457		0	610433465	0	1.227e-10	57.53	1.56294e-05	3	2526.22	0.39779	34.1604	0
	High	KLFVYGGAEHPHAAQQPENYELR	3	54	4	499594415;487747640;992336154;377764457		0	142959379	0	3.02e-09	47.14	0.000209619	3	2654.31	0.217895	30.8809	1
	High	LLETSIK	10	29	2	499594415;487747640		0	5382007542	0	0.006541	44.55	0.000385827	2	803.486	-1.03736	18.1648	0
	High	SISAGELKR	7	7	1	487747640		0	2.89539e+08	0	0.002068	43.79	0.00149792	3	960.546	-1.09627	9.43017	1
	High	VTYTPHVDTGDYVIIINASK	2	17	1	487747640		0	1.04156e+08	0	0.001173	6.86	0.91698	3	2206.14	0.904339	52.4377	0
	High	IEFTGNKEQDK	1	12	1	487747640		0	106099336	0	0.001248	5.25	3.07494	3	1308.64	-1.64101	8.76874	1
	High	GMLPSTR	4	43	2	487747640;377764457		0	124670373	0.001	0.01785	40.7	0.00259597	2	761.396	-1.48731	14.4161	0
	High	SISAGELK	1	16	1	487747640		0	7.77307e+07	0.007	0.1246	21.19	0.146743	2	804.445	-0.893946	12.4765	0
487750444	MULTISPECIES: 50S ribosomal protein L1 [Bacteria]	2985.75	65.8	518	7	17	150	6.12684e+09	231	25.0121	9.11475
	A2	Sequence	# PSMs	# Proteins	# Protein Groups	Protein Group Accessions	Modifications	ΔCn	Area	q-Value	PEP	IonScore	Exp Value	Charge	MH+ [Da]	ΔM [ppm]	RT [min]	# Missed Cleavages
	High	GDKITEAEEAGADYVGEADYVQK	6	8	1	487750444		0	652812166	0	2.12e-16	111.16	2.29679e-11	2	2458.12	-1.37066	46.1311	1
	High	SVAVTTTMGPGVK	32	81	2	499595990;487750444		0	6303441552	0	9.055e-07	73.17	5.87976e-07	2	1247.67	0.455639	23.2365	0
	High	TGTVTMDVK	20	93	3	499595990;487750444;488440031		0	4.8474e+09	0	1.023e-05	65.83	8.73768e-06	2	951.482	0.324607	13.6742	0
	High	TGTVTmDVK	5	93	3	499595990;487750444;488440031	M6(Oxidation)	0	1.15091e+09	0	9.395e-05	64.72	4.1655e-06	2	967.476	-0.228819	5.93176	0
	High	VSFDEEKLVDNFR	8	6	1	487750444		0	369802734	0	3.138e-07	64.64	1.03239e-05	2	1597.79	-0.0307738	47.4086	1
	High	SVAVTTTmGPGVK	9	81	2	499595990;487750444	M8(Oxidation)	0	9.74489e+08	0	1.096e-05	60.25	2.30351e-05	2	1263.66	0.899674	15.6141	0
	High	TGTVTMDVKK	5	92	3	499595990;487750444;488440031		0	1.93609e+08	0	9.033e-05	50.42	0.000119378	2	1079.58	-0.109011	7.89732	1
	High	VDRTQYYSVEEAIK	5	9	1	487750444		0	6.34859e+07	0	6.972e-05	45.56	0.000319667	2	1700.85	0.0748994	32.7082	1
	High	YQEAASKVDR	2	51	1	487750444		0	89964758	0	0.0002897	44.43	0.000645436	2	1166.58	-0.581185	5.3381	1
	High	AGIVHASIGK	13	80	3	499595990;487750444;488440031		0	2055699672	0	0.00104	42.49	0.000532638	2	952.558	0.502502	10.6204	0
	High	TLQDVLAK	8	15	2	499595990;487750444		0	7229680960	0	0.001903	38.47	0.00448745	2	887.519	-0.619364	24.773	0
	High	ITEAEEAGADYVGEADYVQK	1	8	1	487750444		0	22527268	0	1.747e-07	33.16	0.00130426	2	2157.98	-0.166872	39.7118	0
	High	TQYYSVEEAIK	4	9	1	487750444		0	284895525	0	7.184e-05	31.05	0.017393	2	1330.65	0.705429	34.1065	0
	High	GAVVLPHGTGK	5	100	2	487750444;640599480		0	1.89694e+08	0	0.001179	26.98	0.0286639	2	1035.59	-0.19636	11.3099	0
	High	KNDQQIR	12	170	3	499595990;487750444;488440031		0	1.87553e+08	0.001	0.01385	52.67	0.000106799	2	901.484	-0.821724	2.19515	1
	High	AGKVEYR	2	349	4	487750444;499595990;488440031;750068341		0	2.91956e+07	0.002	0.03794	36.61	0.01087	2	822.446	-1.45423	3.83942	1
	High	GLMPNPK	10	792	6	487750444;499595990;889453494;488440031;640599480;750068341		0	8.70106e+08	0.003	0.04972	41.02	0.00385456	2	756.406	-2.16029	14.6014	0
	Medium	ETSVANFDASVEVAFR	1	15	1	487750444		0	1.82699e+08	0.012	0.1692	0.66	4.38097	3	1741.84	-0.931027	49.8869	0
	Medium	KAVEEIK	2	98	3	499595990;487750444;488440031		0	316712954	0.019	0.2524	26.1	0.14446	2	816.482	-1.27052	4.50503	1

## Sheet: Amp_No7
Sample #7 - Protein and peptide list from bacteria grown in Ampicillin medium
Accession	Description	Score	Coverage	# Proteins	# Unique Peptides	# Peptides	# PSMs	Area	# AAs	MW [kDa]	calc. pI
446081881	MULTISPECIES: 50S ribosomal protein L7/L12 [Bacilli]	8335.26	87.39	284	1	10	287	8.69386e+09	119	12.5098	4.70361
	A2	Sequence	# PSMs	# Proteins	# Protein Groups	Protein Group Accessions	Modifications	ΔCn	Area	q-Value	PEP	IonScore	Exp Value	Charge	MH+ [Da]	ΔM [ppm]	RT [min]	# Missed Cleavages
	High	AIEEEFGVTAAAPVAVAGGAGEAAAEK	134	5	1	446081881		0	241243304	0	2.261e-18	130.51	6.66901e-13	2	2486.24	1.34382	53.3043	0
	High	TEFDVELTSAGAQK	48	4	2	446081881;647256108		0	4402807600	0	1.219e-10	79.66	1.19498e-07	2	1495.73	0.431705	36.8175	0
	High	EAAAKEEAEEIK	30	3	2	446081881;647256108		0	5.1184e+09	0	1.572e-06	61.86	8.37342e-06	2	1317.65	0.305712	8.13786	1
	High	AKLEEVGAAVEVK	28	12	2	446081881;647256108		0	652612884	0	1.357e-07	47.89	0.000260901	2	1342.76	0.633934	24.6981	1
	High	SmTVLELNDLVK	6	36	2	446081881;647256108	M2(Oxidation)	0	1427520175	0	0.0002994	44.76	0.000516331	2	1377.73	0.319146	49.9346	0
	High	EQIIEAVK	13	75	3	446081881;647256108;844805189		0	7417455050	0	0.00345	24.44	0.143	2	929.529	-0.931429	19.8881	0
	High	SMTVLELNDLVK	2	36	2	446081881;647256108		0	11758940721	0	0.0005889	23.09	0.144081	2	1361.74	0.622633	57.4803	0
	High	EITGLGLK	10	292	7	446081881;647256108;1005922626;844805189;751603898;1000365134;402214253		0	4.82027e+09	0.001	0.008758	29.14	0.113122	2	830.498	-0.838224	26.262	0
	High	ELVDNTPK	12	42	3	446081881;647256108;844805189		0	6905192696	0.001	0.005402	28.76	0.00977884	2	915.478	-0.237464	9.53104	0
	High	EEAEEIKAK	3	51	6	446081881;647256108;844805189;1005922626;751603898;1000365134		0	2.10558e+09	0.003	0.02972	8.1	4.76261	2	1046.54	-1.11356	17.2004	1
	Medium	TKEQIIEAVK	1	74	2	446081881;647256108		0	1.6566e+09	0.015	0.152	16.72	1.08003	2	1158.67	-4.44398	15.3886	1
647256108	50S ribosomal protein L7/L12 [Bacillus anthracis]	3198.63	87.29	280	1	10	179	8.69386e+09	118	12.4387	4.70361
	A2	Sequence	# PSMs	# Proteins	# Protein Groups	Protein Group Accessions	Modifications	ΔCn	Area	q-Value	PEP	IonScore	Exp Value	Charge	MH+ [Da]	ΔM [ppm]	RT [min]	# Missed Cleavages
	High	TEFDVELTSAGAQK	48	4	2	446081881;647256108		0	4402807600	0	1.219e-10	79.66	1.19498e-07	2	1495.73	0.431705	36.8175	0
	High	EAAAKEEAEEIK	30	3	2	446081881;647256108		0	5.1184e+09	0	1.572e-06	61.86	8.37342e-06	2	1317.65	0.305712	8.13786	1
	High	AIEEEFGVTAAPVAVAGGAGEAAAEK	26	1	1	647256108		0	2.73086e+07	0	1.975e-08	61.35	6.4855e-06	2	2415.2	-1.74589	52.5832	0
	High	AKLEEVGAAVEVK	28	12	2	446081881;647256108		0	652612884	0	1.357e-07	47.89	0.000260901	2	1342.76	0.633934	24.6981	1
	High	SmTVLELNDLVK	6	36	2	446081881;647256108	M2(Oxidation)	0	1427520175	0	0.0002994	44.76	0.000516331	2	1377.73	0.319146	49.9346	0
	High	EQIIEAVK	13	75	3	446081881;647256108;844805189		0	7417455050	0	0.00345	24.44	0.143	2	929.529	-0.931429	19.8881	0
	High	SMTVLELNDLVK	2	36	2	446081881;647256108		0	11758940721	0	0.0005889	23.09	0.144081	2	1361.74	0.622633	57.4803	0
	High	EITGLGLK	10	292	7	446081881;647256108;1005922626;844805189;751603898;1000365134;402214253		0	4.82027e+09	0.001	0.008758	29.14	0.113122	2	830.498	-0.838224	26.262	0
	High	ELVDNTPK	12	42	3	446081881;647256108;844805189		0	6905192696	0.001	0.005402	28.76	0.00977884	2	915.478	-0.237464	9.53104	0
	High	EEAEEIKAK	3	51	6	446081881;647256108;844805189;1005922626;751603898;1000365134		0	2.10558e+09	0.003	0.02972	8.1	4.76261	2	1046.54	-1.11356	17.2004	1
	Medium	TKEQIIEAVK	1	74	2	446081881;647256108		0	1.6566e+09	0.015	0.152	16.72	1.08003	2	1158.67	-4.44398	15.3886	1
446151709	30S ribosomal protein S1 [Bacillus cereus]	3447.27	37.7	89	11	15	175	2.51129e+09	382	42.0993	5.05908
	A2	Sequence	# PSMs	# Proteins	# Protein Groups	Protein Group Accessions	Modifications	ΔCn	Area	q-Value	PEP	IonScore	Exp Value	Charge	MH+ [Da]	ΔM [ppm]	RT [min]	# Missed Cleavages
	High	ELQVGDVVTGSVTKVEEK	13	68	1	446151709		0	1032590498	0	4.902e-12	77.34	3.67158e-07	2	1917.02	-0.247185	42.9064	1
	High	HVKNPNEVLEMGQEVK	16	72	1	446151709		0	8.52284e+08	0	3.533e-11	77.14	3.49686e-07	2	1850.94	0.351072	26.5701	1
	High	EGDVVEGTVQR	21	65	2	446151709;736628679		0	2.74704e+09	0	3.931e-06	75.84	4.7432e-07	2	1188.58	-0.678878	13.8383	0
	High	AAQPGPWENVGGEVK	12	15	1	446151709		0	1.91302e+09	0	0.00015	70.1	1.42677e-06	2	1538.76	-0.0377422	33.05	0
	High	ELQVGDVVTGSVTK	24	68	1	446151709		0	1.33217e+09	0	5.511e-06	65.07	9.95749e-06	2	1431.77	0.133637	37.8354	0
	High	GFIPASLVEVHYVEDFTDYK	13	57	1	446151709		0	994650911	0	5.339e-11	63.58	8.52942e-06	2	2329.14	-0.127071	71.822	0
	High	NPNEVLEMGQEVK	15	73	1	446151709		0	2545832609	0	1.257e-06	61.02	1.36787e-05	2	1486.72	0.6901	35.2197	0
	High	AVVELELDSK	3	68	1	446151709		0	124761854	0	0.001766	59.12	4.2188e-05	2	1102.6	0.070191	33.9704	0
	High	HVKNPNEVLEmGQEVK	5	72	1	446151709	M11(Oxidation)	0	9.18772e+07	0	7.387e-07	55.04	3.03929e-05	2	1866.94	1.1756	18.2741	1
	High	NPNEVLEmGQEVK	6	73	1	446151709	M8(Oxidation)	0	280689012	0	3.696e-08	50.93	7.58801e-05	2	1502.71	-0.726127	22.5503	0
	High	QVLVNVGYK	7	80	1	446151709		0	2240988316	0	3.383e-05	48.59	0.000152192	2	1019.59	-0.0145108	27.0972	0
	High	VEQPSEVLEQGQK	7	75	1	446151709		0	1.90661e+08	0	7.997e-05	47.07	0.000307266	2	1470.74	0.0316657	24.5161	0
	High	FNSGHVFDVTVK	14	20	1	446151709		0	2.01818e+09	0	0.002836	35.84	0.00298405	2	1349.68	-0.285592	32.2869	0
	High	GFIPASLVEVHYVEDFTDYKGK	8	55	1	446151709		0	5.8373e+08	0	4.023e-05	34.14	0.00838415	4	2514.26	0.800059	66.0242	1
	High	EAISSLKEGDVVEGTVQR	1	64	2	446151709;736628679		0	188166747	0	0.0003162	31.06	0.0113597	3	1916.99	0.193378	31.6662	1
	High	EAISSLK	9	83	2	446151709;736628679		0	7.30761e+08	0.001	0.00437	46.83	0.000890138	2	747.424	-1.06304	9.72224	0
	High	LEEDDLVLSKR	1	50	2	446151709;736628679		0	5.32747e+06	0.001	0.00507	32.46	0.0102442	2	1316.71	1.51735	26.1076	1
487946702	MULTISPECIES: 50S ribosomal protein L1 [Bacilli]	3229.39	51.3	992	9	13	160	3.39809e+09	230	24.466	9.5249
	A2	Sequence	# PSMs	# Proteins	# Protein Groups	Protein Group Accessions	Modifications	ΔCn	Area	q-Value	PEP	IonScore	Exp Value	Charge	MH+ [Da]	ΔM [ppm]	RT [min]	# Missed Cleavages
	High	EAEAAGADFVGDADYIGK	32	16	1	487946702		0	1.0132e+09	0	1.68e-14	96.85	8.6746e-10	2	1798.81	0.642247	43.2117	0
	High	AKEAEAAGADFVGDADYIGK	10	16	1	487946702		0	3.6113e+08	0	1.082e-10	73.26	2.45473e-07	2	1997.95	0.0844862	37.8911	1
	High	AAAYSATEAVELVKK	10	22	1	487946702		0	793611675	0	4.572e-06	67.76	2.04343e-06	3	1550.84	-0.130246	33.905	1
	High	FDATVEAAFR	12	64	1	487946702		0	450736349	0	1.249e-06	66.18	5.45844e-06	2	1126.55	1.05754	43.1232	0
	High	AAAYSATEAVELVK	7	22	1	487946702		0	1.05179e+09	0	2.01e-07	53.96	5.78579e-05	2	1422.75	0.98237	40.157	0
	High	GAVVLPHGTGK	20	100	4	487946702;651987944;488411942;496846559		0	1078741675	0	0.001328	53.76	6.01639e-05	2	1035.59	-0.667859	10.7486	0
	High	TGTVTFDVTK	9	148	2	487946702;503862518		0	3.12185e+09	0	0.0006533	52.4	0.000143285	2	1068.56	0.424391	24.9391	0
	High	NVTVASTMGPGVR	13	35	1	487946702		0	4451827124	0	0.0003873	52.12	0.000135948	2	1288.67	0.112557	24.5061	0
	High	AGNIHVPIGK	14	146	1	487946702		0	1.73262e+09	0	0.0006691	38.93	0.00555251	2	1005.58	-0.980415	16.1293	0
	High	TIADTLQK	6	22	1	487946702		0	2.62059e+09	0	0.003416	34.89	0.00507592	2	889.498	-1.38622	15.0512	0
	High	NVTVASTmGPGVR	3	35	1	487946702	M8(Oxidation)	0	466650650	0	0.003175	29.96	0.0200841	2	1304.66	0.26615	16.5819	0
	High	GLMPNPK	11	792	5	487946702;651987944;503862518;488411942;496846559		0	4.37186e+08	0.001	0.009913	38.58	0.00676043	2	756.407	-0.788538	14.5577	0
	High	KADQQIR	11	401	5	487946702;651987944;503862518;488411942;496846559		0	6.73964e+07	0.001	0.01259	32.63	0.0243408	2	858.479	-0.636016	3.26325	1
	High	VKPAAAK	2	81	1	487946702		0	1.74004e+07	0.006	0.06569	29.12	0.00661293	2	684.44	-0.321759	0.0869163	0
920662082	50S ribosomal protein L2 [Streptococcus pneumoniae]	4709.62	46.55	194	11	12	155	3.19382e+09	290	31.8903	10.8286
	A2	Sequence	# PSMs	# Proteins	# Protein Groups	Protein Group Accessions	Modifications	ΔCn	Area	q-Value	PEP	IonScore	Exp Value	Charge	MH+ [Da]	ΔM [ppm]	RT [min]	# Missed Cleavages
	High	NmTTNDFAEITTDRPEK	8	26	1	920662082	M2(Oxidation)	0	5.91439e+08	0	2.145e-08	115.64	3.50674e-11	2	1998.91	0.422442	29.9427	0
	High	SANIALINYVDGEKR	20	96	1	920662082		0	2.99287e+09	0	1.742e-08	99.95	2.39239e-09	2	1662.88	1.76045	42.6234	1
	High	GSVMNPVDHPHGGGEGR	13	37	1	920662082		0	1842677548	0	1.02e-10	99.74	1.10416e-09	2	1702.77	0.149647	9.47768	0
	High	NMTTNDFAEITTDRPEK	20	26	1	920662082		0	3330389070	0	2.608e-11	79.23	4.35806e-08	2	1982.91	-0.661093	35.386	0
	High	SPmSPWGKPTLGFK	9	74	1	920662082	M3(Oxidation)	0	3.56629e+08	0	8.902e-09	73.9	1.31584e-06	3	1548.79	-0.550607	37.7352	0
	High	IGNALPLINIPVGTVVHNIELKPGR	19	26	1	920662082		0	1973571983	0	3.545e-12	68.14	2.22519e-07	4	2634.55	0.390274	70.4118	0
	High	SPMSPWGKPTLGFK	16	74	1	920662082		0	2094476180	0	9.297e-09	62.6	1.18426e-05	2	1532.79	0.116904	42.5409	0
	High	ATVGQVGNESHELIK	14	10	1	920662082		0	3.2582e+09	0	2.527e-06	57.66	4.99619e-05	2	1581.82	-1.24332	23.0369	0
	High	SAGTSAQVLGK	11	185	2	227072543;920662082		0	1990582443	0	1.621e-05	57.05	5.0494e-05	2	1018.55	-0.318591	9.39195	0
	High	GSVmNPVDHPHGGGEGR	5	37	1	920662082	M4(Oxidation)	0	2.71635e+08	0	0.0009103	52.01	3.24196e-05	3	1718.77	-0.700732	6.43398	0
	High	SPWGKPTLGFK	7	1	1	920662082		0	1.66935e+08	0	3.75e-05	50.68	0.000151774	2	1217.67	-0.608963	34.091	0
	High	SANIALINYVDGEK	4	97	1	920662082		0	463566616	0	0.0003753	50.26	0.000177546	2	1506.78	0.758012	50.2015	0
	High	RNMTTNDFAEITTDRPEK	1	26	1	920662082		0	1.85021e+08	0	1.062e-06	30.36	0.0032676	3	2139.02	1.32833	29.251	1
	High	KSPMSPWGKPTLGFK	1	74	1	920662082		0	5.26965e+07	0	0.0003316	14.09	0.620008	4	1660.89	-0.716348	35.6401	1
	High	SLLAPLSK	7	39	1	920662082		0	2042210434	0.001	0.01171	35.27	0.00616621	2	828.519	0.0702849	31.6501	0
228585655	30S ribosomal protein S2 [Bacillus cereus m1293]	2980.94	47.37	522	7	11	150	3.6356e+09	228	25.9829	9.11475
	A2	Sequence	# PSMs	# Proteins	# Protein Groups	Protein Group Accessions	Modifications	ΔCn	Area	q-Value	PEP	IonScore	Exp Value	Charge	MH+ [Da]	ΔM [ppm]	RT [min]	# Missed Cleavages
	High	WLGGTLTNFQTIQK	17	35	2	228585655;929004996		0	6090269390	0	4.158e-11	77.38	2.89754e-07	2	1606.86	0.595889	53.2345	0
	High	DIAAEGGDILFVGTKK	16	17	1	228585655		0	1005320252	0	5.68e-11	73.46	4.3053e-07	2	1633.88	-0.0594289	46.0146	1
	High	QAQEAIKEEATR	14	39	1	228585655		0	1834358138	0	4.311e-08	69.24	1.42949e-06	2	1373.7	0.763796	7.83568	1
	High	DIAAEGGDILFVGTK	22	17	1	228585655		0	715557256	0	8.296e-07	69.21	2.83082e-06	2	1505.79	0.745724	54.7884	0
	High	QLLEAGVHFGHQTR	38	651	5	228585655;510800645;739706491;929004996;1009102996		0	993225494	0	2.169e-11	68.08	7.30526e-06	2	1592.83	-0.300315	24.5577	0
	High	GLPSALFVVDPR	22	24	1	228585655		0	2.91705e+09	0	2.401e-05	58.63	5.14766e-05	2	1270.72	-0.0721405	56.3254	0
	High	AGMYFVNQR	8	32	1	228585655		0	1.89948e+09	0	0.003798	43.58	0.000521852	2	1085.52	-0.693496	27.3146	0
	High	RYIFTER	4	95	2	228585655;1009102996		0	5.15704e+08	0	0.000927	40.22	0.00155899	2	984.526	-0.558615	15.991	1
	High	KVEEAFK	2	6	1	228585655		0	1.9611e+08	0.001	0.01359	38.68	0.00308983	2	850.466	-1.69272	5.90416	1
	High	AGmYFVNQR	2	32	1	228585655	M3(Oxidation)	0	88192381	0.001	0.01124	28.74	0.00681664	2	1101.51	-0.943154	17.6291	0
	High	NGIYIIDLQK	3	373	5	228585655;510800645;739706491;929004996;1009102996		0	3.17993e+08	0.001	0.01864	15.13	1.33042	2	1176.66	0.25832	46.5983	0
	Medium	KEVVQLK	2	112	1	228585655		0	1.61603e+08	0.014	0.1458	22	0.302544	2	843.529	-0.479836	6.8338	1
446057464	30S ribosomal protein S4 [Bacillus cereus]	3108.16	58.5	459	1	12	133	2.46835e+09	200	22.955	9.90576
	A2	Sequence	# PSMs	# Proteins	# Protein Groups	Protein Group Accessions	Modifications	ΔCn	Area	q-Value	PEP	IonScore	Exp Value	Charge	MH+ [Da]	ΔM [ppm]	RT [min]	# Missed Cleavages
	High	QLVNHGHIMVDGAR	21	31	2	446057464;446057460		0	1272398550	0	5.364e-07	93.34	1.36253e-08	2	1546.79	-0.0544917	16.038	0
	High	VKPGQTISVR	12	31	2	446057464;446057460		0	2.02896e+09	0	0.0002627	71.37	1.42244e-06	2	1084.65	0.0139824	9.12693	0
	High	QLVNHGHImVDGAR	8	31	2	446057464;446057460	M9(Oxidation)	0	1.21116e+08	0	3.033e-06	69.73	1.96334e-06	2	1562.78	-1.79922	12.9309	0
	High	RPYAPGPHGPNQR	12	42	2	446057464;446057460		0	2372952362	0	5.88e-11	68.95	1.89752e-06	3	1446.73	-0.571498	5.65093	0
	High	HGENFMILLEAR	34	40	2	446057464;446057460		0	1.88432e+08	0	2.17e-07	67.47	4.23478e-06	2	1429.73	1.04856	53.3328	0
	High	RLGISLSGTGK	4	298	6	499201812;446057464;924356355;446057460;737412896;912871125		0	45573454	0	0.001957	58.06	3.57179e-05	3	1088.64	-0.602205	20.7248	1
	High	EAIEVNNFVPEYLTFDADK	4	30	2	446057464;446057460		0	1.6712e+08	0	5.487e-09	40.47	0.000493586	2	2214.06	-0.373761	70.3956	0
	High	VDIPSYR	13	262	5	499201812;446057464;737412896;912871125;446057460		0	1724511536	0.001	0.007939	32.99	0.0158489	2	849.447	0.141901	24.915	0
	High	YTGPAWK	7	26	2	446057464;446057460		0	1.83495e+09	0.001	0.01119	29.8	0.0179059	2	822.414	-0.0182272	18.0597	0
	High	HMYGMTER	9	37	2	446057464;446057460		0	1.31975e+09	0.001	0.01416	23.9	0.00977713	2	1024.43	-0.650274	8.87634	0
	High	TFDQAGK	2	31	2	446057464;446057460		0	1.11328e+08	0.004	0.04183	33.05	0.00532609	2	766.372	-1.11219	5.06787	0
	High	HmYGMTER	2	37	2	446057464;446057460	M2(Oxidation)	0	2.64743e+08	0.005	0.05474	21.14	0.0180746	2	1040.43	-0.0939649	6.02128	0
	High	SSNLVVVK	4	1	1	446057464		0	3003134974	0.006	0.0676	27.39	0.0457798	2	845.508	-0.7816	14.7856	0
	Medium	RTFDQAGK	1	31	2	446057464;446057460		0	5.62621e+07	0.018	0.1839	30.8	0.024745	2	922.474	-0.113475	4.30028	1
446057460	MULTISPECIES: 30S ribosomal protein S4 [Bacillus]	3099	58.5	469	1	12	130	2.46835e+09	200	22.955	9.90576
	A2	Sequence	# PSMs	# Proteins	# Protein Groups	Protein Group Accessions	Modifications	ΔCn	Area	q-Value	PEP	IonScore	Exp Value	Charge	MH+ [Da]	ΔM [ppm]	RT [min]	# Missed Cleavages
	High	QLVNHGHIMVDGAR	21	31	2	446057464;446057460		0	1272398550	0	5.364e-07	93.34	1.36253e-08	2	1546.79	-0.0544917	16.038	0
	High	VKPGQTISVR	12	31	2	446057464;446057460		0	2.02896e+09	0	0.0002627	71.37	1.42244e-06	2	1084.65	0.0139824	9.12693	0
	High	QLVNHGHImVDGAR	8	31	2	446057464;446057460	M9(Oxidation)	0	1.21116e+08	0	3.033e-06	69.73	1.96334e-06	2	1562.78	-1.79922	12.9309	0
	High	RPYAPGPHGPNQR	12	42	2	446057464;446057460		0	2372952362	0	5.88e-11	68.95	1.89752e-06	3	1446.73	-0.571498	5.65093	0
	High	HGENFMILLEAR	34	40	2	446057464;446057460		0	1.88432e+08	0	2.17e-07	67.47	4.23478e-06	2	1429.73	1.04856	53.3328	0
	High	RLGISLSGTGK	4	298	6	499201812;446057464;924356355;446057460;737412896;912871125		0	45573454	0	0.001957	58.06	3.57179e-05	3	1088.64	-0.602205	20.7248	1
	High	EAIEVNNFVPEYLTFDADK	4	30	2	446057464;446057460		0	1.6712e+08	0	5.487e-09	40.47	0.000493586	2	2214.06	-0.373761	70.3956	0
	High	VDIPSYR	13	262	5	499201812;446057464;737412896;912871125;446057460		0	1724511536	0.001	0.007939	32.99	0.0158489	2	849.447	0.141901	24.915	0
	High	YTGPAWK	7	26	2	446057464;446057460		0	1.83495e+09	0.001	0.01119	29.8	0.0179059	2	822.414	-0.0182272	18.0597	0
	High	HMYGMTER	9	37	2	446057464;446057460		0	1.31975e+09	0.001	0.01416	23.9	0.00977713	2	1024.43	-0.650274	8.87634	0
	High	SNSLVVVK	1	11	1	446057460		0	3003134974	0.003	0.02957	26.24	0.0595398	2	845.509	-0.131913	14.6593	0
	High	TFDQAGK	2	31	2	446057464;446057460		0	1.11328e+08	0.004	0.04183	33.05	0.00532609	2	766.372	-1.11219	5.06787	0
	High	HmYGMTER	2	37	2	446057464;446057460	M2(Oxidation)	0	2.64743e+08	0.005	0.05474	21.14	0.0180746	2	1040.43	-0.0939649	6.02128	0
	Medium	RTFDQAGK	1	31	2	446057464;446057460		0	5.62621e+07	0.018	0.1839	30.8	0.024745	2	922.474	-0.113475	4.30028	1
1005560697	30S ribosomal protein S7 [Bacillus cereus]	2228.87	47.44	308	10	10	129	4460542252	156	17.9005	10.0376
	A2	Sequence	# PSMs	# Proteins	# Protein Groups	Protein Group Accessions	Modifications	ΔCn	Area	q-Value	PEP	IonScore	Exp Value	Charge	MH+ [Da]	ΔM [ppm]	RT [min]	# Missed Cleavages
	High	SQTILYNAFDIVSER	19	2	1	1005560697		0	2.10824e+09	0	9.504e-11	89.56	2.10812e-08	2	1755.89	0.0875456	64.6614	0
	High	DVLPDPMYNSK	8	27	1	1005560697		0	2.51997e+09	0	1.455e-05	56.73	8.59914e-06	2	1278.6	0.12826	36.492	0
	High	VGGANYQVPVEVRPER	17	46	1	1005560697		0	3061642926	0	1.452e-05	55.24	3.77025e-05	2	1769.93	1.15981	29.6917	0
	High	TGKEPmEVFEQALK	15	8	1	1005560697	M6(Oxidation)	0	217295891	0	0.001774	48.62	0.000460304	2	1622.81	-0.545321	33.3545	1
	High	NImPVLEVR	5	72	1	1005560697	M3(Oxidation)	0	326963564	0	0.003771	45.12	0.000704426	2	1086.6	0.268443	31.297	0
	High	TGKEPMEVFEQALK	20	8	1	1005560697		0	4860603032	0	1.11e-07	44.9	0.00100961	2	1606.82	1.37462	47.6485	1
	High	RDVLPDPMYNSK	4	27	1	1005560697		0	474159422	0	0.000124	43.11	0.000376262	3	1434.7	-0.692733	28.2014	1
	High	NIMPVLEVR	10	72	1	1005560697		0	5459380798	0	0.001401	42.35	0.000669419	2	1070.6	-0.144441	43.4859	0
	High	RDVLPDPmYNSK	5	27	1	1005560697	M8(Oxidation)	0	46201418	0	0.003587	39.55	0.00180241	2	1450.7	1.48304	20.9603	1
	High	EPMEVFEQALK	9	16	1	1005560697		0	2.08182e+08	0	5.2e-06	39.2	0.000733381	2	1320.65	0.884129	51.5123	0
	High	RVGGANYQVPVEVRPER	9	46	1	1005560697		0	1.2718e+09	0	7.59e-06	36.2	0.00326241	4	1926.03	-0.80992	25.0652	1
	High	DVLPDPmYNSK	2	27	1	1005560697	M7(Oxidation)	0	234084082	0.001	0.005936	10.46	0.269849	2	1294.6	-0.0943147	27.4663	0
	High	RTTLGLR	4	298	1	1005560697		0	4.38434e+08	0.008	0.09417	38.87	0.00765336	2	816.505	-0.596567	7.74691	1
	Medium	VGGANYQVPVEVRPERR	2	46	1	1005560697		0	1.4347e+08	0.024	0.2595	14.98	0.432055	2	1926.03	-0.0354062	24.9239	1
446452101	MULTISPECIES: 30S ribosomal protein S3 [Bacilli]	2403.14	47.95	212	4	12	127	3.53816e+09	219	24.2792	9.99365
	A2	Sequence	# PSMs	# Proteins	# Protein Groups	Protein Group Accessions	Modifications	ΔCn	Area	q-Value	PEP	IonScore	Exp Value	Charge	MH+ [Da]	ΔM [ppm]	RT [min]	# Missed Cleavages
	High	ADIDYAAVEADTTYGK	30	6	1	446452101		0	3253298717	0	2.187e-13	86.03	2.59438e-08	2	1702.78	-0.00825286	40.2595	0
	High	WFAEKDYATLLHEDIK	19	5	1	446452101		0	2.52985e+09	0	3.711e-11	81.61	5.10777e-08	2	1978.99	-0.0449596	52.2189	1
	High	AESYSEGTVPLHTLR	13	12	2	446452101;654950755		0	4831313396	0	4.743e-07	81.06	7.44258e-08	2	1659.84	1.35784	28.9378	0
	High	RVHINILEVK	8	11	1	446452101		0	4.8923e+08	0	2.505e-05	75.91	1.12837e-07	3	1220.75	-0.634529	26.4942	1
	High	VNVTIHTAKPGMVIGK	11	13	2	446452101;493241466		0	1.23665e+09	0	1.583e-06	61.75	7.51887e-06	2	1664.95	0.364459	26.6428	0
	High	VNPIGLR	10	27	1	446452101		0	1.79733e+09	0	4.439e-05	59.76	6.60511e-06	2	768.472	-1.4133	19.6502	0
	High	GGTEVEALR	6	81	3	446452101;654950755;902803402		0	1652192064	0	0.001595	52.87	0.00018875	2	931.483	-1.08032	13.481	0
	High	DYATLLHEDIK	9	22	3	446452101;654950755;902803402		0	651125110	0	0.0006987	35.22	0.00527566	2	1317.67	0.0572225	39.716	0
	High	GGTEVEALRK	11	81	3	446452101;654950755;902803402		0	1136198357	0	0.003916	14.26	1.66675	2	1059.58	-0.085004	7.8283	1
	High	KALNQLTGK	1	50	2	446452101;654950755		0	4.39725e+08	0.001	0.004545	46.23	0.000631315	2	972.583	-0.475829	7.00077	1
	High	VNVTIHTAKPGmVIGK	3	13	2	446452101;493241466	M12(Oxidation)	0	1.59554e+07	0.001	0.00675	29.93	0.0094003	2	1680.95	0.118173	21.287	0
	High	ALNQLTGK	4	50	2	446452101;654950755		0	1815233836	0.004	0.03246	28.1	0.0625722	2	844.488	-0.332013	11.0946	0
	Medium	GEVLPTK	2	192	4	446452101;654950755;488410180;686391303		0	9.74042e+08	0.013	0.1256	29.05	0.0341619	2	743.429	-0.444349	9.09443	0
446046598	MULTISPECIES: 30S ribosomal protein S19 [Bacilli]	1889.12	50	142	4	6	119	2.35051e+09	92	10.6206	9.87646
	A2	Sequence	# PSMs	# Proteins	# Protein Groups	Protein Group Accessions	Modifications	ΔCn	Area	q-Value	PEP	IonScore	Exp Value	Charge	MH+ [Da]	ΔM [ppm]	RT [min]	# Missed Cleavages
	High	STIFPQFIGHTIAVYDGR	21	70	2	446046598;489270601		0	2.18174e+09	0	5.675e-10	93.5	6.63325e-09	2	2022.05	0.396784	63.7452	0
	High	HVPVYVTEDMVGHK	22	111	1	446046598		0	2984983988	0	1.116e-07	67.61	5.9036e-06	3	1610.8	0.0337934	25.7091	0
	High	KGPFVDDHLmSK	14	6	1	446046598	M10(Oxidation)	0	2.91966e+08	0	2.336e-08	60.62	5.98204e-06	2	1389.68	0.590969	14.0115	1
	High	RSTIFPQFIGHTIAVYDGR	6	70	2	446046598;489270601		0	3.14035e+08	0	1.218e-07	56.13	1.75522e-05	4	2178.15	1.3998	55.4966	1
	High	KHVPVYVTEDMVGHK	19	110	1	446046598		0	735870369	0	1.969e-05	54.61	4.77396e-05	4	1738.89	-0.432324	19.5407	1
	High	KGPFVDDHLMSK	20	6	1	446046598		0	1.8848e+09	0	1.477e-05	47.98	0.000172755	2	1373.69	-0.437968	21.1778	1
	High	HVPVYVTEDmVGHK	8	111	1	446046598	M10(Oxidation)	0	1.26998e+08	0	0.0001656	44.66	0.000798522	3	1626.79	0.195266	17.8158	0
	High	GPFVDDHLMSK	9	6	1	446046598		0	6.32958e+08	0	0.00375	17.81	0.149847	3	1245.59	-0.420866	28.0514	0
446082352	MULTISPECIES: 50S ribosomal protein L3 [Bacilli]	2539.17	56.19	366	2	10	107	2.81948e+09	210	22.6782	10.0229
	A2	Sequence	# PSMs	# Proteins	# Protein Groups	Protein Group Accessions	Modifications	ΔCn	Area	q-Value	PEP	IonScore	Exp Value	Charge	MH+ [Da]	ΔM [ppm]	RT [min]	# Missed Cleavages
	High	TTETDGYNAIQLGFEDKR	16	14	1	446082352		0	1.25647e+09	0	2.548e-11	104.03	1.85822e-10	2	2057.98	0.98081	40.8677	1
	High	VDVFATGEIVDVTGISK	15	7	1	446082352		0	1.93348e+07	0	8.882e-08	82.08	5.82275e-08	2	1749.93	0.585632	61.7365	0
	High	KSLVVVQGAVK	5	25	3	446082352;507050230;884496083		0	2.18411e+08	0	1.198e-05	81.87	2.11292e-08	2	1127.71	-0.29106	16.2205	1
	High	KIGMTQVFAENGELIPVTVIAANPNVVLQK	10	14	2	446082352;507050230		0	1.00397e+09	0	4.975e-11	71.83	2.23089e-07	3	3193.76	-0.237236	72.6318	1
	High	DADVDGLEVGQEVK	15	22	2	446082352;507050230		0	4.66087e+09	0	1.406e-08	67.5	1.28036e-06	2	1473.71	0.167977	34.6973	0
	High	RPGSMGPVAPNR	9	329	4	446082352;499132565;507050230;953356008		0	1.31195e+09	0	8.942e-06	66.13	5.88731e-06	3	1238.64	-1.44854	8.94792	0
	High	RPGSmGPVAPNR	6	329	4	446082352;499132565;507050230;953356008	M5(Oxidation)	0	3.03807e+08	0	1.496e-05	55.31	6.5955e-05	3	1254.64	-0.709469	5.73343	0
	High	KIGmTQVFAENGELIPVTVIAANPNVVLQK	2	14	2	446082352;507050230	M4(Oxidation)	0	1.6569e+08	0	3.592e-07	46.52	9.24801e-05	3	3209.76	0.70165	67.4695	1
	High	SLVVVQGAVK	13	25	3	446082352;507050230;884496083		0	2387160248	0	0.003352	30.05	0.0196228	2	999.62	-0.145886	25.0889	0
	High	GFQGVIKR	4	238	5	446082352;499132565;507050230;953356008;524701728		0	5.13425e+07	0.001	0.01325	31.63	0.0174859	2	904.536	-0.874748	12.6893	1
	High	GPMSHGSR	8	138	3	446082352;1031445729;507050230		0	5.24497e+07	0.005	0.06314	42.63	0.00136167	2	828.378	-0.566396	2.17545	0
	Medium	GFQGVIK	4	238	5	446082352;499132565;507050230;953356008;524701728		0	1410397746	0.021	0.2163	24.53	0.104478	2	748.435	-0.588272	18.6784	0
446476792	MULTISPECIES: 30S ribosomal protein S5 [Bacilli]	1861.63	80.72	189	4	13	105	4.47997e+09	166	17.5187	9.78857
	A2	Sequence	# PSMs	# Proteins	# Protein Groups	Protein Group Accessions	Modifications	ΔCn	Area	q-Value	PEP	IonScore	Exp Value	Charge	MH+ [Da]	ΔM [ppm]	RT [min]	# Missed Cleavages
	High	IDPSKLELEER	19	35	1	446476792		0	3132842838	0	7.956e-09	83.06	3.41074e-08	2	1328.7	-0.97689	28.6443	1
	High	AVLELAGVQDILSK	29	27	2	446476792;983514431		0	4622095300	0	3.302e-09	76.2	2.63872e-07	2	1455.84	0.448898	63.3919	0
	High	NLIAVPLVGTTIPHTINGHFGAGEVFLKPAAEGTGVIAGGPVR	8	6	1	446476792		0	5.6395e+08	0	8.512e-15	63.24	4.73119e-07	5	4248.32	-1.67794	72.0437	0
	High	SLGSNTPINMIR	2	44	2	446476792;983514431		0	5684958912	0	0.0001198	59.55	2.73966e-05	2	1302.68	0.380952	38.5556	0
	High	AQEVPDAIR	6	100	3	446476792;494145527;738187316		0	9.41203e+08	0	0.002034	52.25	0.000118239	2	998.526	-0.665776	17.4305	0
	High	FAALVVVGDK	11	109	3	446476792;983514431;651988002		0	369942699	0	0.0004665	50.01	0.00034271	2	1018.59	0.266174	38.2343	0
	High	ATVNGLSELK	2	10	1	446476792		0	237982313	0	0.001875	30.86	0.0231339	2	1031.57	-0.387559	24.6314	0
	High	AQEVPDAIRK	12	100	3	446476792;494145527;738187316		0	1.10688e+09	0	0.002494	23.28	0.0526281	2	1126.62	0.0606504	11.0388	1
	High	SLGSNTPINmIR	1	44	2	446476792;983514431	M10(Oxidation)	0	627435468	0.001	0.01638	35.42	0.00535401	2	1318.68	-0.118334	28.1483	0
	High	ATVNGLSELKR	2	10	1	446476792		0	4.68089e+07	0.001	0.0102	14.91	0.573058	3	1187.67	-2.23655	19.756	1
	High	NGHVGFGTGK	2	150	2	446476792;494145527		0	8.73704e+07	0.001	0.01001	14.82	0.563633	2	973.484	-1.14741	6.28736	0
	Medium	KAIEDAK	7	110	3	446476792;983514431;494145527		0	18013619	0.011	0.1173	35.9	0.0132504	2	774.435	-0.21809	3.14572	1
	Medium	AIEDAKK	1	110	3	446476792;983514431;494145527		0	4.42039e+07	0.021	0.2158	40.18	0.00489294	2	774.435	-0.53334	3.50779	1
	Medium	RAEDVAK	3	97	3	446476792;983514431;494145527		0	1.75059e+08	0.026	0.2818	35.72	0.0146952	2	788.426	-0.705954	1.88595	1
446480346	MULTISPECIES: 50S ribosomal protein L24 [Bacilli]	1035.12	66.02	131	6	8	89	2.19985e+09	103	11.2213	10.0962
	A2	Sequence	# PSMs	# Proteins	# Protein Groups	Protein Group Accessions	Modifications	ΔCn	Area	q-Value	PEP	IonScore	Exp Value	Charge	MH+ [Da]	ΔM [ppm]	RT [min]	# Missed Cleavages
	High	HSKPSQLNPQGGIITK	33	14	1	446480346		0	1439498803	0	1.094e-09	78.43	1.43549e-07	2	1704.94	0.456148	14.4547	0
	High	EAPIHVSNVMILDPK	23	7	1	446480346		0	2030299198	0	5.001e-09	51.97	0.000141679	2	1662.89	0.167283	44.3128	0
	High	EAPIHVSNVmILDPK	6	7	1	446480346	M10(Oxidation)	0	4.76328e+08	0	1.515e-05	38.23	0.00136034	2	1678.89	1.15863	38.3954	0
	High	QGVILVAFPK	6	10	1	446480346		0	3.12976e+09	0	0.0001327	33.86	0.0043993	2	1071.66	0.364333	47.349	0
	High	VIVEGVNIVKK	7	62	2	446480346;489449394		0	490950409	0	0.0001726	30.47	0.00937813	2	1197.76	-0.375857	25.5508	1
	High	KHSKPSQLNPQGGIITK	5	14	1	446480346		0	5.67222e+07	0	4.407e-05	27.6	0.00356249	3	1833.03	-0.182032	10.7358	1
	High	VIVEGVNIVK	5	62	2	446480346;489449394		0	1.17797e+09	0.001	0.01086	21.72	0.0975816	2	1069.66	0.263198	35.1742	0
	Medium	VQVITGK	3	13	1	446480346		0	877135362	0.015	0.1493	24.35	0.240754	2	744.46	-1.3641	7.93719	0
	Medium	VGFKVEDGK	1	82	1	446480346		0	14503887	0.027	0.2878	25.65	0.0472389	3	978.524	-1.16923	11.5551	1
447003571	MULTISPECIES: 50S ribosomal protein L5 [Bacillus cereus group]	1299.2	59.78	360	2	9	88	3.84406e+09	179	20.1407	9.64209
	A2	Sequence	# PSMs	# Proteins	# Protein Groups	Protein Group Accessions	Modifications	ΔCn	Area	q-Value	PEP	IonScore	Exp Value	Charge	MH+ [Da]	ΔM [ppm]	RT [min]	# Missed Cleavages
	High	IVINTGVGDAVSNSK	8	19	2	447003571;755116295		0	526863917	0	3.14e-10	94.63	7.40352e-09	2	1473.79	-0.0015042	30.3925	0
	High	EITPALMSK	7	24	1	447003571		0	2.25194e+09	0	4.413e-07	66.59	5.47105e-06	2	989.534	0.211994	25.3278	0
	High	GMDIVIVTTANTDEEAR	12	164	3	447003571;755116295;737414659		0	1.96614e+08	0	1.236e-05	63.59	6.75972e-06	2	1834.89	0.243294	47.9112	0
	High	ALDNAVEELTQIAGQKPVVTR	9	8	1	447003571		0	277668480	0	2.643e-09	52.82	1.77615e-05	3	2252.22	-0.36065	60.7746	0
	High	LVSVSLPR	7	177	3	447003571;755116295;737414659		0	24816672	0	0.0008066	46.13	0.000650895	2	870.541	0.125001	31.7366	0
	High	GEQMYEFFDK	7	21	2	447003571;755116295		0	2.83789e+09	0	0.0007489	35.81	0.000341148	2	1293.55	0.589865	44.9442	0
	High	ELLTQFGmPFQK	5	102	2	447003571;755116295	M8(Oxidation)	0	7.40046e+08	0	0.0008444	34.91	0.00410019	2	1454.73	-0.234841	49.6123	0
	High	ELLTQFGMPFQK	8	102	2	447003571;755116295		0	6.44234e+09	0	6.929e-05	34.26	0.00736822	2	1438.74	0.894696	58.3051	0
	High	EITPALmSK	7	24	1	447003571	M7(Oxidation)	0	2.36548e+08	0	0.002354	32.39	0.0143326	2	1005.53	0.1062	15.6033	0
	High	EGMPIGAK	10	285	3	447003571;755116295;737414659		0	262709394	0.001	0.00679	36.26	0.00500392	2	802.412	-0.815449	12.1572	0
	High	GEQmYEFFDK	4	21	2	447003571;755116295	M4(Oxidation)	0	2.48531e+08	0.001	0.009336	20.94	0.0128861	2	1309.54	-0.381538	35.0781	0
	High	SVMQVPK	2	54	2	447003571;755116295		0	1845771568	0.008	0.09755	23.41	0.230527	2	788.433	-0.634553	14.4901	0
	Medium	EGmPIGAK	2	285	3	447003571;755116295;737414659	M3(Oxidation)	0	2.41575e+07	0.022	0.2317	21.17	0.164607	2	818.407	-1.29824	5.10082	0
507050230	50S ribosomal protein L3 [Bacillus cereus]	2023.81	47.62	350	1	9	88	2.81948e+09	210	22.6893	10.0669
	A2	Sequence	# PSMs	# Proteins	# Protein Groups	Protein Group Accessions	Modifications	ΔCn	Area	q-Value	PEP	IonScore	Exp Value	Charge	MH+ [Da]	ΔM [ppm]	RT [min]	# Missed Cleavages
	High	TETDGYNAIQLGFEDKR	12	1	1	507050230		0	351000087	0	1.023e-10	105.91	2.35933e-10	2	1956.93	0.0704876	39.9258	1
	High	KSLVVVQGAVK	5	25	3	446082352;507050230;884496083		0	2.18411e+08	0	1.198e-05	81.87	2.11292e-08	2	1127.71	-0.29106	16.2205	1
	High	KIGMTQVFAENGELIPVTVIAANPNVVLQK	10	14	2	446082352;507050230		0	1.00397e+09	0	4.975e-11	71.83	2.23089e-07	3	3193.76	-0.237236	72.6318	1
	High	DADVDGLEVGQEVK	15	22	2	446082352;507050230		0	4.66087e+09	0	1.406e-08	67.5	1.28036e-06	2	1473.71	0.167977	34.6973	0
	High	RPGSMGPVAPNR	9	329	4	446082352;499132565;507050230;953356008		0	1.31195e+09	0	8.942e-06	66.13	5.88731e-06	3	1238.64	-1.44854	8.94792	0
	High	RPGSmGPVAPNR	6	329	4	446082352;499132565;507050230;953356008	M5(Oxidation)	0	3.03807e+08	0	1.496e-05	55.31	6.5955e-05	3	1254.64	-0.709469	5.73343	0
	High	KIGmTQVFAENGELIPVTVIAANPNVVLQK	2	14	2	446082352;507050230	M4(Oxidation)	0	1.6569e+08	0	3.592e-07	46.52	9.24801e-05	3	3209.76	0.70165	67.4695	1
	High	SLVVVQGAVK	13	25	3	446082352;507050230;884496083		0	2387160248	0	0.003352	30.05	0.0196228	2	999.62	-0.145886	25.0889	0
	High	GFQGVIKR	4	238	5	446082352;499132565;507050230;953356008;524701728		0	5.13425e+07	0.001	0.01325	31.63	0.0174859	2	904.536	-0.874748	12.6893	1
	High	GPMSHGSR	8	138	3	446082352;1031445729;507050230		0	5.24497e+07	0.005	0.06314	42.63	0.00136167	2	828.378	-0.566396	2.17545	0
	Medium	GFQGVIK	4	238	5	446082352;499132565;507050230;953356008;524701728		0	1410397746	0.021	0.2163	24.53	0.104478	2	748.435	-0.588272	18.6784	0
228669690	50S ribosomal protein L13 [Bacillus cereus Rock1-3]	1210.73	51.43	46	1	5	86	2.50108e+09	140	15.8114	9.75928
	A2	Sequence	# PSMs	# Proteins	# Protein Groups	Protein Group Accessions	Modifications	ΔCn	Area	q-Value	PEP	IonScore	Exp Value	Charge	MH+ [Da]	ΔM [ppm]	RT [min]	# Missed Cleavages
	High	KLNVYAGAEHPHQAQKPEVYELR	10	11	1	228669690		0	9.7584e+08	0	8.646e-15	74	3.64268e-07	3	2677.38	0.00574138	24.3473	1
	High	WYVVDAEGQTLGR	9	45	3	228618394;228669690;497877394		0	2.22762e+09	0	4.384e-08	66.98	3.20716e-06	2	1493.74	0.86382	43.833	0
	High	KWYVVDAEGQTLGR	13	45	3	228618394;228669690;497877394		0	8.34964e+08	0	1.479e-07	66.44	2.65574e-06	2	1621.83	0.193893	36.9206	1
	High	TNYPVQMLELAIK	22	16	3	228669690;228618394;736634623		0	3.09169e+09	0	3.109e-08	66.33	3.41065e-06	3	1519.82	-0.480898	67.2594	0
	High	NKPTFTPHVDTGDHVIIINAEK	26	16	2	228669690;736634623		0	2.18393e+09	0	1.249e-08	48.62	8.72517e-05	2	2446.27	-1.23553	34.7867	0
	High	TNYPVQmLELAIK	6	16	3	228669690;228618394;736634623	M7(Oxidation)	0	5.41445e+07	0	0.0004688	24.4	0.0579109	2	1535.81	0.49908	52.2836	0
446593834	ribosomal subunit interface protein [Bacillus cereus]	1549.64	48.33	11	1	7	80	1.02382e+10	180	21.0211	5.79541
	A2	Sequence	# PSMs	# Proteins	# Protein Groups	Protein Group Accessions	Modifications	ΔCn	Area	q-Value	PEP	IonScore	Exp Value	Charge	MH+ [Da]	ΔM [ppm]	RT [min]	# Missed Cleavages
	High	AEETNSDmYAAIDLVVDKIER	15	4	2	446593834;446593845	M8(Oxidation)	0	7.93572e+08	0	7.997e-15	112.21	2.10411e-11	2	2398.14	-0.827606	65.5213	1
	High	GENIEVTPALK	10	10	2	446593834;446593845		0	15137142575	0	7.994e-05	74.33	5.92209e-07	2	1170.64	0.922182	27.7131	0
	High	QRVEVTIPFTDLLLR	26	8	2	446593834;446593845		0	1.80636e+09	0	3.072e-09	62.95	2.78845e-06	3	1800.04	0.607366	70.3241	1
	High	AEETNSDMYAAIDLVVDKIER	2	4	2	446593834;446593845		0	0	0	1.048e-05	52.16	3.67922e-05	3	2382.16	3.2783	73.6162	1
	High	YFDTFPEIK	12	8	2	446593834;446593845		0	9053259725	0	0.003623	21.18	0.109739	2	1159.57	0.756655	46.7818	0
	High	AEETNSDMYAAIDLVVDK	2	8	2	446593834;446593845		0	0	0	0.0004369	16.58	0.0824197	2	1983.92	0.931595	64.06	0
	High	YGLIETK	11	10	2	446593834;446593845		0	6524165104	0.001	0.004129	43.07	0.00090744	2	823.456	-0.272254	19.2778	0
	High	TNFILPEAVAVLDEVEEDELELVR	2	4	1	446593834		0	0	0.004	0.0363	23.65	0.0245966	3	2742.42	4.18819	74.2976	0
633268114	50S ribosomal protein L16 [Bacillus thuringiensis serovar kurstaki str. YBT-1520]	1842.35	31.16	282	2	6	78	3.09052e+09	199	22.526	10.1548
	A2	Sequence	# PSMs	# Proteins	# Protein Groups	Protein Group Accessions	Modifications	ΔCn	Area	q-Value	PEP	IonScore	Exp Value	Charge	MH+ [Da]	ΔM [ppm]	RT [min]	# Missed Cleavages
	High	FQLATGQLENPTR	8	9	2	648185768;633268114		0	4909754112	0	1.655e-12	97.89	2.91786e-09	2	1474.77	0.833746	37.7279	0
	High	ALKEELFNLR	16	17	2	648185768;633268114		0	1.52897e+09	0	5.898e-07	57.98	2.07783e-05	3	1232.7	-0.997636	38.4339	1
	High	IFPSKPYTAKPLEVR	19	72	1	633268114		0	518396910	0	3.639e-05	57.56	2.10466e-05	2	1745.99	-0.710975	28.5239	0
	High	GAPEGWVAVVKPGK	23	135	1	633268114		0	1.54249e+09	0	5.448e-08	49.47	0.0001384	2	1394.78	-0.21158	33.2952	0
	High	ELTTAEIETK	8	8	2	648185768;633268114		0	2.8193e+09	0	0.0001995	44.81	0.00088539	2	1134.59	0.110663	20.0042	0
	High	EELFNLR	4	153	2	648185768;633268114		0	135146356	0.004	0.03478	39.23	0.00315213	2	920.484	-0.156688	37.1154	0
446593845	MULTISPECIES: ribosomal subunit interface protein [Bacillus cereus group]	1296.78	46.67	7	1	6	75	1.02382e+10	180	21.0821	6.12549
	A2	Sequence	# PSMs	# Proteins	# Protein Groups	Protein Group Accessions	Modifications	ΔCn	Area	q-Value	PEP	IonScore	Exp Value	Charge	MH+ [Da]	ΔM [ppm]	RT [min]	# Missed Cleavages
	High	TNFILPEAVAVLDEVEEDQLELVR	14	1	1	446593845		0	140739499	0	1.916e-12	78.95	3.37478e-08	2	2741.43	1.46022	73.7807	0
	High	GENIEVTPALK	10	10	2	446593834;446593845		0	15137142575	0	7.994e-05	74.33	5.92209e-07	2	1170.64	0.922182	27.7131	0
	High	QRVEVTIPFTDLLLR	26	8	2	446593834;446593845		0	1.80636e+09	0	3.072e-09	62.95	2.78845e-06	3	1800.04	0.607366	70.3241	1
	High	YFDTFPEIK	12	8	2	446593834;446593845		0	9053259725	0	0.003623	21.18	0.109739	2	1159.57	0.756655	46.7818	0
	High	AEETNSDMYAAIDLVVDK	2	8	2	446593834;446593845		0	0	0	0.0004369	16.58	0.0824197	2	1983.92	0.931595	64.06	0
	High	YGLIETK	11	10	2	446593834;446593845		0	6524165104	0.001	0.004129	43.07	0.00090744	2	823.456	-0.272254	19.2778	0
506995299	50S ribosomal protein L17 [Bacillus cereus]	1871.59	45	90	5	6	74	3.13794e+09	120	13.4413	10.4771
	A2	Sequence	# PSMs	# Proteins	# Protein Groups	Protein Group Accessions	Modifications	ΔCn	Area	q-Value	PEP	IonScore	Exp Value	Charge	MH+ [Da]	ΔM [ppm]	RT [min]	# Missed Cleavages
	High	RGDAAPMVIIELV	18	16	1	506995299		0	1.95313e+09	0	1.239e-06	80.67	4.67086e-08	2	1383.77	0.166164	69.3279	1
	High	NEVANAETGQDALQK	20	10	1	506995299		0	3305732004	0	2.876e-05	78.39	1.04312e-07	2	1587.76	0.648201	18.679	0
	High	DLATDLIINER	17	71	1	506995299		0	4.15495e+09	0	3.292e-05	62.54	1.36232e-05	2	1272.68	1.74193	50.1874	0
	High	QAAAFIR	11	51	1	506995299		0	892026248	0	0.003551	42.36	0.000908896	2	776.441	-0.78414	14.4303	0
	High	RGDIHAR	3	3	2	506995299;654947125		0	2.79271e+07	0.001	0.007125	38.02	0.00668118	2	824.448	-1.11816	1.20639	1
	High	RQAAAFIR	5	51	1	506995299		0	4.49556e+08	0.001	0.01771	24.65	0.119797	2	932.541	-1.42193	8.93466	1
895380240	50S ribosomal protein L14 [Streptococcus pneumoniae]	1499.34	38.26	176	5	6	72	2.01813e+09	115	12.2578	10.1108
	A2	Sequence	# PSMs	# Proteins	# Protein Groups	Protein Group Accessions	Modifications	ΔCn	Area	q-Value	PEP	IonScore	Exp Value	Charge	MH+ [Da]	ΔM [ppm]	RT [min]	# Missed Cleavages
	High	KYANIGDIIVATVK	21	14	1	895380240		0	1.16419e+09	0	3.295e-11	88.78	2.82747e-08	2	1504.87	0.431755	52.5148	1
	High	FDENAAVIIKDDK	26	15	1	895380240		0	1008942643	0	2.113e-07	77.53	4.23849e-07	2	1477.76	1.46131	29.2499	1
	High	YANIGDIIVATVK	15	14	1	895380240		0	2409401349	0	3.429e-08	56.89	3.38687e-05	2	1376.78	0.471414	62.1402	0
	High	FDENAAVIIK	4	17	1	895380240		0	333004224	0	0.002484	39.19	0.00170513	2	1119.6	-0.628736	33.2249	0
	High	QATPGGVVK	4	144	2	510832624;895380240		0	2.15078e+09	0.001	0.006199	25.79	0.0593175	2	856.487	-1.90681	7.18908	0
	Medium	RPDGSYIK	2	47	1	895380240		0	1494214674	0.014	0.1391	22.29	0.108892	2	935.494	-0.312178	6.181	0
447152136	MULTISPECIES: 30S ribosomal protein S15 [Bacillus]	2550.66	50.56	96	5	5	69	2.08094e+09	89	10.5537	10.6382
	A2	Sequence	# PSMs	# Proteins	# Protein Groups	Protein Group Accessions	Modifications	ΔCn	Area	q-Value	PEP	IonScore	Exp Value	Charge	MH+ [Da]	ΔM [ppm]	RT [min]	# Missed Cleavages
	High	THETDTGSPEVQIAVLTEQINTLNEHLR	36	3	1	447152136		0	1.41504e+09	0	4.033e-16	102.59	2.17569e-10	3	3145.58	0.470036	71.4881	0
	High	KNEIIAQFR	11	7	1	447152136		0	1859424458	0	3.134e-05	46.44	0.000249685	2	1118.63	0.254156	23.0971	1
	High	RNLLTYLR	5	96	1	447152136		0	4.45859e+08	0	0.00309	42.41	0.00078654	2	1048.63	-0.537227	34.5318	1
	High	NEIIAQFR	5	7	1	447152136		0	519980019	0	0.002664	40	0.00361	2	990.536	-0.391488	30.8379	0
	High	NLLTYLR	12	96	1	447152136		0	2.96835e+09	0.001	0.01002	27.84	0.0179237	2	892.525	-0.0328139	44.8375	0
447050002	MULTISPECIES: 50S ribosomal protein L4 [Bacilli]	1687.92	31.4	55	6	6	65	2.15433e+09	207	22.5163	9.94971
	A2	Sequence	# PSMs	# Proteins	# Protein Groups	Protein Group Accessions	Modifications	ΔCn	Area	q-Value	PEP	IonScore	Exp Value	Charge	MH+ [Da]	ΔM [ppm]	RT [min]	# Missed Cleavages
	High	ALIVTADANESVELSAR	3	13	1	447050002		0	157813548	0	4.411e-11	104.88	6.59927e-10	2	1758.92	-1.13652	73.1227	0
	High	NIPGVTVITADGVNVLDVLHHDK	40	18	1	447050002		0	2385061716	0	2.037e-14	79.67	1.58605e-07	3	2426.3	0.258519	69.1138	0
	High	GGGTVFGPTPR	9	54	1	447050002		0	3539878560	0	1.137e-05	59.07	5.64272e-05	2	1045.54	0.182592	19.4016	0
	High	DMLAVLK	6	9	1	447050002		0	538058656	0	0.004017	40.04	0.00238295	2	789.454	-0.509834	40.1559	0
	High	NIPGVTVITADGVNVLDVLHHDKLImTK	2	18	1	447050002	M26(Oxidation)	0	3.88949e+07	0.001	0.008953	10.47	0.206409	5	3028.66	1.98731	72.076	1
	Medium	TKDMLAVLK	5	9	1	447050002		0	1.59603e+08	0.018	0.1741	24.31	0.127329	3	1018.59	-1.73725	27.3441	1
835212531	50S ribosomal protein L6 [Bacillus anthracis]	1814.81	27.53	162	4	5	62	2.66038e+09	178	19.3474	9.24658
	A2	Sequence	# PSMs	# Proteins	# Protein Groups	Protein Group Accessions	Modifications	ΔCn	Area	q-Value	PEP	IonScore	Exp Value	Charge	MH+ [Da]	ΔM [ppm]	RT [min]	# Missed Cleavages
	High	ALIGNMVEGVTEGFAR	22	7	1	835212531		0	2654758270	0	1.906e-13	97.83	2.43104e-09	2	1663.85	0.523383	65.8785	0
	High	ALIGNmVEGVTEGFAR	2	7	1	835212531	M6(Oxidation)	0	3.50609e+08	0	1.065e-05	73.08	7.5036e-07	2	1679.84	-0.0152486	47.4678	0
	High	GLELVGVGYR	8	77	1	835212531		0	3.59274e+09	0	0.0004646	53.99	9.09777e-05	2	1062.59	0.24348	40.3627	0
	High	TFNADMLIK	6	11	1	835212531		0	1.56974e+09	0	0.003081	28.5	0.0245782	2	1052.54	-0.29856	41.6398	0
	High	ALHGTTR	13	158	2	835212531;749574313		0	7.86496e+07	0.001	0.005212	52.67	6.78647e-05	2	755.415	-1.14596	2.05462	0
	High	YEGEVVR	11	62	1	835212531		0	1.73365e+09	0.001	0.008184	42.94	0.00108492	2	851.425	-0.887815	8.77365	0
895380329	50S ribosomal protein L10 [Streptococcus pneumoniae]	1003.36	43.54	148	8	9	60	1663656843	209	23.6553	5.13525
	A2	Sequence	# PSMs	# Proteins	# Protein Groups	Protein Group Accessions	Modifications	ΔCn	Area	q-Value	PEP	IonScore	Exp Value	Charge	MH+ [Da]	ΔM [ppm]	RT [min]	# Missed Cleavages
	High	QQVVTEIADKLR	12	20	1	895380329		0	1.70081e+09	0	5.465e-08	81.51	7.13381e-08	2	1399.79	0.109761	38.8601	1
	High	QQVVTEIADK	6	20	1	895380329		0	1.47679e+09	0	5.966e-06	60.43	1.35407e-05	2	1130.6	-0.611632	19.0025	0
	High	RAAESAEmAELNEFLTGPNAIAFSNEDVVAPAK	1	20	1	895380329	M8(Oxidation)	0	5.93409e+07	0	4.231e-08	50.6	3.83224e-05	3	3478.68	-1.34084	67.8031	1
	High	EAGVEFK	5	133	2	727677308;895380329		0	7.83657e+08	0	0.001431	47.54	0.000547094	2	779.393	-0.185002	11.62	0
	High	GLTVSEATELR	12	21	1	895380329		0	699381536	0	0.0001883	44	0.000386164	2	1175.63	0.566195	31.8024	0
	High	GLTVSEATELRK	11	21	1	895380329		0	7.04293e+08	0	0.0004536	39.89	0.00327696	3	1303.72	-0.669612	23.4379	1
	High	SYQEISEQLNR	4	1	1	895380329		0	8.57624e+07	0	0.0007504	36.95	0.00147341	2	1366.66	-0.1301	28.1641	0
	High	STIVVDYR	7	49	1	895380329		0	1813372362	0.001	0.007065	54.13	2.6273e-05	2	952.509	-0.872993	22.7686	0
	Medium	DHEALEIK	2	58	1	895380329		0	869989061	0.022	0.2243	25.44	0.0335767	2	954.489	-0.584932	11.5076	0
447109260	MULTISPECIES: 50S ribosomal protein L19 [Bacillus]	812.079	34.21	203	5	5	59	1.55315e+09	114	13.1586	11.4146
	A2	Sequence	# PSMs	# Proteins	# Protein Groups	Protein Group Accessions	Modifications	ΔCn	Area	q-Value	PEP	IonScore	Exp Value	Charge	MH+ [Da]	ΔM [ppm]	RT [min]	# Missed Cleavages
	High	GGGISETFTVR	6	165	1	447109260		0	1.18165e+09	0	0.0001375	69.9	1.84704e-06	2	1123.57	-0.76492	29.9486	0
	High	RGGGISETFTVR	8	165	1	447109260		0	7.65133e+07	0	1.284e-05	52.34	0.000139152	3	1279.67	-1.79105	23.0123	1
	High	KISYGVGVER	9	128	1	447109260		0	510482936	0	0.001025	48.8	0.0001516	2	1107.61	-1.17714	15.581	1
	High	TFPVHTPR	28	23	1	447109260		0	2.10808e+08	0	0.0002345	47.46	0.000156142	3	954.514	-1.35663	13.9853	0
	High	QQLIAEITK	8	9	1	447109260		0	2967308819	0	0.000173	39.85	0.00123182	2	1043.61	-0.502978	30.4922	0
929004996	30S ribosomal protein S2 [Bacillus sp. FJAT-28004]	1096.5	21.55	448	1	4	59	2.59311e+09	232	26.1698	8.60205
	A2	Sequence	# PSMs	# Proteins	# Protein Groups	Protein Group Accessions	Modifications	ΔCn	Area	q-Value	PEP	IonScore	Exp Value	Charge	MH+ [Da]	ΔM [ppm]	RT [min]	# Missed Cleavages
	High	WLGGTLTNFQTIQK	17	35	2	228585655;929004996		0	6090269390	0	4.158e-11	77.38	2.89754e-07	2	1606.86	0.595889	53.2345	0
	High	QLLEAGVHFGHQTR	38	651	5	228585655;510800645;739706491;929004996;1009102996		0	993225494	0	2.169e-11	68.08	7.30526e-06	2	1592.83	-0.300315	24.5577	0
	High	NGIYIIDLQK	3	373	5	228585655;510800645;739706491;929004996;1009102996		0	3.17993e+08	0.001	0.01864	15.13	1.33042	2	1176.66	0.25832	46.5983	0
	Medium	WAEDGTFEVLPK	1	1	1	929004996		0	6.95826e+08	0.038	0.348	4.38	4.52295	2	1391.68	-2.52906	29.3739	0
983514431	30S ribosomal protein S5 [Bacillus sp. CHD6a]	877.151	56.63	34	1	7	56	3.559e+09	166	17.6118	9.99365
	A2	Sequence	# PSMs	# Proteins	# Protein Groups	Protein Group Accessions	Modifications	ΔCn	Area	q-Value	PEP	IonScore	Exp Value	Charge	MH+ [Da]	ΔM [ppm]	RT [min]	# Missed Cleavages
	High	AVLELAGVQDILSK	29	27	2	446476792;983514431		0	4622095300	0	3.302e-09	76.2	2.63872e-07	2	1455.84	0.448898	63.3919	0
	High	SLGSNTPINMIR	2	44	2	446476792;983514431		0	5684958912	0	0.0001198	59.55	2.73966e-05	2	1302.68	0.380952	38.5556	0
	High	FAALVVVGDK	11	109	3	446476792;983514431;651988002		0	369942699	0	0.0004665	50.01	0.00034271	2	1018.59	0.266174	38.2343	0
	High	SLGSNTPINmIR	1	44	2	446476792;983514431	M10(Oxidation)	0	627435468	0.001	0.01638	35.42	0.00535401	2	1318.68	-0.118334	28.1483	0
	Medium	KAIEDAK	7	110	3	446476792;983514431;494145527		0	18013619	0.011	0.1173	35.9	0.0132504	2	774.435	-0.21809	3.14572	1
	Medium	AIEDAKK	1	110	3	446476792;983514431;494145527		0	4.42039e+07	0.021	0.2158	40.18	0.00489294	2	774.435	-0.53334	3.50779	1
	Medium	NLVAVPIVGTTIPHQVLGEFGSGEILLKPASEGTGVIAGGPVR	2	2	1	983514431		0	0	0.023	0.238	6.79	0.208915	5	4250.33	-6.29552	71.9562	0
	Medium	RAEDVAK	3	97	3	446476792;983514431;494145527		0	1.75059e+08	0.026	0.2818	35.72	0.0146952	2	788.426	-0.705954	1.88595	1
736634623	50S ribosomal protein L13 [Bacillus manliponensis]	517.511	33.1	34	1	3	55	1.77162e+09	145	16.4957	9.90576
	A2	Sequence	# PSMs	# Proteins	# Protein Groups	Protein Group Accessions	Modifications	ΔCn	Area	q-Value	PEP	IonScore	Exp Value	Charge	MH+ [Da]	ΔM [ppm]	RT [min]	# Missed Cleavages
	High	TNYPVQMLELAIK	22	16	3	228669690;228618394;736634623		0	3.09169e+09	0	3.109e-08	66.33	3.41065e-06	3	1519.82	-0.480898	67.2594	0
	High	NKPTFTPHVDTGDHVIIINAEK	26	16	2	228669690;736634623		0	2.18393e+09	0	1.249e-08	48.62	8.72517e-05	2	2446.27	-1.23553	34.7867	0
	High	TNYPVQmLELAIK	6	16	3	228669690;228618394;736634623	M7(Oxidation)	0	5.41445e+07	0	0.0004688	24.4	0.0579109	2	1535.81	0.49908	52.2836	0
	Medium	WYVVDAEGKTLGR	1	32	1	736634623		0	3.92315e+07	0.043	0.3735	26.81	0.0307462	3	1493.8	14.636	43.7405	1

## Sheet: Amp_No8
Sample #8 - Protein and peptide list from bacteria grown in Ampicillin medium
Accession	Description	Score	Coverage	# Proteins	# Unique Peptides	# Peptides	# PSMs	Area	# AAs	MW [kDa]	calc. pI
446081881	MULTISPECIES: 50S ribosomal protein L7/L12 [Bacilli]	13156.8	87.39	272	7	11	456	9.66967e+09	119	12.5098	4.70361
	A2	Sequence	# PSMs	# Proteins	# Protein Groups	Protein Group Accessions	Modifications	ΔCn	Area	q-Value	PEP	IonScore	Exp Value	Charge	MH+ [Da]	ΔM [ppm]	RT [min]	# Missed Cleavages
	High	AIEEEFGVTAAAPVAVAGGAGEAAAEK	252	5	1	446081881		0	647301232	0	1.676e-11	129.58	8.09631e-13	2	2486.24	0.165461	54.6958	0
	High	TEFDVELTSAGAQK	50	4	1	446081881		0	2.42105e+09	0	1.528e-06	75.94	2.81425e-07	2	1495.73	0.676542	37.1787	0
	High	LEEVGAAVEVK	66	12	1	446081881		0	4.98995e+07	0	6.57e-05	69.16	1.4682e-06	2	1143.63	0.859732	26.9973	0
	High	EAAAKEEAEEIK	21	3	1	446081881		0	10284723907	0	1.986e-05	51.08	0.000100208	2	1317.65	0.768922	8.30503	1
	High	AKLEEVGAAVEVK	29	12	1	446081881		0	1.44776e+09	0	0.0001538	50.62	0.000124843	2	1342.76	1.36121	24.7404	1
	High	EITGLGLK	9	292	5	446081881;1005922626;844805189;692158199;1000365134		0	4507826088	0	0.008421	44.54	0.00326248	2	830.499	0.778605	25.8022	0
	High	ELVDNTPK	11	42	3	446081881;844805189;692158199		0	1.04429e+10	0	0.009168	36.93	0.00149035	2	915.478	-0.370804	9.28042	0
	High	EQIIEAVK	7	75	2	446081881;844805189		0	8.2814e+09	0	0.006898	36.39	0.00913867	2	929.531	0.513143	19.5956	0
	High	SmTVLELNDLVK	4	36	1	446081881	M2(Oxidation)	0	6.89239e+08	0	0.0005363	36.31	0.0036135	2	1377.73	0.319146	49.4795	0
	High	TKEQIIEAVK	5	74	1	446081881		0	1887032242	0	0.004488	30.42	0.0472974	2	1158.67	0.823721	15.1756	1
	High	SMTVLELNDLVK	1	36	1	446081881		0	0	0	0.0009961	29.71	0.0313768	2	1361.74	0.622633	57.9285	0
	Medium	EEAEEIKAK	1	51	5	446081881;844805189;1005922626;692158199;1000365134		0	1.08661e+07	0.01	0.1461	12.76	1.63136	2	1046.54	-0.180422	5.06567	1
446151710	30S ribosomal protein S1 [Bacillus thuringiensis]	5423.37	64.4	89	3	26	297	4.84676e+09	382	42.1284	5.05908	3936
	A2	Sequence	# PSMs	# Proteins	# Protein Groups	Protein Group Accessions	Modifications	ΔCn	Area	q-Value	PEP	IonScore	Exp Value	Charge	MH+ [Da]	ΔM [ppm]	RT [min]	# Missed Cleavages
	High	GFIPASLVEVHYVEDFTDYK	21	57	2	446151710;507014979		0	1857778778	0	4.676e-08	81.3	1.44926e-07	2	2329.14	1.44523	71.9525	0
	High	HVKNPNEVLEMGQEVK	11	72	3	446151710;507014979;814322501		0	1429507124	0	5.857e-09	81.21	1.36608e-07	2	1850.95	1.20842	26.0631	1
	High	EGDVVEGTVQR	21	65	3	446151710;507014979;736628679		0	3519257733	0	9.402e-06	75.82	4.76509e-07	2	1188.59	0.964356	13.7106	0
	High	LEEDDLVLSKR	9	50	3	446151710;507014979;736628679		0	605850878	0	6.943e-05	75.24	5.40104e-07	2	1316.71	0.961093	25.649	1
	High	VLSVDADTQR	12	88	3	446151710;507014979;736628679		0	4078004971	0	8.648e-05	70.51	1.35159e-06	2	1103.57	1.2894	16.0138	0
	High	ELQVGDVVTGSVTKVEEK	9	68	2	446151710;507014979		0	1.09357e+09	0	1.221e-06	68.09	3.08925e-06	2	1917.02	0.580619	42.5848	1
	High	VLEVHVAEKR	10	73	3	446151710;507014979;814322501		0	4.35984e+08	0	0.0002566	66.91	3.72779e-06	2	1179.68	0.107326	10.016	1
	High	DIVNGGLVVDLGVR	1	87	3	446151710;507014979;736628679		0	0	0	8.987e-05	65.96	3.52383e-06	2	1425.81	1.18919	59.5097	0
	High	AAQPGPWENIAGEVK	13	3	1	446151710		0	5930982321	0	2.517e-06	62.37	1.1125e-05	2	1566.79	1.56715	43.2454	0
	High	ELQVGDVVTGSVTK	30	68	2	446151710;507014979		0	1.43497e+09	0	3.859e-06	61.57	2.21179e-05	2	1431.77	0.730445	37.3696	0
	High	MNEEVmDSK	9	55	2	446151710;507014979	M6(Oxidation)	0	214412564	0	0.001768	58.85	3.64887e-06	2	1098.44	0.560354	5.88118	0
	High	FTSGHVFDVTVK	18	48	2	446151710;507014979		0	2.42336e+09	0	3.782e-06	58.46	1.53253e-05	2	1336.69	1.4548	31.5245	0
	High	VEQPSEVLEQGQK	16	75	2	446151710;507014979		0	4531284387	0	0.0002503	57.25	2.93849e-05	2	1470.74	0.695658	24.4812	0
	High	LTDFGAFVNVGGVDGLVHISQISHER	18	73	2	446151710;736628679		0	252900489	0	3.405e-07	54.51	2.33638e-05	4	2767.42	0.81972	68.5172	0
	High	NPNEVLEMGQEVK	17	73	3	446151710;507014979;814322501		0	2.74927e+09	0	2.454e-05	48.28	0.000255581	2	1486.72	1.01853	34.9664	0
	High	NPNEVLEmGQEVK	4	73	3	446151710;507014979;814322501	M8(Oxidation)	0	2.01896e+08	0	0.0001421	47.3	0.000176898	2	1502.72	0.411137	22.1576	0
	High	EAISSLK	5	83	3	446151710;507014979;736628679		0	1.01903e+09	0	0.006287	46.85	0.000886048	2	747.423	-1.96131	9.93797	0
	High	MNEEVMDSK	6	55	2	446151710;507014979		0	1712860662	0	0.0005722	45.82	7.59273e-05	2	1082.45	0.607391	11.7378	0
	High	QVLVNVGYK	9	80	2	446151710;507014979		0	2.31552e+09	0	0.002112	43.46	0.000495898	2	1019.59	0.524252	26.5623	0
	High	AVVELELDSK	11	68	2	446151710;507014979		0	2.0106e+08	0	0.002357	43.13	0.00196265	2	1102.6	1.06659	33.8378	0
	High	LEEDDLVLSK	3	50	3	446151710;507014979;736628679		0	5.8215e+08	0	0.001103	42.83	0.000914697	2	1160.61	0.814272	31.33	0
	High	VIKLEEDDLVLSK	12	16	1	446151710		0	1.97561e+09	0	8.714e-05	38.59	0.00192316	2	1500.85	0.0446946	40.2572	1
	High	HVKNPNEVLEmGQEVK	2	72	3	446151710;507014979;814322501	M11(Oxidation)	0	59705582	0	0.005236	32.29	0.00572495	2	1866.94	0.521748	18.1948	1
	High	EAISSLKEGDVVEGTVQR	2	64	3	446151710;507014979;736628679		0	258961594	0	0.001756	29.22	0.0171732	3	1917	2.0082	31.5472	1
	High	GFIPASLVEVHYVEDFTDYKGK	10	55	2	446151710;507014979		0	980622338	0	0.000427	26.44	0.0493696	4	2514.26	0.314547	66.0686	1
	High	AWVELQEK	8	78	2	446151710;507014979		0	0	0.001	0.02208	19.79	0.267109	2	1002.53	0.891235	28.0663	0
	High	ASDVVELDQTLELK	1	62	1	446151710		0	0	0.002	0.03471	10.82	1.85873	2	1559.81	-2.68616	51.125	0
	High	VLEVHVAEK	4	73	3	446151710;507014979;814322501		0	3.73232e+08	0.003	0.05701	16.6	0.156425	3	1023.58	-1.27581	13.9288	0
	High	IVELDREK	5	87	3	446151710;507014979;736628679		0	1.40128e+09	0.004	0.08265	22.06	0.281902	2	1001.56	-0.276375	9.25774	1
507014979	30S ribosomal protein S1 [Bacillus cereus]	4847.58	56.02	14	1	23	254	4.04285e+09	382	42.1375	5.09717
[truncated: 368 more rows]

## Sheet: Amp_No9
Sample #9 - Protein and peptide list from bacteria grown in Ampicillin medium
[truncated: 1,439 more rows]

[truncated: 25 more sheets: Amp_No10, Amp_No11, Amp_No12, Amp_No13, Amp_No14, Amp_No17, Amp_No20, Amp_No21, Amp_No22, Amp_No23, Amp_No24, Amp_No25, Amp_No26, Amp_No27, Amp_No28, Amp_No29, Amp_No30, Amp_No31, Amp_No32, Amp_No35 …]
